# Supplementary material for: Endocytosis of the thrombopoietin receptor Mpl regulates megakaryocyte and erythroid maturation in mice
Source: Front Oncol. 2022 Aug 30;12:959806. doi: 10.3389/fonc.2022.959806 (PMC9468709; doi:10.3389/fonc.2022.959806)
Supplement: Supplementary file 1 [file Table_1.xlsx]

## Sheet: sig_MPLKO_TF
	baseMean	log2FoldChange	lfcSE	stat	pvalue	padj
1810037I17Rik	509.98	1.34587	0.417023	3.22658	0.00125278	0.0460398
4930431F10Rik	13.7772	3.02162	0.945569	3.28084	0.001035	0.0402899
AB124611	13.12	-2.95552	0.744704	-3.9429	8.05029e-05	0.00659234
Abca4	10.0583	3.75683	0.855361	4.50353	6.68337e-06	0.000920117
Abi3	106.384	-1.78534	0.389967	-4.57954	4.65998e-06	0.000690412
Acap1	84.2807	-3.06431	0.690609	-4.43383	9.25732e-06	0.00119823
Acod1	5.1589	-2.97782	0.915903	-3.22063	0.0012791	0.0461123
Adgrg3	51.8612	-3.90546	0.790263	-4.94993	7.42403e-07	0.000142316
Adipor1	150972	-2.32362	0.644223	-3.60892	0.000307473	0.0173745
Adssl1	44.0519	-3.57637	0.841313	-4.27317	1.92717e-05	0.00217799
AI662270	5132.87	-1.75608	0.489981	-3.58418	0.00033814	0.0188959
AK157302	21.6237	-2.24574	0.664614	-3.3873	0.00070584	0.0305407
Alas2	1.21606e+06	-2.36483	0.644576	-3.67099	0.000241609	0.0145977
Aldh1a1	16898.3	-2.59296	0.593575	-4.37007	1.24205e-05	0.00155451
Aldh3b1	24.4124	-3.33066	0.885022	-3.85506	0.000115701	0.00858912
Alox12	64.7736	-3.58295	0.736891	-4.87315	1.09833e-06	0.000196615
Alox15	28.1865	-4.28883	0.910444	-4.85019	1.23344e-06	0.000217199
Alox5	45.4731	-2.83508	0.879202	-3.294	0.000987736	0.0390854
Alox5ap	26.2253	-4.21362	0.762027	-5.39362	6.90537e-08	1.97311e-05
Anxa1	305.632	-5.32252	0.72701	-7.33452	2.22511e-13	1.98218e-10
Anxa2	95.6432	-3.18197	0.777216	-4.11161	3.92903e-05	0.00386371
Anxa3	26.8079	-2.88876	0.856886	-3.40806	0.000654264	0.0293344
App	70.8934	-2.57849	0.723078	-3.57171	0.000354658	0.0195307
Arhgap4	68.7565	-1.77028	0.552261	-3.20369	0.00135678	0.0475627
Arhgap6	27.0194	-1.6335	0.471062	-3.46733	0.000525665	0.025597
Arhgdib	480.763	-2.56556	0.72923	-3.52385	0.000425321	0.0223582
Arpc1b	303.097	-2.54278	0.710083	-3.58441	0.000337847	0.0188959
Asl	154.401	-1.37206	0.364264	-3.76782	0.000164679	0.0111501
Atp2a3	191.96	-4.15534	0.703021	-5.94226	2.81114e-09	1.17345e-06
Atp6v1f	746.771	-1.45031	0.396426	-3.65881	0.000253389	0.0150483
Atp8b1	15.0131	1.84958	0.578179	3.18401	0.00145248	0.04943
Atp8b4	46.5221	-3.17137	0.865057	-3.71032	0.000206995	0.0131712
B3gnt8	17.613	-3.20107	0.866936	-3.74108	0.000183228	0.0118581
Becn1	17710.5	-1.82737	0.554094	-3.29833	0.000972614	0.0389663
Bmx	10.4877	-3.05565	0.88882	-3.43619	0.000589949	0.0277398
Bnip3l	123977	-2.30929	0.625657	-3.69265	0.000221934	0.0137501
Bpgm	543629	-2.61176	0.676017	-3.86754	0.000109939	0.00836638
Btf3l4b	16.8241	4.92824	0.714269	6.51148	7.44137e-11	4.50768e-08
Btg3	1531.48	-1.56397	0.489787	-3.19343	0.00140592	0.0488045
C1qb	4.93468	-3.00526	0.880109	-3.31465	0.000917585	0.0369572
C3	57.855	-2.7833	0.943902	-3.64347	0.000268985	0.0157888
Camp	214.79	-6.35431	0.746377	-8.37957	5.31211e-17	1.34078e-13
Cap1	167.992	2.18314	0.50208	4.34351	1.40223e-05	0.00171252
Capg	57.872	-2.55695	0.723306	-3.52992	0.000415683	0.0220109
Caskin1	8.09989	3.07842	0.909114	3.40168	0.000669721	0.0297427
Cat	103118	-2.47966	0.656101	-3.78223	0.000155431	0.0107481
Cbr1	563.97	-1.80951	0.363772	-4.97483	6.53064e-07	0.000131867
Ccl3	4.84275	-3.3202	0.933154	-3.47791	0.000505339	0.0246866
Ccl6	21.4883	-4.91243	0.744965	-6.2664	3.69481e-10	1.92946e-07
Ccndbp1	43106.9	-2.7506	0.654485	-4.20652	2.59335e-05	0.00274641
Ccr1	22.0258	-3.73425	0.896062	-4.23407	2.29499e-05	0.00250039
Ccr2	16.2039	-2.85126	0.838563	-3.40006	0.000673711	0.0297454
Cct7	10533	-0.992297	0.302549	-3.27981	0.00103878	0.0402899
Cd164	822.599	-0.940227	0.2723	-3.45308	0.000554226	0.0267299
Cd177	265.687	-4.31292	0.736242	-5.88622	3.95118e-09	1.49592e-06
Cd226	3.7149	-3.66937	0.876993	-4.20897	2.56543e-05	0.00273597
Cd300lb	18.5147	-4.52817	0.915354	-5.132	2.86677e-07	6.89118e-05
Cd300lf	17.3675	-3.1554	0.866468	-3.66472	0.000247606	0.0148211
Cd33	19.4107	-3.5766	0.866852	-4.13655	3.52569e-05	0.00360917
Cd52	30.0255	-3.96061	0.852011	-4.65945	3.17051e-06	0.000510789
Cd53	52.6823	-3.85482	0.800046	-4.81885	1.44386e-06	0.000248475
Cd63	67.4698	-3.89673	0.733178	-5.31838	1.04698e-07	2.83132e-05
Ceacam1	59.1806	-3.24954	0.876968	-3.76647	0.000165574	0.0111501
Cep295	368.434	0.785473	0.203326	3.86285	0.000112072	0.00842525
Cerk	37.991	-3.58508	0.85722	-4.21779	2.4671e-05	0.00264977
Cetn2	346.73	-1.05047	0.318704	-3.29658	0.0009787	0.0390773
Cfp	37.758	-2.77779	0.81373	-3.43162	0.000599989	0.0279106
Chac1	34.0524	2.57628	0.790299	3.26894	0.00107951	0.0408831
Chil3	395.121	-6.24446	0.794661	-8.06495	7.32673e-16	1.38695e-12
Chp1	12407.1	-2.32227	0.610222	-3.80707	0.000140622	0.00999805
Chst12	67.9179	-2.12028	0.645848	-3.27938	0.00104037	0.0402899
Clec12a	45.597	-2.94669	0.833496	-3.55679	0.000375415	0.0204507
Clec1b	35.1911	-4.75739	0.802779	-5.9131	3.35729e-09	1.30366e-06
Clec7a	12.732	-4.24838	0.930155	-4.62187	3.80288e-06	0.000599905
Clu	143.876	-4.38134	0.765858	-5.75377	8.72767e-09	3.14695e-06
Cnn2	165.474	-4.19633	0.616111	-6.79137	1.11075e-11	8.41058e-09
Coro1a	424.84	-4.64965	0.780324	-6.01861	1.75921e-09	7.83574e-07
Cotl1	8.43716	-3.23523	0.855215	-3.76633	0.000165662	0.0111501
Cript	3108.04	-2.1288	0.551464	-3.86094	0.000112954	0.00842648
Csde1	6799.05	-1.27186	0.38909	-3.26885	0.00107985	0.0408831
Csf2ra	45.9898	-2.59058	0.65079	-3.98011	6.88837e-05	0.00589364
Csf3r	76.0637	-2.92967	0.764625	-3.84033	0.000122871	0.00899878
Cst7	16.2761	-3.15948	0.850101	-3.69871	0.000216697	0.0136736
Ctla2a	220.587	-3.59377	0.68959	-5.22173	1.77261e-07	4.47407e-05
Ctsh	49.4915	-2.95456	0.86002	-3.49695	0.000470609	0.0238358
Ctss	29.3248	-3.76048	0.886905	-4.30987	1.63349e-05	0.00191708
Cyba	83.0078	-2.45655	0.748198	-3.28378	0.00102425	0.040289
Cybb	175.408	-3.77239	0.840131	-4.5944	4.33989e-06	0.000663872
Cyp4b1	271.362	-2.1695	0.588462	-3.68859	0.000225497	0.0137501
Cyp4b1-ps2	355.407	-2.71734	0.547574	-4.96397	6.90671e-07	0.000135838
Dazap2	27710.8	-2.08867	0.536146	-3.89618	9.77213e-05	0.0076283
Dcun1d1	7741.5	-1.82718	0.573504	-3.18649	0.00144013	0.0493423
Ddx60	41.0977	-2.20383	0.651522	-3.39202	0.000693783	0.030366
Dgat2	15.095	-3.35677	0.852441	-3.99078	6.58552e-05	0.00570241
Dlg5	15.9992	2.89275	0.814413	3.52142	0.000429237	0.0223582
Dnajb6	10160.8	-1.83222	0.553838	-3.30863	0.000937522	0.03766
Dock2	70.2228	-2.86581	0.772755	-3.71485	0.000203321	0.0130095
Dok3	50.512	-2.87008	0.743404	-3.86218	0.000112381	0.00842525
Drp2	8.13255	2.79649	0.778736	3.48879	0.000485205	0.0242506
Dusp10	57.9854	-1.82569	0.542908	-3.36411	0.000767901	0.0327311
Dynlt3	214.651	-1.62653	0.463015	-3.51389	0.000441592	0.0226694
Eif4e3	10.1692	-3.36686	0.79251	-4.15067	3.315e-05	0.00343851
Evi2b	36.3543	-2.76508	0.764585	-3.61039	0.000305736	0.0173411
F13a1	139.195	-3.28267	0.725168	-4.53716	5.7018e-06	0.000799519
F2rl2	16.9047	-2.87195	0.599345	-4.77854	1.76574e-06	0.000297115
F5	24.0858	-3.12191	0.756442	-4.12723	3.67164e-05	0.00366594
F8	57.5947	-1.89788	0.556568	-3.42097	0.000623981	0.0287221
Faap24	344.636	0.849995	0.266091	3.19405	0.0014029	0.0488045
Fam122a	356.137	0.667727	0.206936	3.22652	0.00125305	0.0460398
Fam124a	24.3657	2.79549	0.82227	3.32542	0.000882866	0.0361355
Fam220a	47242.6	-2.68283	0.654974	-4.09964	4.13793e-05	0.00399139
Fcer1g	42.1119	-4.60746	0.722103	-6.28802	3.21539e-10	1.73907e-07
Fcgr3	53.7727	-4.00074	0.787794	-5.08166	3.74158e-07	8.7173e-05
Fcnb	58.0041	-4.09423	0.822818	-5.01915	5.1901e-07	0.000110703
Fech	369020	-2.10808	0.604317	-3.48937	0.000484159	0.0242506
Fgl2	11.3051	-3.25832	0.883766	-3.65909	0.000253113	0.0150483
Fgr	32.6966	-4.23818	0.829613	-5.09102	3.56143e-07	8.42723e-05
Fhl1	38.4329	-2.25886	0.564679	-4.00269	6.26254e-05	0.0055207
Fis1	5770.17	-1.71809	0.527313	-3.25848	0.00112012	0.0420922
Fli1	26.4816	-3.73616	0.859946	-4.35506	1.33032e-05	0.00163791
Fmnl1	33.8402	-2.6427	0.823717	-3.31781	0.000907246	0.0367362
Fmo5	21.4384	-2.6421	0.68966	-3.83454	0.000125802	0.00915933
Fpr1	7.78188	-3.87104	0.938364	-4.12696	3.67585e-05	0.00366594
Frg1	1102.08	-1.58423	0.486112	-3.25931	0.00111682	0.0420723
Fstl1	23.4157	2.46478	0.761971	3.22303	0.00126841	0.0461123
Ftl1	217526	-1.71846	0.488311	-3.51933	0.000432634	0.0224377
Ftl1-ps1	4814.62	-1.72021	0.518911	-3.31529	0.000915465	0.0369572
Fundc2	883.101	-1.51054	0.451771	-3.34393	0.000825994	0.0344596
Fxyd5	27.5236	-4.06368	0.70221	-5.72164	1.05499e-08	3.71553e-06
G3bp2	1070.62	-1.25994	0.361327	-3.48715	0.00048819	0.0242867
Gabarapl2	20839.4	-2.43075	0.611406	-3.97735	6.96867e-05	0.00592885
Gapt	14.6821	-3.87137	0.895031	-4.22134	2.42859e-05	0.00262704
Gas2l1	32.6878	-1.73051	0.491129	-3.52152	0.000429074	0.0223582
Gbp2	44.8338	-2.62436	0.651558	-4.03618	5.43281e-05	0.00501674
Gbp2b	3.50126	2.90817	0.903396	3.3195	0.000901781	0.0366128
Gda	34898.2	-2.41387	0.661612	-3.65124	0.000260978	0.0154385
Ghitm	86624.8	-2.12407	0.610273	-3.48163	0.000498373	0.0245044
Glrx	425.244	-1.62599	0.32628	-4.98393	6.23057e-07	0.000127508
Glul	11984.9	-1.93264	0.57701	-3.35	0.000808109	0.0340207
Gm10177	4676.81	-2.01393	0.554003	-3.6358	0.000277117	0.016141
Gm10371	5238.61	-2.75876	0.682509	-4.04728	5.18152e-05	0.00481405
Gm12328	39.1639	-2.32399	0.621301	-3.74645	0.000179354	0.0118093
Gm15455	8.93602	2.94116	0.94515	3.19414	0.00140248	0.0488045
Gm15983	10.2495	3.94188	0.757461	4.99024	6.03045e-07	0.000125103
Gm16867	2540.79	-6.80381	0.528239	-12.8718	6.48424e-38	9.81974e-34
Gm21188	13.8989	-2.7989	0.856081	-3.26955	0.00107719	0.0408831
Gm21451	18.5306	-6.46012	0.771772	-8.07984	6.48538e-16	1.38695e-12
Gm2629	5.41082	-2.68245	0.827461	-3.18977	0.00142384	0.0491137
Gm27177	18.0594	-3.02273	0.841555	-3.71451	0.000203596	0.0130095
Gm2a	35.0039	-3.70455	0.81112	-4.57902	4.67159e-06	0.000690412
Gm36161	8.29941	-3.71402	0.882691	-4.12674	3.6795e-05	0.00366594
Gm38025	5.57228	2.9244	0.887096	3.48664	0.000489133	0.0242867
Gm38378	23.9504	-4.45617	0.730818	-5.94411	2.77956e-09	1.17345e-06
Gm4129	18.0164	-2.00555	0.626495	-3.21343	0.00131158	0.0465167
Gm45090	36.2102	1.28891	0.897546	7.63195	2.31224e-14	2.69359e-11
Gm45899	41.7522	2.47405	0.732506	3.36356	0.000769433	0.0327311
Gm47996	6.23847	2.38172	0.688534	3.40287	0.00066681	0.0297005
Gm49238	16.8787	2.47634	0.76053	3.21565	0.00130152	0.0464862
Gm49339	17.4889	-5.26094	0.834902	-5.91643	3.29014e-09	1.30366e-06
Gm49391	4.14994	-3.75873	0.932713	-4.06338	4.83679e-05	0.0045215
Gm50166	121.561	2.3585	0.737399	3.20436	0.00135362	0.0475621
Gm5422	5.18992	3.05519	0.909809	3.40787	0.000654717	0.0293344
Gm6055	232.984	-2.20255	0.67197	-3.28132	0.00103321	0.0402899
Gm8797	8413.02	-2.47857	0.654965	-3.78711	0.000152412	0.0107355
Gmfg	40.8063	-2.82883	0.838797	-3.39629	0.000683047	0.0299828
Gnas	25037.2	-1.81282	0.48575	-3.73217	0.000189835	0.0122335
Gp1bb	60.1502	-6.49816	0.756916	-7.83457	4.70459e-15	5.93719e-12
Gpbp1	5951.6	-1.62238	0.494644	-3.28007	0.0010378	0.0402899
Gsn	128.407	-3.39583	0.570896	-5.93904	2.867e-09	1.17345e-06
H1f5	318.856	1.49618	0.361676	4.13577	3.53763e-05	0.00360917
H2-Aa	76.1695	-3.02595	0.963466	-3.67064	0.000241946	0.0145977
H2-Eb1	43.9321	-4.51656	0.842883	-5.33147	9.74227e-08	2.73217e-05
H2-Ob	16.4571	-2.97256	0.886696	-3.41205	0.000644752	0.0293344
H2ac10	32.7348	3.66914	0.75916	4.74348	2.10075e-06	0.000345801
H2ac12	371.148	3.96787	0.704962	5.62298	1.87696e-08	6.31659e-06
H2ac13	815.194	5.17093	0.691278	7.48572	7.11561e-14	7.18392e-11
H2ac14	183.107	3.12926	0.635436	4.92423	8.46942e-07	0.000160326
H2ac7	85.5262	2.14088	0.632319	3.38842	0.000702963	0.0305034
Hbb-bs	1.05549e+07	-1.95099	0.583935	-3.34174	0.000832542	0.0346374
Hbb-bt	2.6706e+06	-2.02249	0.584718	-3.45963	0.000540918	0.0261714
Hbq1a	1366.54	-2.52748	0.690419	-3.66526	0.00024709	0.0148211
Hck	57.8136	-4.15035	0.838378	-5.00845	5.48702e-07	0.00011541
Hexa	75.719	-2.75199	0.670399	-4.10089	4.11559e-05	0.00399139
Hibadh	783.144	-1.62805	0.398478	-4.08604	4.38807e-05	0.00420588
Hk3	77.5396	-4.35062	0.817195	-5.39997	6.66532e-08	1.94115e-05
Hp	160.147	-5.17665	0.817537	-6.40641	1.48988e-10	8.67796e-08
Hpcal1	14.8502	-2.80584	0.802697	-3.50235	0.000461177	0.0235154
Hsdl1	850.468	-0.743572	0.2092	-3.55446	0.000378763	0.0205527
Hvcn1	71.8123	-5.11121	0.825533	-6.11993	9.36169e-10	4.43042e-07
Id2	10.0447	-2.68598	0.824069	-3.24023	0.00119433	0.0444395
Ifi209	32.0158	-3.1356	0.91447	-3.53414	0.000409108	0.0218152
Ifi27	4167.65	-1.55015	0.474061	-3.27008	0.00107517	0.0408831
Ifi27l2a	8.11509	-2.62369	0.784109	-3.34902	0.000810978	0.0340207
Ifitm1	9.87322	-3.1716	0.848799	-3.6889	0.000225226	0.0137501
Ifitm3	1409.44	-1.6366	0.423376	-3.86585	0.000110704	0.00838254
Ifitm6	15.2527	-4.04333	0.844383	-4.69535	2.66148e-06	0.000433392
Igha	111.128	-1.94931	0.952634	-4.02207	5.769e-05	0.00522648
Ighm	625.71	-5.22684	0.819633	-6.53164	6.50548e-11	4.10496e-08
Igkc	114.49	-5.23909	0.662132	-7.83688	4.61861e-15	5.93719e-12
Igkv1-117	3.76039	-3.26901	0.96331	-3.43458	0.000593483	0.0277398
Igkv14-126	7.42131	-2.92993	0.965189	-3.44233	0.000576718	0.0275331
Iglv1	8.15395	-3.47409	0.949698	-3.70623	0.000210363	0.0133295
Igsf6	52.6267	-3.62838	0.80045	-4.54244	5.56063e-06	0.000787012
Ikbke	26.1205	-2.45861	0.760489	-3.2291	0.00124182	0.0459806
Il18rap	11.5895	-2.56666	0.728557	-3.51485	0.000440006	0.0226694
Il1b	22.5232	-3.67073	0.660215	-5.54039	3.01793e-08	9.72417e-06
Irak2	478.732	0.927285	0.289294	3.20547	0.00134843	0.04749
Irak3	18.858	-3.68596	0.739798	-4.88679	1.02491e-06	0.00019162
Irf1	56.0671	-2.50771	0.572091	-4.38292	1.17101e-05	0.00149023
Irf7	14786.5	-2.60421	0.595429	-4.37543	1.21196e-05	0.00152949
Isca1	87427.3	-2.24511	0.608104	-3.69325	0.000221409	0.0137501
Iscu	14178.5	-2.22567	0.592687	-3.75628	0.000172461	0.0115564
Isg20	64998.6	-2.11177	0.595642	-3.54629	0.000390693	0.0209811
Itga6	45.5356	-2.34902	0.69749	-3.37429	0.000740059	0.0316595
Itgal	66.7728	-2.64657	0.735716	-3.59825	0.00032036	0.0180354
Itgb2	156.768	-4.47684	0.638871	-6.98465	2.85575e-12	2.27619e-09
Itgb2l	40.1909	-2.1574	0.969314	-3.3584	0.000783949	0.0331624
Itgb3	62.9225	-3.23135	0.789483	-4.11407	3.8875e-05	0.00384786
Itm2b	10091.5	-1.52639	0.471782	-3.23547	0.00121444	0.0450773
Jchain	39.4196	-3.79989	0.791402	-4.79565	1.62152e-06	0.000275913
Klhl22	118.74	-1.38925	0.394564	-3.52118	0.000429624	0.0223582
Kmt2d	246.25	1.04128	0.272313	3.82282	0.000131934	0.0094692
Lama1	4.67199	2.81452	0.935018	3.22015	0.00128125	0.0461123
Laptm5	200.428	-3.54518	0.746477	-4.76567	1.88227e-06	0.000313242
Lars2	652823	-2.07605	0.57169	-3.6321	0.000281122	0.0163116
Lcn2	238.354	-6.83784	0.792628	-8.38173	5.21537e-17	1.34078e-13
Lcp2	13.1718	-2.6466	0.819064	-3.22334	0.00126706	0.0461123
Lepr	10.7918	2.67234	0.811235	3.27985	0.00103863	0.0402899
Lgals3	37.5138	-3.95001	0.78657	-5.03753	4.71567e-07	0.000103499
Lgals9	4403.97	-1.61882	0.374849	-4.31868	1.56963e-05	0.00188486
Lilrb4a	37.6191	-4.05594	0.850352	-4.81962	1.43829e-06	0.000248475
Lilrb4b	47.4849	-4.07992	0.850081	-4.87492	1.08855e-06	0.000196615
Limd2	72.9054	-3.45921	0.815665	-4.26815	1.971e-05	0.00221102
Lrg1	69.2397	-3.65395	0.94157	-4.30823	1.64567e-05	0.00191708
Lrrc8b	258.86	1.45095	0.425107	3.41079	0.000647753	0.0293344
Lrrn3	6.00852	-2.72135	0.968059	-3.18429	0.0014511	0.04943
Lsp1	95.0988	-3.9012	0.788489	-4.96701	6.79918e-07	0.000135483
Ltb4r1	36.6341	-4.43088	0.855089	-5.17521	2.27658e-07	5.56073e-05
Ltbr	13.9885	-3.08625	0.77069	-3.965	7.33945e-05	0.00614081
Ltf	833.053	-5.31202	0.820397	-6.66805	2.5923e-11	1.78445e-08
Ly6a2	22.8457	-4.57367	0.839095	-5.29752	1.17384e-07	3.06495e-05
Ly6c2	128.742	-3.6687	0.800087	-4.61072	4.01279e-06	0.000620099
Ly6d	34.5317	-4.63527	0.866596	-5.29845	1.1679e-07	3.06495e-05
Ly6g	7.82302	-3.96358	0.947201	-4.30837	1.64462e-05	0.00191708
Lyn	103.831	-1.98056	0.566027	-3.49781	0.000469094	0.0238358
Lyz2	1139.46	-6.24045	0.684972	-9.14081	6.19884e-20	3.12917e-16
Map1lc3b	31600	-1.93957	0.593238	-3.27017	0.00107483	0.0408831
Mapk13	18.1096	-3.59797	0.899442	-4.03214	5.52718e-05	0.00506734
Mapre2	1214.67	-1.58213	0.422701	-3.74318	0.000181704	0.01181
Marchf2	112606	-2.20073	0.631732	-3.48517	0.000491819	0.0243402
Mat2b	4206.72	-1.8607	0.504575	-3.68793	0.000226081	0.0137501
Mbnl2	736.016	-1.87892	0.518121	-3.62701	0.000286723	0.016573
Mcemp1	31.2688	-2.8719	0.966902	-3.48358	0.000494747	0.0244054
Mcpt8	20.9627	-4.4151	0.776261	-5.50501	3.6915e-08	1.16467e-05
Mgst1	14.4404	-3.9255	0.836117	-4.57232	4.82352e-06	0.000702379
Mical1	38.1997	-3.83246	0.841402	-4.56637	4.96248e-06	0.000711115
Mir6236	6878.44	-1.93502	0.567245	-3.41182	0.000645311	0.0293344
Mkrn1	415432	-2.4587	0.651379	-3.77724	0.000158576	0.0109158
Mmp13	28.0764	-2.42889	0.763393	-3.19294	0.00140832	0.0488045
Mmp8	146.277	-3.12599	0.965199	-4.02039	5.81006e-05	0.00522648
Mmp9	140.007	-3.11157	0.962417	-3.87416	0.000106992	0.00821138
Mpc2	3233.3	-1.76081	0.534396	-3.29531	0.000983126	0.0390773
Mpp1	51271.9	-2.08969	0.598689	-3.49137	0.000480551	0.0241776
Mrgpra2b	11.0849	-2.69439	0.838295	-3.21882	0.00128719	0.0461123
Ms4a4c	6.12647	-4.00722	0.920046	-4.2557	2.08396e-05	0.00230361
mt-Rnr2	8766.64	-1.7785	0.55239	-3.22002	0.00128183	0.0461123
Mta3	2548.73	-1.51765	0.471022	-3.22222	0.00127201	0.0461123
Mtrf1l	141.693	1.16842	0.350645	3.33042	0.000867165	0.035589
Mxd4	41.9078	-2.18319	0.500352	-4.36819	1.25283e-05	0.00155515
Myadm	28.8831	-5.27355	0.804935	-6.16823	6.90607e-10	3.37373e-07
Myl12b	275.937	-1.11753	0.312812	-3.57273	0.000353276	0.0195307
Myl6	5373.09	-1.56956	0.483728	-3.24487	0.00117505	0.0439383
Myl9	31.1098	-3.1584	0.798842	-3.97095	7.15863e-05	0.00602279
Myo1f	114.554	-3.6986	0.808246	-4.6256	3.73521e-06	0.000595432
N4bp2l1	147.145	-1.4973	0.379841	-3.94283	8.05247e-05	0.00659234
Ncf1	102.13	-4.41912	0.794181	-5.64132	1.68749e-08	5.80803e-06
Ncoa4	109692	-2.08045	0.624388	-3.33318	0.000858583	0.0353326
Ndufs5-ps	23.4715	5.59393	0.697238	7.53972	4.70986e-14	5.09472e-11
Nek7	1400.66	-1.99926	0.548435	-3.64603	0.000266321	0.0156932
Nfam1	140.506	-4.01362	0.799356	-5.06512	4.08151e-07	9.22543e-05
Nfatc1	49.8472	-2.30104	0.713319	-3.22485	0.00126037	0.046104
Ngp	1426.98	-7.69577	0.735056	-10.5242	6.68514e-26	5.06199e-22
Niban3	26.5188	-2.79115	0.745145	-3.7733	0.000161101	0.0110394
Nlrx1	46.2947	-1.8071	0.525199	-3.44166	0.000578152	0.0275331
Oas1a	203.329	-1.37067	0.366253	-3.74361	0.000181397	0.01181
Oaz1	89091.3	-2.21035	0.562273	-3.93184	8.42969e-05	0.0068267
Oaz1-ps	13564.1	-2.03304	0.550079	-3.69643	0.000218656	0.0137399
Oaz2	1556	-2.14674	0.549575	-3.90694	9.34718e-05	0.00741119
Ogfrl1	964.922	-1.36956	0.403235	-3.39667	0.000682107	0.0299828
Oip5os1	5708.67	-2.02932	0.588955	-3.44646	0.000567991	0.0273069
Ostf1	447.802	-1.09116	0.270726	-4.03098	5.55453e-05	0.00506734
P2rx1	25.4613	-4.12276	0.752316	-5.40187	6.59495e-08	1.94115e-05
Pabpc1	112502	-2.33287	0.632415	-3.69067	0.000223666	0.0137501
Paqr9	9338.87	-2.06812	0.585772	-3.53139	0.000413382	0.0219658
Pbxip1	84.433	-1.42128	0.432242	-3.28724	0.00101174	0.0399006
Pepd	822.686	-1.9367	0.565096	-3.42808	0.000607858	0.0281511
Per1	328.681	-2.70598	0.69952	-3.87333	0.00010736	0.00821138
Pf4	58.0562	-4.79976	0.711436	-6.67909	2.40435e-11	1.73388e-08
Pglyrp1	62.0135	-4.85747	0.801823	-6.04146	1.52721e-09	7.00851e-07
Phospho1	2019.66	-2.29881	0.643853	-3.57252	0.000353567	0.0195307
Pilrb1	4.98552	-2.84851	0.924017	-3.34015	0.000837327	0.0346461
Pilrb2	10.313	-4.09819	0.901138	-4.48295	7.36172e-06	0.00100438
Pirb	98.6182	-2.64943	0.701013	-3.7844	0.000154083	0.0107481
Pkd1l2	24.0658	2.74881	0.942419	3.55342	0.000380263	0.0205527
Pkm	492.697	-4.26484	0.678352	-6.29734	3.02804e-10	1.69839e-07
Plaat3	6449.23	-1.84158	0.570955	-3.22594	0.00125558	0.0460398
Plaur	28.1439	-3.26466	0.866495	-3.81449	0.000136463	0.00974807
Plbd1	52.4712	-3.52799	0.795613	-4.44511	8.78487e-06	0.001167
Plek	58.5341	-2.77329	0.716081	-3.89304	9.89961e-05	0.00768774
Plekha2	83.8482	-3.65287	0.815045	-4.52278	6.10325e-06	0.000847959
Plxdc2	11.9145	-2.83764	0.893117	-3.20724	0.00134015	0.0473082
Pm20d1	21.2263	3.01137	0.928717	3.38184	0.000720011	0.0310651
Pnpla2	1733.33	-1.83989	0.490975	-3.74775	0.000178429	0.0117997
Pou2af1	19.0858	-2.99021	0.82248	-3.64165	0.000270892	0.0158393
Ppbp	113.61	-6.73098	0.72576	-8.63004	6.13294e-18	2.32193e-14
Ppm1m	32.4234	-2.2716	0.567038	-4.00578	6.18123e-05	0.00550639
Ppp1cb	54658.2	-2.36749	0.631644	-3.75006	0.000176795	0.0117946
Ppp1r18	26.4057	-4.36112	0.780446	-5.48007	4.25152e-08	1.2877e-05
Prkcb	35.6314	-2.9778	0.847819	-3.56703	0.000361049	0.0198106
Prss34	105.298	-3.24605	0.840723	-3.90335	9.48698e-05	0.00748285
Psmd4	7187.09	-1.52032	0.442007	-3.43967	0.000582423	0.0276496
Psme1	1241.07	-1.04053	0.271777	-3.82876	0.000128791	0.0092877
Psme3	73167.8	-2.02174	0.587314	-3.44308	0.000575124	0.0275331
Ptgs1	32.5904	-2.72774	0.781607	-3.52191	0.000428449	0.0223582
Ptpn14	217.403	-3.17106	0.651673	-4.87221	1.10356e-06	0.000196615
Ptprc	70.7983	-2.6197	0.763303	-3.43558	0.000591286	0.0277398
Pts	186.598	-1.19078	0.361419	-3.29576	0.000981571	0.0390773
Pttg1	4887.07	-2.24883	0.576514	-3.9017	9.55193e-05	0.00749504
Pygl	124.707	-3.26144	0.649431	-5.01944	5.18214e-07	0.000110703
Rab2b	90.4177	-1.69506	0.495566	-3.42294	0.000619472	0.0286015
Rab44	53.1034	-3.11222	0.838286	-3.84006	0.000123002	0.00899878
Ramac	1549.9	-1.71494	0.537925	-3.18848	0.00143021	0.0491137
Rasgrp2	66.1986	-3.07386	0.77633	-3.98141	6.85089e-05	0.00589364
Rbm48	211.308	-1.68805	0.50849	-3.32009	0.000899873	0.0366128
Rcsd1	77.9744	-3.50486	0.816867	-4.32301	1.53918e-05	0.00186474
Relb	148.048	-2.0203	0.5153	-3.92216	8.77593e-05	0.00706929
Retnlg	65.7141	-4.96629	0.860107	-5.82986	5.54732e-09	2.04899e-06
Rfk	11683.3	-2.16904	0.539706	-4.01949	5.83251e-05	0.00522648
Rflnb	19.018	-3.23175	0.829744	-3.89181	9.94979e-05	0.00768774
Rgs14	24.574	-2.68676	0.708455	-3.78315	0.000154854	0.0107481
Rgs2	41.3339	-2.6306	0.829398	-3.21384	0.00130971	0.0465167
Riok3	30615.4	-2.02133	0.608607	-3.32217	0.000893209	0.0364603
Rn7s2	2388	-1.8346	0.533718	-3.43781	0.000586435	0.0277398
Rnf114	10845	-1.7393	0.543197	-3.20228	0.00136345	0.0476861
Rnf115	2908.47	-2.02956	0.518766	-3.91273	9.12604e-05	0.00727393
Rnf20	2461.53	-1.62945	0.512421	-3.18019	0.00147177	0.0499741
Rsad2	181283	-2.35118	0.62174	-3.7833	0.000154762	0.0107481
Rtp4	323.971	-2.16288	0.519385	-4.16584	3.10203e-05	0.0032623
S100a1	31.4153	-1.50254	0.458579	-3.27731	0.001048	0.0402899
S100a11	42.824	-3.85877	0.719444	-5.3275	9.95711e-08	2.74164e-05
S100a13	88.8764	-2.24179	0.524761	-4.2748	1.91309e-05	0.00217799
S100a6	9.84947	-3.53278	0.874789	-4.28362	1.83878e-05	0.00210958
S100a8	368.265	-6.25159	0.805659	-7.84863	4.20598e-15	5.93719e-12
S100a9	493.069	-6.15848	0.781689	-7.96347	1.67279e-15	2.81474e-12
Samd9l	287.16	-1.44772	0.278439	-5.20002	1.99265e-07	4.947e-05
Sec23a	2276.15	-1.982	0.564089	-3.51428	0.00044094	0.0226694
Sec61g	1228.69	-2.21291	0.599044	-3.69537	0.000219564	0.01374
Selenbp1	2573.43	-1.16881	0.349315	-3.34608	0.000819619	0.0342882
Selenop	537.374	-3.91244	0.633659	-6.18147	6.35063e-10	3.2058e-07
Sell	121.787	-3.76373	0.831308	-4.57794	4.69575e-06	0.000690412
Selplg	153.166	-2.85492	0.643137	-4.4395	9.01701e-06	0.00118381
Sema4a	53.7354	-2.74115	0.815288	-3.39075	0.000697017	0.0304197
Septin5	4.23254	-3.78021	0.942552	-3.99648	6.42903e-05	0.00562782
Serinc1	21830.3	-1.91209	0.589983	-3.24158	0.00118868	0.0443385
Serpinb1a	94.4827	-3.24372	0.787487	-4.13491	3.55101e-05	0.00360917
Sfxn3	211.763	-1.48858	0.418004	-3.56218	0.000367791	0.0201077
Sh3bgrl	639.588	-1.26645	0.330769	-3.82909	0.000128616	0.0092877
Sh3bgrl3	121.197	-2.56883	0.605252	-4.2425	2.21042e-05	0.0024257
Sh3bp5	18.0913	-2.34995	0.718977	-3.26275	0.00110338	0.0416697
Sh3glb1	20004	-2.33782	0.58882	-3.97152	7.14154e-05	0.00602279
Sh3kbp1	284.393	-1.01079	0.303138	-3.33468	0.000853991	0.0352393
Shisa5	159.467	-1.9168	0.529984	-3.6162	0.000298963	0.0171496
Siglece	7.67618	-3.06304	0.86232	-3.49303	0.000477572	0.0241078
Sin3b	947.063	-1.27253	0.355696	-3.57785	0.000346426	0.0192878
Sirpa	40.1919	-3.25086	0.884628	-3.76896	0.000163926	0.0111501
Sla	39.855	-3.4558	0.753079	-4.56574	4.97743e-06	0.000711115
Slc1a3	8.1406	3.05256	0.943486	3.38065	0.000723135	0.0311112
Slc25a39	138895	-2.27294	0.629606	-3.61175	0.000304142	0.0173155
Slc27a4	23.2655	-1.96777	0.576383	-3.40922	0.000651496	0.0293344
Slc28a2	37.056	-3.28139	0.83658	-3.94281	8.05324e-05	0.00659234
Slc31a2	13.4103	-3.98503	0.839235	-4.57886	4.67521e-06	0.000690412
Slc48a1	40883.2	-2.0423	0.597371	-3.41967	0.000626977	0.0287725
Slfn1	6.152	-3.80867	0.950096	-4.08425	4.422e-05	0.00421174
Slfn2	47.8649	-4.87665	0.726969	-6.5824	4.62907e-11	3.04794e-08
Slfn4	35.5623	-3.29216	0.839936	-3.95581	7.62763e-05	0.00634686
Slpi	22.3745	-4.32395	0.803652	-5.26805	1.37882e-07	3.53914e-05
Smap1	8860.91	-1.97495	0.555987	-3.55266	0.000381359	0.0205527
Snca	185731	-2.27946	0.630379	-3.61769	0.00029724	0.0171156
Socs3	43.141	2.15231	0.654701	3.27725	0.00104822	0.0402899
Sort1	41.7309	-2.34015	0.733014	-3.18911	0.00142711	0.0491137
Sp100	4598.77	-1.87577	0.529346	-3.54393	0.000394214	0.0210953
Spi1	63.3826	-3.48563	0.789073	-4.43829	9.06773e-06	0.00118381
Sqor	71.3331	-1.78131	0.399871	-4.45453	8.40767e-06	0.00112678
Srgn	443.248	-1.5248	0.395785	-3.85281	0.00011677	0.00862614
Stat6	653.773	-0.916762	0.274469	-3.34028	0.000836942	0.0346461
Strip1	234.248	-0.84112	0.255385	-3.29378	0.00098849	0.0390854
Stx7	212.211	-0.939004	0.277193	-3.38857	0.000702582	0.0305034
Suds3	2904.04	-2.06996	0.51724	-4.0024	6.2702e-05	0.0055207
Svep1	10.2186	2.79734	0.965793	3.21014	0.00132671	0.0469434
Tagap	10.3101	-3.28792	0.946991	-3.80156	0.000143787	0.0101753
Taldo1	20007	-1.55754	0.48271	-3.22678	0.00125194	0.0460398
Tbc1d10c	47.6054	-3.65341	0.74653	-4.87658	1.07943e-06	0.000196615
Tcn2	33.7952	-3.41068	0.762261	-4.46702	7.93169e-06	0.00107248
Tdrd7	1047.27	-1.91827	0.519679	-3.69175	0.000222713	0.0137501
Tfdp2	48587.8	-2.02175	0.616852	-3.27854	0.00104345	0.0402899
Tgtp2	3377.32	-1.78207	0.521856	-3.41521	0.000637338	0.0291596
Thbs1	87.2299	-3.35791	0.788436	-4.28759	1.80622e-05	0.00208805
Themis2	29.9029	-2.53363	0.797311	-3.18461	0.00144949	0.04943
Timp2	14.9499	-3.34564	0.894552	-3.74803	0.000178232	0.0117997
Tmem154	15.3598	-2.39367	0.729826	-3.26931	0.00107809	0.0408831
Tmem71	14.3295	-2.88736	0.652066	-4.40194	1.07286e-05	0.0013769
Tmsb4x	309.005	-3.74616	0.535174	-6.99536	2.64581e-12	2.22601e-09
Tnfaip3	366.289	-2.78982	0.712963	-3.91994	8.85698e-05	0.00709683
Tnfaip8l2	13.7244	-2.70115	0.801459	-3.3614	0.000775477	0.0328958
Tnfrsf1a	17.2687	-2.71313	0.845373	-3.21443	0.00130706	0.0465167
Tnpo1	1137.14	-1.35527	0.395006	-3.43124	0.000600822	0.0279106
Tpm4	69.2933	-3.40242	0.611462	-5.55704	2.74383e-08	9.03315e-06
Trem3	28.5794	-3.26419	0.755568	-4.31714	1.58067e-05	0.00188486
Treml1	14.5317	-3.29227	0.824276	-3.99064	6.58955e-05	0.00570241
Trf	25.751	-2.43009	0.696083	-3.50772	0.000451966	0.0231236
Trim30a	64.6708	-2.04458	0.60225	-3.40517	0.00066124	0.0295393
Trim5	12.0618	-2.04537	0.629336	-3.2478	0.00116301	0.0435956
Trp53i11	16.9121	-3.72612	0.900147	-4.15214	3.2938e-05	0.00343851
Tuba8	13.0901	-2.82813	0.895353	-3.18938	0.00142578	0.0491137
Tubb1	60.043	-3.52706	0.696271	-5.06801	4.02002e-07	9.22411e-05
Tyrobp	47.7577	-4.08205	0.808378	-5.04701	4.48775e-07	9.99448e-05
Ubb	396026	-2.09649	0.580264	-3.61375	0.0003018	0.017247
Ubb-ps	88092.2	-2.43361	0.618993	-3.93338	8.3758e-05	0.00681952
Ube2b	19966.1	-2.08199	0.621867	-3.34914	0.000810638	0.0340207
Ube2l6	269243	-2.34783	0.627285	-3.74463	0.000180659	0.01181
Ube2m	2313.1	-1.4614	0.425417	-3.43538	0.000591728	0.0277398
Ube2r2	24305.5	-2.00424	0.622904	-3.21864	0.001288	0.0461123
Ugdh	150.345	-2.20885	0.478363	-4.61877	3.8603e-06	0.000602684
Unc93b1	106.179	-3.8557	0.781389	-4.95058	7.39945e-07	0.000142316
Usp15	29713.3	-1.83759	0.54381	-3.37945	0.000726308	0.0311592
Vim	82.2421	-3.30368	0.808062	-4.10692	4.00962e-05	0.00391753
Vmn2r89	10.2913	3.09657	0.914191	3.40022	0.000673315	0.0297454
Washc2	341.402	-1.21028	0.297857	-4.06384	4.82715e-05	0.0045215
Wfdc21	14.1713	-4.97182	0.908851	-5.49166	3.98169e-08	1.23059e-05
Yipf4	13453.6	-2.11916	0.611853	-3.46464	0.000530936	0.0257708
Ypel5	17363.3	-2.15347	0.619361	-3.47818	0.000504824	0.0246866
Zbtb44	3326.38	-2.09529	0.614678	-3.40996	0.000649728	0.0293344
Zc3h15	1309.65	-1.21728	0.378175	-3.219	0.00128637	0.0461123
Zfp652	531.086	-1.73467	0.426139	-4.07111	4.67902e-05	0.00442869
Zfp691	77.703	1.96759	0.462179	4.25933	2.05041e-05	0.00228319
Zyx	170.551	-4.43495	0.597524	-7.40166	1.34488e-13	1.27293e-10

## Sheet: sig_Kegg_result
	ID	Description	setSize	enrichmentScore	NES	pvalue	p.adjust	qvalues	rank	leading_edge	core_enrichment
mmu05310	mmu05310	Asthma	19	-0.905363	-2.47356	0.000274348	0.0017017	0.00082213	1691	tags=68%, list=5%, signal=65%	H2-DMa/Fcer1a/H2-DMb2/H2-DMb1/Epx/H2-Oa/Prg2/H2-Ab1/H2-Ob/H2-Aa/H2-Eb1/Fcer1g
mmu05143	mmu05143	African trypanosomiasis	36	-0.618837	-1.97041	0.000285388	0.0017017	0.00082213	1691	tags=31%, list=5%, signal=29%	Prkca/Plcb3/Plcb2/Vcam1/Hba-a2/Hba-a1/Hbb-bs/Hbb-bt/Prkcb/Il1b
mmu01250	mmu01250	Biosynthesis of nucleotide sugars	37	-0.618038	-1.97821	0.000287109	0.0017017	0.00082213	5581	tags=49%, list=16%, signal=41%	Gfpt2/Pgm2/Gale/Fcsk/Gne/Galt/Nagk/Galk2/Ugp2/Gmppa/Galk1/Gpi1/Uap1l1/Cmas/Ugdh/Pgm1/Hk3
mmu04216	mmu04216	Ferroptosis	40	-0.677053	-2.20009	0.000290276	0.0017017	0.00082213	3773	tags=32%, list=11%, signal=29%	Sat1/Fth1/Prnp/Acsl1/Gclm/Ftl1/Map1lc3b/Hmox1/Ncoa4/Trf/Cybb/Alox15
mmu04672	mmu04672	Intestinal immune network for IgA production	41	-0.65272	-2.13666	0.000290613	0.0017017	0.00082213	1446	tags=44%, list=4%, signal=42%	Aicda/Itgb7/Il15/H2-Eb2/Il15ra/Tnfsf13/Icosl/H2-DMa/H2-DMb2/H2-DMb1/H2-Oa/H2-Ab1/H2-Ob/H2-Aa/Ltbr/Tnfrsf13b/H2-Eb1
mmu05332	mmu05332	Graft-versus-host disease	48	-0.692266	-2.33079	0.000300842	0.0017017	0.00082213	4113	tags=50%, list=12%, signal=44%	H2-Q7/H2-Eb2/Klrd1/H2-T23/H2-M3/H2-K1/Gzmb/H2-T10/H2-T-ps/H2-D1/Tnf/H2-Q10/H2-T22/H2-DMa/H2-DMb2/H2-DMb1/H2-Q6/H2-Oa/H2-Ab1/H2-Ob/H2-Aa/Il1b/H2-Eb1
mmu05330	mmu05330	Allograft rejection	49	-0.65856	-2.22537	0.000304321	0.0017017	0.00082213	4113	tags=45%, list=12%, signal=40%	H2-Q7/H2-Eb2/H2-T23/H2-M3/H2-K1/Gzmb/H2-T10/H2-T-ps/H2-D1/Tnf/H2-Q10/H2-T22/H2-DMa/H2-DMb2/H2-DMb1/H2-Q6/H2-Oa/H2-Ab1/H2-Ob/H2-Aa/H2-Eb1
mmu00520	mmu00520	Amino sugar and nucleotide sugar metabolism	50	-0.655825	-2.22729	0.000305717	0.0017017	0.00082213	5078	tags=46%, list=14%, signal=39%	Pgm2/Gale/Fcsk/Gne/Cyb5r4/Cyb5rl/Gnpda2/Galt/Renbp/Nagk/Galk2/Ugp2/Gmppa/Galk1/Gpi1/Uap1l1/Cmas/Hexb/Ugdh/Pgm1/Hexa/Hk3
mmu04623	mmu04623	Cytosolic DNA-sensing pathway	50	-0.672421	-2.28365	0.000305717	0.0017017	0.00082213	4774	tags=36%, list=14%, signal=31%	Polr3b/Il18/Ikbkb/Aim2/Nfkbib/Trex1/Ripk3/Ikbkg/Nfkbia/Cxcl10/Ccl5/Zbp1/Casp1/Ikbke/Irf7/Ccl4/Il1b
mmu05144	mmu05144	Malaria	50	-0.722667	-2.4543	0.000305717	0.0017017	0.00082213	2518	tags=38%, list=7%, signal=35%	Klra4/Tnf/Gypa/Hgf/Vcam1/Cd36/Hba-a2/Hba-a1/Hbb-bs/Hbb-bt/Itgb2l/Selp/Tlr4/Tlr2/Itgal/Thbs1/Il1b/Itgb2
mmu04622	mmu04622	RIG-I-like receptor signaling pathway	55	-0.628233	-2.1732	0.000308737	0.0017017	0.00082213	4196	tags=36%, list=12%, signal=32%	Ikbkb/Mapk11/Tank/Traf3/Nfkbib/Otud5/Dhx58/Tbkbp1/Tnf/Rnf125/Ikbkg/Nfkbia/Isg15/Atg12/Cxcl10/Nlrx1/Ikbke/Irf7/Mapk13
mmu05321	mmu05321	Inflammatory bowel disease	55	-0.721804	-2.49688	0.000308737	0.0017017	0.00082213	2743	tags=56%, list=8%, signal=52%	Maf/Rela/Stat3/Il18/Tbx21/H2-Eb2/Il12rb2/Jun/Il21r/Il18r1/Stat6/Tnf/Ifngr1/Stat1/Stat4/H2-DMa/Il2rg/H2-DMb2/H2-DMb1/Il4ra/Tlr4/Nfatc1/H2-Oa/Il18rap/Tlr2/H2-Ab1/H2-Ob/H2-Aa/Il1b/H2-Eb1
mmu04940	mmu04940	Type I diabetes mellitus	56	-0.654349	-2.27449	0.000309598	0.0017017	0.00082213	4389	tags=50%, list=12%, signal=44%	Lta/H2-M10.4/H2-Q7/H2-Eb2/H2-T23/H2-M3/Ica1/H2-K1/Gzmb/H2-T10/Gad1/H2-T-ps/H2-D1/Tnf/H2-Q10/Cpe/H2-T22/H2-DMa/H2-DMb2/H2-DMb1/H2-Q6/H2-Oa/H2-Ab1/H2-Ob/H2-Aa/Il1b/H2-Eb1
mmu05322	mmu05322	Systemic lupus erythematosus	56	-0.699583	-2.43172	0.000309598	0.0017017	0.00082213	3785	tags=43%, list=11%, signal=38%	C1qc/H2-Eb2/Ro60/Actn1/Grin2b/Tnf/Gm12657/H3f3a/H2al1k/C1qa/H2-DMa/Fcgr4/H2-DMb2/H2-DMb1/H2-Oa/Ctsg/C3/H2-Ab1/H2-Ob/C1qb/H2-Aa/Elane/H2-Eb1
mmu05320	mmu05320	Autoimmune thyroid disease	53	-0.607433	-2.08349	0.000310366	0.0017017	0.00082213	4113	tags=42%, list=12%, signal=37%	H2-Q7/H2-Eb2/Tshr/H2-T23/H2-M3/H2-K1/Gzmb/H2-T10/H2-T-ps/H2-D1/H2-Q10/H2-T22/H2-DMa/H2-DMb2/H2-DMb1/H2-Q6/H2-Oa/H2-Ab1/H2-Ob/H2-Aa/H2-Eb1
mmu05134	mmu05134	Legionellosis	59	-0.692407	-2.42755	0.000313578	0.0017017	0.00082213	2404	tags=31%, list=7%, signal=28%	Bnip3/Tnf/Nfkb2/Vcp/Clk1/Itgam/Nfkbia/Naip5/Cxcl2/Itgb2l/Cd14/Tlr4/Casp1/Tlr2/C3/Il1b/Itgb2
mmu04370	mmu04370	VEGF signaling pathway	58	-0.544335	-1.90283	0.000313873	0.0017017	0.00082213	4280	tags=36%, list=12%, signal=32%	Map2k1/Pla2g4a/Pik3r2/Mapk11/Ppp3cb/Akt2/Rac2/Ppp3ca/Mapkapk2/Src/Map2k2/Prkca/Pxn/Mapkapk3/Ptgs2/Pik3cd/Ppp3cc/Prkcb/Plcg2/Mapk13
mmu04664	mmu04664	Fc epsilon RI signaling pathway	63	-0.661011	-2.34741	0.000315259	0.0017017	0.00082213	4270	tags=40%, list=12%, signal=35%	Pla2g4a/Pik3r2/Vav2/Mapk11/Akt2/Map2k3/Lat/Rac2/Map2k2/Tnf/Fyn/Prkca/Vav3/Fcer1a/Lyn/Pik3cd/Lcp2/Vav1/Alox5/Syk/Plcg2/Mapk13/Alox5ap/Fcer1g
mmu05221	mmu05221	Acute myeloid leukemia	67	-0.657946	-2.35532	0.000320307	0.0017017	0.00082213	5356	tags=51%, list=15%, signal=43%	Nras/Bcl2a1a/Rps6kb2/Braf/Rela/Stat5b/Grb2/Stat3/Map2k1/Tcf7/Flt3/Pik3r2/Ikbkb/Zbtb16/Akt2/Bcl2a1d/Tcf7l2/Csf1r/Bcl2a1b/Map2k2/Itgam/Ikbkg/Runx1t1/Lef1/Kit/Rara/Dusp6/Cebpa/Pik3cd/Cd14/Cebpe/Mpo/Spi1
mmu04137	mmu04137	Mitophagy - animal	68	-0.611443	-2.19382	0.000322789	0.0017017	0.00082213	5308	tags=47%, list=15%, signal=40%	Usp8/Ubc/Rela/Rras/Uba52/Map1lc3a/Tfe3/Nbr1/Gabarapl1/Jun/Mitf/Optn/Bnip3/Foxo3/Src/Tfeb/Hif1a/Bcl2l1/Sqstm1/Gabarap/Pink1/Cited2/Fis1/Tax1bp1/Becn1/Usp15/Map1lc3b/Rras2/Ubb/Bnip3l/Gabarapl2
mmu05140	mmu05140	Leishmaniasis	68	-0.82846	-2.97246	0.000322789	0.0017017	0.00082213	2756	tags=54%, list=8%, signal=50%	Jak1/Tab2/Irak1/Jun/Marcksl1/Tnf/Itgam/Ptpn6/Ifngr1/Ncf2/Nfkbia/Stat1/Irak4/Ncf4/Ptgs2/H2-DMa/Fcgr4/H2-DMb2/H2-DMb1/Itgb2l/Tlr4/Cyba/H2-Oa/Tlr2/C3/H2-Ab1/H2-Ob/Prkcb/H2-Aa/Mapk13/Il1b/Cybb/Fcgr3/Ncf1/Itgb2/H2-Eb1
mmu04612	mmu04612	Antigen processing and presentation	74	-0.700469	-2.55268	0.000330251	0.0017017	0.00082213	4466	tags=54%, list=13%, signal=47%	Psme2/H2-M10.4/H2-Q7/H2-Eb2/Hsp90ab1/Hspa1b/Tap2/Klrd1/H2-T23/H2-M3/H2-K1/Hspa1a/H2-T10/H2-T-ps/Tap1/Psme2b/Rfxank/Psme1/H2-D1/Tnf/Ciita/H2-Q10/B2m/Rfx5/Ctsb/H2-T22/H2-DMa/Lgmn/H2-DMb2/H2-DMb1/Psme3/H2-Q6/H2-Oa/H2-Ab1/H2-Ob/H2-Aa/Ctss/H2-Eb1/Cd74
mmu05133	mmu05133	Pertussis	74	-0.612824	-2.23328	0.000330251	0.0017017	0.00082213	5342	tags=41%, list=15%, signal=34%	Ticam2/Cfl2/C4a/Rela/C4b/Ly96/Fos/C1qc/Mapk11/Irak1/Jun/Gnai3/Tnf/Rhoa/Itgam/Nlrp3/Irak4/C1qa/Itgb2l/Cd14/Tlr4/Irf8/Casp1/Irf1/C3/C1qb/Mapk13/Il1b/Itgb2
mmu05416	mmu05416	Viral myocarditis	74	-0.584461	-2.12991	0.000330251	0.0017017	0.00082213	4256	tags=42%, list=12%, signal=37%	H2-M10.4/H2-Q7/Cd55/H2-Eb2/H2-T23/Rac2/Actg1/H2-M3/H2-K1/H2-T10/H2-T-ps/Cxadr/H2-D1/Fyn/H2-Q10/Sgcb/Cav1/H2-T22/H2-DMa/H2-DMb2/H2-DMb1/Itgb2l/H2-Q6/H2-Oa/Itgal/H2-Ab1/H2-Ob/H2-Aa/Itgb2/H2-Eb1
mmu04662	mmu04662	B cell receptor signaling pathway	75	-0.759933	-2.77214	0.00033036	0.0017017	0.00082213	3970	tags=56%, list=11%, signal=50%	Pik3r2/Ikbkb/Vav2/Ppp3cb/Akt2/Lilra5/Nfkbib/Rac2/Ppp3ca/Jun/Map2k2/Card11/Cr2/Bcl10/Ikbkg/Ptpn6/Fcgr2b/Pira2/Nfkbia/Vav3/Pira1/Lilra6/Cd22/Lyn/Blnk/Pik3cd/Nfkbie/Cd19/Ppp3cc/Nfatc1/Pik3ap1/Pirb/Vav1/Syk/Cd72/Prkcb/Plcg2/Ifitm1/Cd79a/Lilrb4a/Cd79b
mmu05212	mmu05212	Pancreatic cancer	76	-0.479231	-1.75049	0.000333111	0.0017017	0.00082213	5244	tags=36%, list=15%, signal=30%	Braf/Cdc42/Rela/Stat3/Vegfa/Map2k1/Rb1/Pik3r2/Ikbkb/Cdk6/Akt2/Bak1/Rac2/Jak1/Gadd45a/Smad4/E2f2/Ikbkg/Ralbp1/Bcl2l1/Stat1/Ralb/Tgfbr2/Arhgef6/Pik3cd/Gadd45b
mmu05323	mmu05323	Rheumatoid arthritis	76	-0.665681	-2.43153	0.000333111	0.0017017	0.00082213	1691	tags=45%, list=5%, signal=43%	Tnfsf13b/Vegfa/Il18/Il15/Fos/Atp6v1d/H2-Eb2/Atp6v0c/Jun/Tnf/Atp6v1g1/Tnfsf13/Atp6v0d1/Atp6v1f/H2-DMa/Angpt1/H2-DMb2/Ccl5/H2-DMb1/Cxcl2/Itgb2l/Tlr4/H2-Oa/Tlr2/Itgal/H2-Ab1/H2-Ob/H2-Aa/Ccl3/Il1b/Ltb/Itgb2/H2-Eb1
mmu05150	mmu05150	Staphylococcus aureus infection	82	-0.744933	-2.77569	0.000333333	0.0017017	0.00082213	1465	tags=29%, list=4%, signal=28%	Fcgr2b/C1qa/H2-DMa/Fcgr4/H2-DMb2/H2-DMb1/Fpr2/Itgb2l/Selp/C5ar1/H2-Oa/Itgal/C3/Selplg/H2-Ab1/H2-Ob/C1qb/H2-Aa/Fpr1/Fcgr3/Itgb2/H2-Eb1/Camp
mmu04061	mmu04061	Viral protein interaction with cytokine and cytokine receptor	83	-0.703031	-2.62217	0.000333556	0.0017017	0.00082213	2424	tags=36%, list=7%, signal=34%	Il18r1/Cxcr3/Cxcr1/Tnf/Il10rb/Ccr7/Ccl22/Il2rg/Tnfsf14/Cxcr5/Ccl9/Cxcr2/Cxcl10/Ccl5/Tnfrsf1b/Il6ra/Cxcl2/Il18rap/Tnfrsf1a/Ccl4/Cx3cr1/Ccr2/Il10ra/Ltbr/Ccl3/Ccr1/Pf4/Ccl6/Ppbp
mmu04657	mmu04657	IL-17 signaling pathway	78	-0.638779	-2.3504	0.000336022	0.0017017	0.00082213	4096	tags=33%, list=12%, signal=30%	Fos/Ikbkb/Mapk11/Hsp90ab1/Traf3/Tab2/Jun/Tnf/Ikbkg/Nfkbia/Usp25/Ptgs2/Traf3ip2/Jund/Cxcl10/Cxcl2/Mmp13/Ikbke/Tnfaip3/Mmp9/Mapk13/Il1b/S100a9/S100a8/Lcn2
mmu04610	mmu04610	Complement and coagulation cascades	84	-0.557584	-2.07952	0.000337496	0.0017017	0.00082213	1888	tags=23%, list=5%, signal=21%	Proc/Cr2/Itgam/Pros1/Itgax/C1qa/F8/Itgb2l/F10/C5ar1/C3/F2rl2/C1qb/F5/Plaur/F13a1/Clu/Itgb2
mmu04146	mmu04146	Peroxisome	85	-0.47793	-1.78587	0.000340716	0.0017017	0.00082213	8793	tags=54%, list=25%, signal=41%	Pecr/Abcd3/Hmgcl/Slc25a17/Crot/Pex3/Paox/Pex6/Mvk/Amacr/Acaa1b/Far1/Pex12/Pex26/Ech1/Pex7/Hacl1/Pex1/Pex13/Acsl4/Pex5/Pex11g/Acox3/Ehhadh/Idh2/Scp2/Acaa1a/Decr2/Hmgcll1/Nudt7/Hsd17b4/Far2/Pxmp4/Mlycd/Pex19/Sod2/Crat/Abcd1/Prdx5/Phyh/Hao2/Idh1/Abcd2/Acsl1/Cat
mmu04658	mmu04658	Th1 and Th2 cell differentiation	85	-0.612972	-2.29048	0.000340716	0.0017017	0.00082213	3970	tags=45%, list=11%, signal=40%	Jak2/Ikbkb/Tbx21/Tyk2/Mapk11/H2-Eb2/Ppp3cb/Runx3/Lat/Nfkbib/Il2rb/Il12rb2/Jak1/Ppp3ca/Jun/Stat6/Dll4/Ikbkg/Ifngr1/Nfkbia/Stat1/Stat4/H2-DMa/Il2rg/Jak3/H2-DMb2/H2-DMb1/Nfkbie/Il4ra/Ppp3cc/Nfatc1/H2-Oa/H2-Ab1/H2-Ob/H2-Aa/Mapk13/H2-Eb1
mmu04620	mmu04620	Toll-like receptor signaling pathway	87	-0.667079	-2.49628	0.000342114	0.0017017	0.00082213	4270	tags=44%, list=12%, signal=38%	Ly96/Fos/Pik3r2/Ikbkb/Mapk11/Akt2/Map2k3/Traf3/Tab2/Irak1/Jun/Tlr6/Map2k2/Ifnar2/Tnf/Ikbkg/Nfkbia/Stat1/Irak4/Spp1/Map3k8/Lbp/Cxcl10/Ccl5/Tlr7/Tlr8/Pik3cd/Cd14/Tlr4/Irf5/Ikbke/Tlr2/Irf7/Ccl4/Ccl3/Mapk13/Il1b
mmu05235	mmu05235	PD-L1 expression and PD-1 checkpoint pathway in cancer	87	-0.526845	-1.97151	0.000342114	0.0017017	0.00082213	4281	tags=38%, list=12%, signal=33%	Map2k1/Fos/Jak2/Pik3r2/Ikbkb/Mapk11/Ppp3cb/Akt2/Map2k3/Lat/Batf/Cd274/Nfkbib/Jak1/Ppp3ca/Jun/Map2k2/Hif1a/Ikbkg/Ptpn6/Eml4/Ifngr1/Nfkbia/Stat1/Map3k3/Pik3cd/Nfkbie/Ppp3cc/Tlr4/Nfatc1/Tlr2/Mapk13
mmu04666	mmu04666	Fc gamma R-mediated phagocytosis	92	-0.62131	-2.35318	0.000343525	0.0017017	0.00082213	5244	tags=49%, list=15%, signal=42%	Arpc3/Pip5k1a/Cfl2/Cdc42/Vasp/Arpc4/Map2k1/Pla2g4a/Pik3r2/Pip5k1c/Vav2/Crkl/Arpc2/Wasf2/Actr3/Akt2/Lat/Plpp2/Rac2/Arpc1a/Marcksl1/Asap2/Arpc5/Prkca/Fcgr2b/Vav3/Pak1/Limk1/Fcgr4/Bin1/Prkcd/Lyn/Pik3cd/Arpc1b/Scin/Ptprc/Marcks/Vav1/Syk/Prkcb/Plcg2/Gsn/Hck/Ncf1
mmu04640	mmu04640	Hematopoietic cell lineage	90	-0.775542	-2.92033	0.000343643	0.0017017	0.00082213	2960	tags=52%, list=8%, signal=48%	Il11ra2/Cd9/Gp5/Csf1r/Itga1/Cd24a/Dntt/Cr2/Cd38/Siglech/Tnf/Gp1ba/Gypa/Fcer2a/Itgam/Itga2b/Il11ra1/Il7r/Cd1d1/Ms4a1/H2-DMa/Cd36/Cd7/Il3ra/Kit/H2-DMb2/Cd37/H2-DMb1/Cd22/Il6ra/Cd2/Cd14/Cd19/Il4ra/Itga6/H2-Oa/Csf2ra/H2-Ab1/Csf3r/H2-Ob/H2-Aa/Itgb3/Cd33/Il1b/H2-Eb1/Gp1bb
mmu05146	mmu05146	Amoebiasis	97	-0.459118	-1.75297	0.000350508	0.0017017	0.00082213	3035	tags=27%, list=9%, signal=25%	Actn1/Rab5a/Gna14/Arg2/Serpinb10/Tnf/Gna15/Prkca/Itgam/Plcb3/Cd1d1/Col1a1/Plcb2/Serpinb9b/Gnas/Cxcl2/Pik3cd/Itgb2l/Cd14/Tlr4/Tlr2/Ctsg/Prkcb/Il1b/Itgb2
mmu04064	mmu04064	NF-kappa B signaling pathway	98	-0.65134	-2.4909	0.000351989	0.0017017	0.00082213	2948	tags=39%, list=8%, signal=36%	Traf3/Bcl2a1d/Tab2/Irak1/Xiap/Bcl2a1b/Gadd45a/Eda/Card11/Tnf/Nfkb2/Bcl10/Ikbkg/Nfkbia/Bcl2l1/Irak4/Vcam1/Ptgs2/Tnfsf14/Lbp/Card10/Lyn/Relb/Blnk/Cxcl2/Cd14/Tlr4/Gadd45b/Tnfrsf1a/Ccl4/Tnfaip3/Syk/Prkcb/Ltbr/Plcg2/Il1b/Ltb
mmu04933	mmu04933	AGE-RAGE signaling pathway in diabetic complications	98	-0.51976	-1.9877	0.000351989	0.0017017	0.00082213	6045	tags=40%, list=17%, signal=33%	Casp3/Pik3ca/Col4a6/Stat5a/Nras/Icam1/Fn1/Cdc42/Rela/Stat5b/Stat3/Vegfa/Jak2/Mmp2/Pik3r2/Mapk11/Akt2/Agtr1a/Jun/Egr1/Smad4/Tnf/Prkca/Plcb3/Foxo1/Stat1/Col1a1/Plcb2/Vcam1/Tgfbr2/Prkcd/Pik3cd/Nfatc1/Prkcb/Plcg2/Mapk13/Il1b/Cybb
mmu04659	mmu04659	Th17 cell differentiation	99	-0.682042	-2.61478	0.000352361	0.0017017	0.00082213	3970	tags=47%, list=11%, signal=42%	Jak2/Ikbkb/Tbx21/Tyk2/Mapk11/H2-Eb2/Ppp3cb/Hsp90ab1/Lat/Ahr/Nfkbib/Il2rb/Il1rap/Jak1/Ppp3ca/Jun/Il21r/Stat6/Hif1a/Smad4/Irf4/Ikbkg/Ifngr1/Nfkbia/Stat1/H2-DMa/Il2rg/Jak3/Tgfbr2/H2-DMb2/Rara/H2-DMb1/Il27ra/Il6ra/Nfkbie/Il4ra/Ppp3cc/Nfatc1/Ebi3/H2-Oa/H2-Ab1/H2-Ob/H2-Aa/Mapk13/Il1b/H2-Eb1
mmu04660	mmu04660	T cell receptor signaling pathway	99	-0.553652	-2.12256	0.000352361	0.0017017	0.00082213	4863	tags=40%, list=14%, signal=35%	Rela/Grb2/Itk/Map2k1/Fos/Pik3r2/Ikbkb/Vav2/Cblb/Mapk11/Ppp3cb/Akt2/Lat/Nfkbib/Nck2/Ppp3ca/Jun/Map2k2/Card11/Tnf/Fyn/Rhoa/Bcl10/Ikbkg/Ptpn6/Nfkbia/Tec/Vav3/Pak1/Map3k8/Grap2/Pik3cd/Nfkbie/Ppp3cc/Nfatc1/Ptprc/Lcp2/Vav1/Mapk13
mmu04650	mmu04650	Natural killer cell mediated cytotoxicity	100	-0.671008	-2.57384	0.000354736	0.0017017	0.00082213	5308	tags=55%, list=15%, signal=47%	Klra8/Fasl/Icam1/Braf/Prf1/Grb2/Cd244a/Map2k1/Klrk1/Pik3r2/Vav2/Ppp3cb/Klra9/Klrd1/Lat/H2-T23/Ncr1/Rac2/Ppp3ca/Sh2d1b1/Klra4/H2-K1/Gzmb/Klra3/Ptk2b/Icam2/Klra7/Map2k2/Ifnar2/H2-D1/Tnf/Fyn/Sh3bp2/Prkca/Ptpn6/Ifngr1/Cd48/Vav3/Pak1/Fcgr4/Hcst/Pik3cd/Itgb2l/Ppp3cc/Nfatc1/Itgal/Lcp2/Vav1/Syk/Prkcb/Plcg2/Tyrobp/Itgb2/Fcer1g
mmu05142	mmu05142	Chagas disease	100	-0.549199	-2.10661	0.000354736	0.0017017	0.00082213	3970	tags=32%, list=11%, signal=28%	Pik3r2/Ikbkb/C1qc/Mapk11/Akt2/Irak1/Jun/Gna14/Gnai3/Tlr6/Tnf/Gna15/Plcb3/Ikbkg/Ifngr1/Nfkbia/Irak4/C1qa/Plcb2/Tgfbr2/Gnas/Ccl5/Pik3cd/Tlr4/Tlr2/Tnfrsf1a/C3/C1qb/Ccl3/Mapk13/Il1b
mmu05145	mmu05145	Toxoplasmosis	106	-0.576323	-2.2282	0.00036075	0.0017017	0.00082213	4281	tags=45%, list=12%, signal=40%	Ly96/Jak2/Ikbkb/Tyk2/Mapk11/H2-Eb2/Hspa1b/Akt2/Map2k3/Birc3/Nfkbib/Irgm1/Jak1/Tab2/Irak1/Hspa1a/Xiap/Igtp/Tlr11/Gnai3/Pik3r6/Tnf/Ciita/Il10rb/Ikbkg/Ifngr1/Pik3cg/Nfkbia/Bcl2l1/Stat1/Pik3r5/Irak4/H2-DMa/H2-DMb2/H2-DMb1/Tlr4/Itga6/H2-Oa/Tlr2/Tnfrsf1a/Alox5/Il10ra/H2-Ab1/H2-Ob/H2-Aa/Mapk13/H2-Eb1
mmu04670	mmu04670	Leukocyte transendothelial migration	109	-0.60505	-2.34837	0.000362188	0.0017017	0.00082213	3936	tags=37%, list=11%, signal=33%	Pik3r2/Pecam1/Vav2/Cldn10/Mapk11/Rap1b/Actn1/Rac2/Actg1/Rock1/Ptk2b/Gnai3/Rhoa/Myl12b/Rhoh/Prkca/Itgam/Ncf2/Pxn/Ncf4/Vav3/Vcam1/Cldn1/Esam/Rassf5/Pik3cd/Itgb2l/Cyba/Cldn15/Itgal/Vav1/Prkcb/Mmp9/Plcg2/Myl9/Mapk13/Cybb/Ncf1/Itgb2
mmu04066	mmu04066	HIF-1 signaling pathway	108	-0.490462	-1.89756	0.00036523	0.0017017	0.00082213	4426	tags=31%, list=13%, signal=27%	Aldoa/Stat3/Vegfa/Map2k1/Pik3r2/Aldoc/Mknk2/Angpt2/Akt2/Elob/Crebbp/Map2k2/Hif1a/Prkca/Camk2d/Ifngr1/Eno1b/Egln3/Slc2a1/Ldhb/Ldhc/Angpt1/Il6ra/Hmox1/Pik3cd/Tlr4/Trf/Prkcb/Ltbr/Plcg2/Cybb/Hk3
mmu04668	mmu04668	TNF signaling pathway	108	-0.516962	-2.00009	0.00036523	0.0017017	0.00082213	5197	tags=39%, list=15%, signal=33%	Icam1/Tab3/Rela/Itch/Lta/Map2k1/Il15/Fos/Pik3r2/Ikbkb/Mapk11/Akt2/Map2k3/Birc3/Traf3/Tab2/Junb/Jun/Creb3l2/Mlkl/Il18r1/Ripk3/Ifi47/Tnf/Ikbkg/Nfkbia/Vcam1/Ptgs2/Map3k8/Cxcl10/Ccl5/Tnfrsf1b/Cxcl2/Pik3cd/Irf1/Bcl3/Tnfrsf1a/Tnfaip3/Mmp9/Mapk13/Il1b
mmu04625	mmu04625	C-type lectin receptor signaling pathway	111	-0.67162	-2.60626	0.000367647	0.0017017	0.00082213	4096	tags=43%, list=12%, signal=38%	Pik3r2/Ikbkb/Cblb/Ksr1/Mapk11/Ppp3cb/Akt2/Clec4e/Clec4n/Ppp3ca/Jun/Clec4d/Mapkapk2/Src/Tnf/Nfkb2/Rhoa/Itpr3/Itpr2/Bcl10/Clec4b2/Ikbkg/Nfkbia/Nlrp3/Stat1/Ccl22/Card9/Ptgs2/Pak1/Prkcd/Rras2/Relb/Pik3cd/Ppp3cc/Casp1/Nfatc1/Ikbke/Irf1/Bcl3/Syk/Plcg2/Mapk13/Il1b/Lsp1/Clec7a/Fcer1g/Clec1b
mmu04613	mmu04613	Neutrophil extracellular trap formation	114	-0.787389	-3.06813	0.000371195	0.0017017	0.00082213	1977	tags=39%, list=6%, signal=37%	Map2k2/Gp1ba/Gm12657/Prkca/H3f3a/Itgam/Itga2b/Plcb3/H2al1k/Hdac7/Gsdmd/Ncf2/Ncf4/Plcb2/Fcgr4/Fpr2/Tlr7/Tlr8/Pik3cd/Itgb2l/Selp/Tlr4/Casp1/Padi4/Cyba/C5ar1/Tlr2/Itgal/Ctsg/C3/Selplg/Syk/Prkcb/Plcg2/Elane/Mpo/Itgb3/Mapk13/Cybb/Fpr1/Clec7a/Ncf1/Itgb2/Camp
mmu04722	mmu04722	Neurotrophin signaling pathway	118	-0.459548	-1.7961	0.000374392	0.0017017	0.00082213	4943	tags=33%, list=14%, signal=29%	Cdc42/Rela/Grb2/Sh2b1/Ripk2/Map2k1/Sh2b3/Psen2/Pik3r2/Ikbkb/Crkl/Mapk11/Rap1b/Akt2/Frs2/Nfkbib/Irak1/Jun/Mapkapk2/Foxo3/Map2k2/Map2k5/Rhoa/Camk2d/Nfkbia/Matk/Irak4/Map3k3/Prkcd/Sh2b2/Pik3cd/Nfkbie/Maged1/Sort1/Arhgdib/Plcg2/Mapk13/Irak3
mmu04380	mmu04380	Osteoclast differentiation	119	-0.712472	-2.78805	0.000374532	0.0017017	0.00082213	2685	tags=50%, list=8%, signal=47%	Pik3r2/Ikbkb/Tyk2/Mapk11/Ppp3cb/Akt2/Lilra5/Jak1/Tab2/Ppp3ca/Junb/Jun/Csf1r/Sirpb1c/Mitf/Ifnar2/Tnf/Nfkb2/Fyn/Ikbkg/Ifngr1/Fcgr2b/Pira2/Ncf2/Nfkbia/Stat1/Tec/Ncf4/Sqstm1/Pira1/Sirpb1a/Tgfbr2/Fosl2/Lilra6/Jund/Fcgr4/Trem2/Gm9733/Relb/Blnk/Pik3cd/Ppp3cc/Sirpb1b/Nfatc1/Cyba/Lcp2/Pirb/Tnfrsf1a/Syk/Plcg2/Itgb3/Sirpa/Spi1/Mapk13/Il1b/Fcgr3/Lilrb4a/Tyrobp/Ncf1
mmu04919	mmu04919	Thyroid hormone signaling pathway	119	-0.446946	-1.74899	0.000374532	0.0017017	0.00082213	5120	tags=30%, list=14%, signal=26%	Pfkp/Atp1b4/Kat2a/Med16/Prkacb/Map2k1/Ncoa3/Pik3r2/Fxyd2/Akt2/Med12/Med12l/Med1/Slc16a2/Actg1/Pln/Crebbp/Src/Map2k2/Hif1a/Ncoa2/Prkca/Plcb3/Foxo1/Stat1/Slc2a1/Tbc1d4/Plcb2/Atp1b1/Pik3cd/Atp1a3/Prkcb/Plcg2/Itgb3/Atp2a3
mmu04217	mmu04217	Necroptosis	123	-0.584784	-2.29862	0.000380518	0.0017017	0.00082213	5468	tags=40%, list=15%, signal=34%	Stat5a/Tradd/Ticam2/Fasl/Eif2ak2/2610002M06Rik/Stat5b/Smpd1/Stat3/Pla2g4a/Chmp2b/Jak2/Tyk2/Hsp90ab1/Glud1/Birc3/Chmp5/Jak1/Fth1/Chmp4c/Mlkl/Xiap/Stat6/Ripk3/Chmp1b/Chmp4b/Ifnar2/Tnf/Camk2d/H2al1k/Ifngr1/Nlrp3/Stat1/Sqstm1/Stat4/Jak3/Ftl1/Glul/Zbp1/Tlr4/Casp1/Tnfrsf1a/Capn2/Tnfaip3/Pygl/Il1b/Cybb/Alox15
mmu04611	mmu04611	Platelet activation	123	-0.589579	-2.31747	0.000380518	0.0017017	0.00082213	2657	tags=33%, list=8%, signal=30%	Gp5/Rock1/Gnai3/Pik3r6/Src/F2r/Gucy1a2/Fyn/Gp1ba/Rhoa/Myl12b/Itpr3/Itpr2/Snap23/Orai1/Itga2b/Plcb3/Pik3cg/Tbxa2r/Pik3r5/Col1a1/Plcb2/Gnas/Lyn/Pik3cd/Gp6/Ptgir/Ppp1cb/P2ry12/Lcp2/Ptgs1/Syk/Rasgrp2/Plcg2/Itgb3/Mapk13/P2rx1/Fcer1g/Gp1bb
mmu04142	mmu04142	Lysosome	132	-0.672018	-2.67495	0.000381679	0.0017017	0.00082213	4724	tags=45%, list=13%, signal=40%	Psap/Atp6ap1/Pla2g15/Ap4s1/Smpd1/Nagpa/Ppt1/Arsa/Laptm4a/Lamp2/Ctsz/Arsb/Spam1/Ap1g2/Gba/Psapl1/Naglu/Gaa/Entpd4/Hgsnat/Ctse/Ctsa/Atp6v0c/Lipa/Ap3b1/Litaf/Cln5/Sgsh/Ap3s1/Ncoa7/Idua/Neu1/Cd164/Manba/Abca2/Glb1/Asah1/Ap3m2/Ctsw/Ctsb/Atp6v0d1/Ap1s2/Ap3m1/Galns/Lgmn/Man2b1/Slc11a1/Hexb/Cd68/Sort1/Ctsc/Ctsg/Hexa/Ctsh/Napsa/Laptm5/Gm2a/Ctss/Cd63
mmu04210	mmu04210	Apoptosis	133	-0.518525	-2.06697	0.000381971	0.0017017	0.00082213	5308	tags=37%, list=15%, signal=31%	Bcl2a1a/Tradd/Fasl/Casp6/Prf1/Rela/Map2k1/Ctsz/Atm/Fos/Pik3r2/Ikbkb/Lmnb2/Akt2/Bak1/Birc3/Csf2rb2/Bcl2a1d/Spta1/Actg1/Jun/Gzmb/Xiap/Bcl2a1b/Gadd45a/Map2k2/Tnf/Itpr3/Itpr2/Pmaip1/Ikbkg/Parp3/Ctsw/Ctsb/Bbc3/Nfkbia/Bcl2l1/Tuba1a/Csf2rb/Il3ra/Pik3cd/Ctsc/Gadd45b/Tnfrsf1a/Capn2/Tuba8/Ctsh/Ctss
mmu04936	mmu04936	Alcoholic liver disease	124	-0.564288	-2.21942	0.000381971	0.0017017	0.00082213	5197	tags=40%, list=15%, signal=34%	Fasl/Tab3/C3ar1/C4a/Rela/Acox3/C4b/Lpin2/Srebf1/Ly96/Tcf7/Ikbkb/C1qc/Mapk11/Akt2/Map2k3/Traf3/Tcf7l2/Tab2/Scd1/Irak1/Mlycd/Scd2/Foxo3/Tnf/Aldh2/Prkag2/Prkab2/Aldh3a2/Foxo1/Ikbkg/Nfkbia/Irak4/C1qa/Lef1/Lbp/Cxcl2/Cd14/Aldh1b1/Tlr4/Adipor1/Ikbke/C5ar1/Tnfrsf1a/C3/C1qb/Mapk13/Il1b
mmu05135	mmu05135	Yersinia infection	133	-0.558615	-2.22677	0.000381971	0.0017017	0.00082213	5102	tags=42%, list=14%, signal=36%	Pip5k1a/Fn1/Cdc42/Rela/Arpc4/Map2k1/Il18/Fos/Pik3r2/Ikbkb/Pip5k1c/Vav2/Crkl/Arpc2/Mapk11/Wasf2/Actr3/Akt2/Map2k3/Lat/Rac2/Arpc1a/Actg1/Tab2/Pkn1/Irak1/Jun/Baiap2/Rock1/Ptk2b/Src/Map2k2/Arpc5/Tnf/Rhoa/Ikbkg/Nfkbia/Nlrp3/Irak4/Pxn/Skap2/Mefv/Vav3/Pkn2/Elmo1/Limk1/Pik3cd/Tlr4/Casp1/Nfatc1/Arpc1b/Lcp2/Vav1/Mapk13/Il1b
mmu04068	mmu04068	FoxO signaling pathway	130	-0.457416	-1.81384	0.000382848	0.0017017	0.00082213	5342	tags=35%, list=15%, signal=30%	Nras/Plk3/Fasl/Braf/Insr/Grb2/Pck1/Foxo6/Sgk1/Stat3/Map2k1/Atm/Pik3r2/Ikbkb/Mapk11/Akt2/G6pc3/Gabarapl1/Homer3/Crebbp/Foxo4/Agap2/Gadd45a/Bnip3/Foxo3/Sod2/Map2k2/Smad4/Prkag2/Prkab2/Foxo1/Csnk1e/Il7r/S1pr4/Gabarap/Rag2/Tgfbr2/Atg12/S1pr1/Pik3cd/Gabarapl2/Cat/Gadd45b/Klf2/Mapk13
mmu05162	mmu05162	Measles	134	-0.5824	-2.32485	0.000384911	0.0017017	0.00082213	5356	tags=39%, list=15%, signal=33%	Tradd/Fasl/Eif2ak2/Rela/Msn/Eif2ak1/Stat5b/Stat3/Ifih1/Fos/Pik3r2/Ikbkb/Cblb/Oas2/Tyk2/Cdk6/Hspa1b/Akt2/Bak1/Traf3/Nfkbib/Il2rb/Mx1/Jak1/Oas1b/Tab2/Irak1/Jun/Hspa1a/Oas1g/Ifnar2/Ikbkg/Fcgr2b/Slamf1/Bbc3/Nfkbia/Bcl2l1/Oas1a/Stat1/Irak4/Il2rg/Jak3/Oas3/Tlr7/Pik3cd/Tlr4/Ikbke/Tlr2/Irf7/Tnfaip3/Il1b
mmu04140	mmu04140	Autophagy - animal	138	-0.507776	-2.03691	0.000388199	0.0017017	0.00082213	6313	tags=36%, list=18%, signal=30%	Atg3/Dapk2/Irs2/Rab7b/Pik3ca/Pik3r4/Pten/Nras/Rps6kb2/Ppp2cb/Mtmr14/Rras/Prkacb/Lamp2/Map2k1/Atg2a/Pik3r2/Map1lc3a/Atg14/Akt2/Ulk2/Rraga/Tank/Rb1cc1/Atg4c/Gabarapl1/Tsc1/Rragd/Bnip3/Mtmr3/Map2k2/Hif1a/Wipi1/Dapk1/Atg4a/Ctsb/Deptor/Bcl2l1/Sqstm1/Gabarap/Snap29/Atg12/Becn1/Prkcd/Map1lc3b/Rras2/Pik3cd/Sh3glb1/Gabarapl2
mmu05418	mmu05418	Fluid shear stress and atherosclerosis	140	-0.57179	-2.29702	0.000390625	0.0017017	0.00082213	3970	tags=37%, list=11%, signal=33%	Gstm7/Txn2/Gstm6/Vegfa/Fos/Mmp2/Pik3r2/Ikbkb/Pecam1/Gstm2/Mapk11/Sumo1/Hsp90ab1/Akt2/Nqo1/Mgst2/Rac2/Actg1/Sdc2/Jun/Cav2/Src/Map2k5/Arhgef2/Tnf/Rhoa/Gstp2/Sdc4/Itga2b/Ikbkg/Ncf2/Cav1/Bmpr1a/Sqstm1/Vcam1/Ass1/Mef2c/Hmox1/Gpc1/Pik3cd/Cyba/Gstm4/Tnfrsf1a/Klf2/Mmp9/Itgb3/Gstm1/Mapk13/Il1b/Mgst1/Ncf1
mmu04072	mmu04072	Phospholipase D signaling pathway	146	-0.425824	-1.7257	0.000392157	0.0017017	0.00082213	5389	tags=33%, list=15%, signal=28%	Nras/Lpar5/Pip5k1a/Insr/Lpar6/Rras/Grb2/Pdgfc/Map2k1/Pla2g4a/Pik3r2/Pip5k1c/Dgkz/Akt2/Agtr1a/Lpar2/Plpp2/Avpr2/Tsc1/Ptk2b/Pik3r6/Dgkh/Map2k2/F2r/Cxcr1/Fyn/Rhoa/Prkca/Plcb3/Pik3cg/Pdgfrb/Pik3r5/Cyth1/Plcb2/Ralb/Agpat2/Kit/Dgkg/Cxcr2/Fcer1a/Gnas/Rras2/Pik3cd/Cyth4/Syk/Plcg2/Fcer1g
mmu04630	mmu04630	JAK-STAT signaling pathway	142	-0.424484	-1.71002	0.000393082	0.0017017	0.00082213	4661	tags=35%, list=13%, signal=30%	Grb2/Gm13305/Stat3/Pias3/Il15/Il17d/Jak2/Pik3r2/Tyk2/Ctf1/Il15ra/Akt2/Csf2rb2/Il11ra2/Il2rb/Il12rb2/Jak1/Socs6/Socs5/Crebbp/Crlf2/Il21r/Stat6/Tslp/Ifnar2/Ifnlr1/Il10rb/Ptpn6/Ifngr1/Il11ra1/Pdgfrb/Il7r/Bcl2l1/Stat1/Stat4/Csf2rb/Il2rg/Jak3/Il3ra/Il27ra/Il6ra/Pik3cd/Il4ra/Fhl1/Il13ra1/Csf2ra/Il10ra/Csf3r
mmu05160	mmu05160	Hepatitis C	145	-0.469502	-1.89925	0.000394477	0.0017017	0.00082213	5308	tags=34%, list=15%, signal=29%	Tradd/Fasl/Eif2ak2/Ppp2cb/Braf/Ppp2r1a/Rela/Eif2ak1/Grb2/Stat3/Map2k1/Rb1/Pik3r2/Ikbkb/Cldn10/Oas2/Tyk2/Cdk6/Ifit1bl2/Akt2/Bak1/Traf3/Mx1/Jak1/Oas1b/Map2k2/Oas1g/Ifnar2/Tnf/E2f2/Nr1h3/Rnasel/Ikbkg/Nfkbia/Oas1a/Stat1/Cldn1/Oas3/Cxcl10/Ifit1/Ifit1bl1/Psme3/Pik3cd/Rsad2/Ikbke/Irf7/Cldn15/Tnfrsf1a
mmu01240	mmu01240	Biosynthesis of cofactors	147	-0.437605	-1.77608	0.000395413	0.0017017	0.00082213	4697	tags=25%, list=13%, signal=22%	Ak3/Ugt1a6b/Ugt1a9/Nfs1/Mthfd2/Urod/Mmab/Ggcx/Nqo1/Ugp2/Gmppa/Cmpk2/Nme2/Ggh/Pank1/Ugt1a1/Aldh2/Gphn/Aldh3a2/Pts/Alas1/Pnpo/Nadk2/Kynu/Gclm/Rdh12/Mat2b/Haao/Ctps2/Ugt1a7c/Fech/Rfk/Aldh1b1/Ugdh/Alas2/Adssl1
mmu05161	mmu05161	Hepatitis B	151	-0.521608	-2.12545	0.00039968	0.0017017	0.00082213	6511	tags=41%, list=18%, signal=34%	Map2k6/D1Pas1/Bid/Mavs/Casp3/Pik3ca/Egr3/Slc10a1/Stat5a/Nras/Ticam2/Fasl/Braf/Rela/Stat5b/Grb2/Atp6ap1/Stat3/Map2k1/Ifih1/Rb1/Fos/Jak2/Pik3r2/Ikbkb/Tyk2/Mapk11/Ddb1/Akt2/Map2k3/Traf3/Jak1/Tab2/Irak1/Jun/Creb3l2/Ptk2b/Crebbp/Stat6/Src/Map2k2/Smad4/Tnf/E2f2/Prkca/Ikbkg/Nfkbia/Stat1/Irak4/Stat4/Jak3/Tgfbr2/Pik3cd/Tlr4/Nfatc1/Ikbke/Tlr2/Irf7/Prkcb/Mmp9/Mapk13
mmu05164	mmu05164	Influenza A	151	-0.655074	-2.6693	0.00039968	0.0017017	0.00082213	4270	tags=40%, list=12%, signal=35%	Prss2/Ifih1/Il18/Rab11a/Jak2/Pik3r2/Ikbkb/Oas2/Tyk2/H2-Eb2/Cdk6/Akt2/Bak1/Traf3/Rab11b/Nfkbib/Mx1/Jak1/Nxf2/Oas1b/Actg1/Crebbp/Map2k2/Oas1g/Ifnar2/Tnf/Ciita/Prkca/Rnasel/Ikbkg/Ifngr1/Kpna1/Nfkbia/Nlrp3/Oas1a/Stat1/Irak4/H2-DMa/Oas3/Cxcl10/H2-DMb2/Nlrx1/Ccl5/H2-DMb1/Tlr7/Pik3cd/Tlr4/Casp1/Rsad2/Ikbke/H2-Oa/Irf7/Tnfrsf1a/H2-Ab1/H2-Ob/Prkcb/H2-Aa/Il1b/H2-Eb1
mmu04514	mmu04514	Cell adhesion molecules	152	-0.444921	-1.81473	0.00040016	0.0017017	0.00082213	2766	tags=25%, list=8%, signal=23%	H2-M3/Sdc2/H2-K1/H2-T10/H2-T-ps/Icam2/H2-D1/H2-Q10/Sdc4/Itgam/Icosl/Cdh1/H2-T22/Vcam1/H2-DMa/Cldn1/Esam/H2-DMb2/H2-DMb1/Cd22/Cd2/Itgb2l/Selp/H2-Q6/Itga6/H2-Oa/Cldn15/Ptprc/Itgal/Selplg/H2-Ab1/H2-Ob/H2-Aa/Cd226/Sell/Itgb2/H2-Eb1
mmu05152	mmu05152	Tuberculosis	165	-0.650516	-2.69732	0.000402091	0.0017017	0.00082213	3672	tags=37%, list=10%, signal=33%	Mapk11/H2-Eb2/Ppp3cb/Akt2/Clec4e/Rab5c/Atp6v0c/Jak1/Rab5a/Irak1/Ppp3ca/Crebbp/Rfxank/Src/Tlr6/Tnf/Ciita/Rhoa/Il10rb/Bcl10/Itgam/Camk2d/Rfx5/Ifngr1/Fcgr2b/Itgax/Atp6v0d1/Stat1/Irak4/Card9/H2-DMa/Fcgr4/Lbp/H2-DMb2/H2-DMb1/Itgb2l/Cd14/Ppp3cc/Tlr4/H2-Oa/Tlr2/Tnfrsf1a/C3/Il10ra/H2-Ab1/Syk/H2-Ob/H2-Aa/Mapk13/Il1b/Ctss/Lsp1/Fcgr3/Clec7a/Itgb2/H2-Eb1/Fcer1g/Coro1a/Cd74/Camp
mmu04141	mmu04141	Protein processing in endoplasmic reticulum	160	-0.432786	-1.78282	0.000404367	0.0017017	0.00082213	5169	tags=22%, list=15%, signal=19%	Eif2ak2/Sec24d/Hspa5/Pdia6/Eif2ak1/Sec31b/Dnajb12/Cryab/Xbp1/Edem2/Txndc5/Hsp90ab1/Hspa1b/Bak1/Pdia4/Bag1/Ubxn2a/Hspa4l/Hspa1a/Atxn3/Herpud1/Ubxn6/Dnajb2/Erlec1/Vcp/Rad23a/Ube2d1/Ube2d3/Derl3/Yod1/Sec23a/Sec61g/Man1c1/Ckap4/Capn2
mmu04621	mmu04621	NOD-like receptor signaling pathway	160	-0.660965	-2.72277	0.000404367	0.0017017	0.00082213	3913	tags=46%, list=11%, signal=41%	Aim2/Map1lc3a/Oas2/Tyk2/Mapk11/Hsp90ab1/Defa27/Birc3/Tank/Traf3/Casp4/Nfkbib/Gabarapl1/Jak1/Txnip/Oas1b/Tab2/Pkn1/Jun/Xiap/Brcc3/Gbp3/Ripk3/Oas1g/Ifnar2/Gbp7/Erbin/Tnf/Panx1/Rhoa/Itpr3/Itpr2/Rnasel/Plcb3/Ikbkg/Gsdmd/Ctsb/Nfkbia/Nlrp12/Nlrp3/Bcl2l1/Oas1a/Stat1/Irak4/Card9/Mefv/Gabarap/Plcb2/Pkn2/Naip5/Antxr2/Ifi204/Oas3/Atg12/Nlrx1/Ccl5/Prkcd/Map1lc3b/Nek7/Cxcl2/Tlr4/Casp1/Pstpip1/Gabarapl2/Cyba/I…
mmu04145	mmu04145	Phagosome	167	-0.643929	-2.669	0.000406339	0.0017017	0.00082213	3088	tags=35%, list=9%, signal=32%	Rab5c/Atp6v0c/Rab5a/Actg1/H2-M3/Tubb2a/H2-K1/Itgb5/H2-T10/H2-T-ps/Tap1/Stx7/Tlr6/H2-D1/H2-Q10/Atp6v1g1/Itgam/Tubb6/Colec11/Olr1/Fcgr2b/Ncf2/Atp6v0d1/Ncf4/H2-T22/Atp6v1f/Tuba1a/H2-DMa/Cd36/Fcgr4/H2-DMb2/H2-DMb1/Itgb2l/Cd14/Sec61g/Tlr4/H2-Q6/Cyba/H2-Oa/Tlr2/C3/Tuba8/H2-Ab1/H2-Ob/H2-Aa/Mpo/Itgb3/Thbs1/Tubb1/Ctss/Cybb/Fcgr3/Clec7a/Ncf1/Itgb2/H2-Eb1/Coro1a
mmu05202	mmu05202	Transcriptional misregulation in cancer	169	-0.478846	-1.98413	0.000413736	0.0017017	0.00082213	4784	tags=34%, list=14%, signal=30%	Rela/Baiap3/Ewsr1/Taf15/Kdm6a/Etv4/Flt3/Itgb7/Atm/Meis1/Pax5/Runx2/Zbtb16/Tfe3/Bak1/Defa27/Bmp2k/Klf3/Birc3/Bcl2a1d/Il2rb/Supt3/Csf1r/Lmo2/Gzmb/Mitf/Bcl2a1b/Gadd45a/Etv6/Gm12657/Gria3/H3f3a/Itgam/Foxo1/Mllt3/Hpgd/Max/Bcl2l1/Slc45a3/Runx1t1/Hhex/Tgfbr2/Mef2c/Rara/Mycn/Dusp6/Cebpa/Nfkbiz/Cd14/Cebpe/Gadd45b/Id2/Mmp9/Elane/Mpo/Spi1/Fli1
mmu04218	mmu04218	Cellular senescence	171	-0.472716	-1.95952	0.000418235	0.0017017	0.00082213	4270	tags=27%, list=12%, signal=24%	H2-M10.4/Atm/Rb1/H2-Q7/Pik3r2/Hipk4/Mapk11/Cdk6/Ppp3cb/Akt2/Map2k3/H2-T23/H2-M3/Ppp3ca/Tsc1/Zfp36l2/H2-K1/H2-T10/Mapkapk2/Gadd45a/H2-T-ps/Foxo3/Map2k2/H2-D1/Hipk1/E2f2/H2-Q10/Itpr3/Itpr2/Foxo1/H2-T22/Sqstm1/Traf3ip2/Tgfbr2/Rassf5/Rras2/Ets1/Pik3cd/Ppp3cc/H2-Q6/Nfatc1/Ppp1cb/Gadd45b/Capn2/Mapk13
mmu05225	mmu05225	Hepatocellular carcinoma	171	-0.382374	-1.58503	0.000418235	0.0017017	0.00082213	5308	tags=28%, list=15%, signal=24%	Rps6kb2/Gstm5/Dvl2/Braf/Wnt10a/Lrp5/Gstm7/Grb2/Pbrm1/Gstm6/Map2k1/Fzd6/Tcf7/Rb1/Pik3r2/Gstm2/Csnk1a1/Cdk6/Akt2/Bak1/Nqo1/Fzd9/Terc/Tcf7l2/Mgst2/Actg1/Wnt2/Txnrd2/Gadd45a/Frat2/Map2k2/Smad4/E2f2/Gstp2/Prkca/Hgf/Bcl2l1/Lef1/Tgfbr2/Hmox1/Pik3cd/Gadd45b/Gstm4/Prkcb/Plcg2/Gstm1/Mgst1
mmu04062	mmu04062	Chemokine signaling pathway	178	-0.600942	-2.50966	0.000422476	0.0017017	0.00082213	4984	tags=43%, list=14%, signal=37%	Braf/Cdc42/Rela/Stat5b/Grb2/Prkacb/Itk/Cxcl15/Stat3/Map2k1/Gng5/Gngt2/Gm21586/Jak2/Pik3r2/Ikbkb/Vav2/Crkl/Rap1b/Akt2/Nfkbib/Rac2/Rock1/Gng12/Ptk2b/Gnai3/Arrb2/Pik3r6/Foxo3/Cxcr3/Src/Cxcr1/Rhoa/Gnb4/Ccr7/Plcb3/Ikbkg/Gng7/Pik3cg/Nfkbia/Stat1/Pik3r5/Pxn/Ccl22/Vav3/Plcb2/Pak1/Cxcr5/Jak3/Elmo1/Ccl9/Cxcr2/Cxcl10/Ccl5/Prkcd/Lyn/Cxcl2/Pik3cd/Gng11/Ccl4/Cx3cr1/Vav1/Ccr2/Dock2/Prkcb/Rasgrp2/Plcg2/Ccl3/Ccr1…
mmu05203	mmu05203	Viral carcinogenesis	184	-0.465886	-1.95236	0.000424628	0.0017017	0.00082213	5356	tags=31%, list=15%, signal=26%	Nras/Rel/Tradd/Eif2ak2/Kat2a/Cdc42/Rela/Stat5b/Grb2/Prkacb/Stat3/H2-M10.4/Rb1/H2-Q7/Pik3r2/Rasa2/Hdac5/Cdk6/Ddb1/Bak1/H2-T23/Traf3/Actn1/Jak1/H2-M3/Jun/Creb3l2/H2-K1/H2-T10/Crebbp/Mapkapk2/H2-T-ps/Src/H2-D1/Nfkb2/Rhoa/H2-Q10/Pmaip1/Ikbkg/Hdac7/Nfkbia/Atp6v0d1/Pxn/H2-T22/Jak3/Sp100/Lyn/Pik3cd/H2-Q6/Scin/Irf7/C3/Syk/Ltbr/Gsn/Pkm
mmu05415	mmu05415	Diabetic cardiomyopathy	189	-0.463221	-1.94782	0.000433463	0.0017017	0.00082213	3936	tags=21%, list=11%, signal=19%	Pik3r2/Cox6c/Ndufs5/Mapk11/Cox6a1/Akt2/Agtr1a/Ptpa/Atp5b/Rac2/Pln/Mcpt4/Uqcrh/Pdk2/Ndufa1/Cox7b/Prkca/Plcb3/Camk2d/Ncf2/Col1a1/Slc2a1/Ncf4/Cma1/Tbc1d4/Plcb2/Cd36/Tgfbr2/Mpc2/Prkcd/Pik3cd/Ppp1cb/Cyba/Prkcb/Mmp9/Mapk13/Cybb/Atp2a3/Ncf1
mmu05205	mmu05205	Proteoglycans in cancer	196	-0.494866	-2.09342	0.000438212	0.0017017	0.00082213	4979	tags=35%, list=14%, signal=30%	Braf/Wnt10a/Cdc42/Msn/Rras/Grb2/Prkacb/Stat3/Vegfa/Map2k1/Fzd6/Mmp2/Pik3r2/Vav2/Smo/Mapk11/Gpc3/Itga2/Akt2/Frs2/Nanog/Fzd9/Actg1/Sdc2/Wnt2/Rock1/Itgb5/Pdcd4/Cav2/Src/Map2k2/Iqgap1/Hif1a/Erbb3/Tnf/Rhoa/Itpr3/Itpr2/Prkca/Flnb/Sdc4/Camk2d/Ptpn6/Cav1/Hgf/Col1a1/Pxn/Vav3/Pak1/Flna/Rras2/Hcls1/Gpc1/Pik3cd/Tlr4/Ppp1cb/Tlr2/Hpse/Vav1/Prkcb/Mmp9/Plcg2/Itgb3/Plaur/Thbs1/Mapk13/Cd63
mmu05167	mmu05167	Kaposi sarcoma-associated herpesvirus infection	197	-0.598737	-2.53276	0.000440335	0.0017017	0.00082213	4281	tags=41%, list=12%, signal=36%	Vegfa/Map2k1/Tcf7/Gng5/Gngt2/H2-M10.4/Rb1/Uba52/H2-Q7/Fos/Jak2/Pik3r2/Ikbkb/Clec2h/Map1lc3a/Tyk2/Mapk11/Atg14/Cdk6/Ppp3cb/Angpt2/Akt2/Bak1/H2-T23/Traf3/Tcf7l2/Jak1/H2-M3/Ppp3ca/Jun/H2-K1/Gng12/H2-T10/Crebbp/Mapkapk2/H2-T-ps/Pik3r6/Src/Map2k2/Hif1a/Ifnar2/H2-D1/E2f2/H2-Q10/Gnb4/Itpr3/Cd200r3/Itpr2/Cd200r1/Ikbkg/Gng7/Ifngr1/Pik3cg/Nfkbia/Stat1/Pik3r5/H2-T22/Ptgs2/Lef1/Becn1/Map1lc3b/Zfp36/Lyn/Cxcl2…
mmu05417	mmu05417	Lipid and atherosclerosis	197	-0.584832	-2.47394	0.000440335	0.0017017	0.00082213	4281	tags=35%, list=12%, signal=31%	Ly96/Xbp1/Il18/Fos/Jak2/Pik3r2/Ikbkb/Vav2/Mapk11/Ppp3cb/Rap1b/Hsp90ab1/Hspa1b/Akt2/Map2k3/Tank/Traf3/Cyp2j6/Tab2/Irak1/Ppp3ca/Jun/Pou2f2/Hspa1a/Sod2/Src/Tlr6/Tnf/Rhoa/Prkca/Plcb3/Ikbkg/Camk2d/Abca1/Olr1/Ncf2/Nfkbia/Nlrp3/Bcl2l1/Irak4/Ncf4/Vav3/Plcb2/Vcam1/Cd36/Lbp/Ccl5/Lyn/Cxcl2/Pik3cd/Selp/Cd14/Ppp3cc/Tlr4/Casp1/Nfatc1/Cyba/Ikbke/Tlr2/Irf7/Tnfrsf1a/Vav1/Mmp9/Ccl3/Mapk13/Il1b/Cybb/Ncf1
mmu04015	mmu04015	Rap1 signaling pathway	204	-0.410938	-1.74107	0.000450857	0.0017017	0.00082213	4943	tags=31%, list=14%, signal=27%	Insr/Cdc42/Sipa1l1/Vasp/Rras/Pdgfc/Prkd2/Vegfa/Map2k1/Pard6g/Pik3r2/Fgf3/Vav2/Crkl/Mapk11/Rap1b/Angpt2/Prkd3/Akt2/Map2k3/Lat/Lpar2/Rac2/Actg1/Csf1r/Gnai3/Arap3/Grin2b/Src/Map2k2/F2r/Evl/Rhoa/Prkca/Itgam/Itga2b/Plcb3/Pard6b/Id1/Adora2b/Pdgfrb/Hgf/Cdh1/Vav3/Plcb2/Ralb/Angpt1/Kit/Gnas/Rassf5/Pik3cd/Itgb2l/Itgal/Lcp2/Rgs14/Vav1/Prkcb/Rasgrp2/Itgb3/Thbs1/Mapk13/Fpr1/Itgb2
mmu05208	mmu05208	Chemical carcinogenesis - reactive oxygen species	204	-0.413295	-1.75106	0.000450857	0.0017017	0.00082213	6337	tags=32%, list=18%, signal=27%	Ptpn1/Ndufs1/Sdha/Prkd1/Gsto1/Ndufa7/Pik3ca/Cox8a/Atp5h/Ephx1/Pten/Slc25a4/Nras/Ndufa3/Gstm5/Braf/Rela/Gstm7/Slc26a1/Uqcrc2/Grb2/Prkd2/Gstm6/Vegfa/Map2k1/Fos/Pik3r2/Cox6c/Ikbkb/Ndufs5/Gstm2/Mapk11/Cox6a1/Prkd3/Akt2/Acp1/Nqo1/Atp5b/Ahr/Mgst2/Uqcrh/Jun/As3mt/Foxo3/Sod2/Src/Map2k2/Hif1a/Ndufa1/Cox7b/Ikbkg/Ncf2/Nfkbia/Hgf/Cbr1/Prkcd/Hmox1/Pik3cd/Cyba/Cat/Gstm4/Gstm1/Mapk13/Mgst1/Ncf1
mmu05169	mmu05169	Epstein-Barr virus infection	207	-0.643495	-2.73035	0.000454133	0.0017017	0.00082213	4113	tags=37%, list=12%, signal=33%	Rb1/H2-Q7/Pik3r2/Ikbkb/Oas2/Tyk2/Mapk11/H2-Eb2/Cdk6/Akt2/Runx3/Tap2/Map2k3/Bak1/H2-T23/Traf3/Psmd8/Nfkbib/Jak1/Oas1b/Tab2/H2-M3/Irak1/Jun/H2-K1/H2-T10/Gadd45a/H2-T-ps/Tap1/Oas1g/Ifnar2/Cr2/H2-D1/Tnf/Nfkb2/E2f2/H2-Q10/B2m/Fcer2a/Ikbkg/Cir1/Nfkbia/Oas1a/Stat1/Irak4/H2-T22/H2-DMa/Psmd4/Jak3/Oas3/Isg15/Cxcl10/H2-DMb2/H2-DMb1/Lyn/Relb/Blnk/Pik3cd/Nfkbie/Cd19/H2-Q6/Ikbke/H2-Oa/Tlr2/Gadd45b/Irf7/Itgal/T…
mmu04810	mmu04810	Regulation of actin cytoskeleton	211	-0.438479	-1.86567	0.000455166	0.0017017	0.00082213	5189	tags=34%, list=15%, signal=29%	Arpc3/Pip5k1a/Cfl2/Fn1/Braf/Cdc42/Msn/Rras/Arpc4/Pdgfc/Map2k1/Itgb7/Pik3r2/Pip5k1c/Fgf3/Vav2/Crkl/Arpc2/Chrm4/Itga8/Wasf2/Actr3/Itga2/Lpar2/Actn1/Rac2/Arpc1a/Actg1/Baiap2/Rock1/Gng12/Itgb5/Itga1/Src/Arhgef4/Map2k2/Iqgap1/F2r/Arpc5/Rhoa/Myl12b/Cyfip2/Itgam/Itga2b/Pip4k2a/Brk1/Pdgfrb/Itgax/Pxn/Diaph2/Vav3/Pak1/Limk1/Nckap1l/Diaph3/Rras2/Arhgef6/Pik3cd/Itgb2l/Itga6/Ppp1cb/Arpc1b/Scin/Fgd3/Itgal/Vav1…
mmu05170	mmu05170	Human immunodeficiency virus 1 infection	211	-0.497101	-2.1151	0.000455166	0.0017017	0.00082213	4270	tags=33%, list=12%, signal=29%	Gng5/Gngt2/H2-M10.4/Atm/H2-Q7/Fos/Ap1g2/Pik3r2/Ikbkb/Crkl/Samhd1/Mapk11/Ppp3cb/Ddb1/Akt2/Tap2/Map2k3/Bak1/H2-T23/Rac2/Tab2/H2-M3/Irak1/Ppp3ca/Jun/H2-K1/Gng12/Cul4a/H2-T10/Ptk2b/Elob/Gnai3/H2-T-ps/Tap1/Map2k2/H2-D1/Tnf/H2-Q10/Gnb4/B2m/Trim12c/Itpr3/Itpr2/Prkca/Ikbkg/Gng7/Nfkbia/Bcl2l1/Irak4/Trim30d/Pxn/Ap1s2/H2-T22/Pak1/Limk1/Tnfrsf1b/Trim5/Pik3cd/Ppp3cc/Tlr4/H2-Q6/Nfatc1/Gng11/Tlr2/Tnfrsf1a/Prkcb…
mmu05171	mmu05171	Coronavirus disease - COVID-19	224	-0.491611	-2.1067	0.000467508	0.00171589	0.000828986	4906	tags=28%, list=14%, signal=24%	C4a/Gm46415/Rpl32l/Rela/C4b/Stat3/Ifih1/Uba52/Fos/Pik3r2/Cfd/Ikbkb/C1qc/Rpl39l/Oas2/Tyk2/Mapk11/Agtr1a/Traf3/Nfkbib/Mx1/Jak1/Oas1b/Tab2/Irak1/Jun/Oas1g/Ifnar2/Tnf/Prkca/Ikbkg/Nfkbia/Nlrp3/Oas1a/Stat1/Irak4/C1qa/Oas3/Isg15/Gm6109/Cxcl10/Nrp1/Tlr7/Il6ra/Tlr8/Pik3cd/Selp/Tlr4/Casp1/Ikbke/C5ar1/Tlr2/Tnfrsf1a/C3/Syk/Prkcb/C1qb/Plcg2/F13a1/Mapk13/Il1b/Cybb
mmu05163	mmu05163	Human cytomegalovirus infection	228	-0.489786	-2.10296	0.000469704	0.00171589	0.000828986	4281	tags=32%, list=12%, signal=28%	Vegfa/Map2k1/Gng5/Gngt2/H2-M10.4/Rb1/H2-Q7/Pik3r2/Ikbkb/Crkl/Mapk11/Cdk6/Ppp3cb/Akt2/Tap2/Bak1/H2-T23/Rac2/Jak1/H2-M3/Ppp3ca/Tsc1/Creb3l2/H2-K1/Rock1/Gng12/H2-T10/Ptk2b/Ptger2/Gnai3/H2-T-ps/Tap1/Src/Map2k2/H2-D1/Tnf/E2f2/Rhoa/H2-Q10/Gnb4/Il10rb/B2m/Itpr3/Itpr2/Prkca/Plcb3/Ikbkg/Gng7/Nfkbia/Pxn/Arhgef11/H2-T22/Plcb2/Ptgs2/Cxcr2/Gnas/Ccl5/Il6ra/Pik3cd/Ppp3cc/H2-Q6/Nfatc1/Gng11/Tnfrsf1a/Ccl4/Il10ra/…
mmu05166	mmu05166	Human T-cell leukemia virus 1 infection	235	-0.500628	-2.15638	0.000474608	0.00171589	0.000828986	4283	tags=29%, list=12%, signal=26%	Map2k1/Il15/H2-M10.4/Atm/Rb1/H2-Q7/Fos/Pik3r2/Ikbkb/H2-Eb2/Ppp3cb/Il15ra/Akt2/H2-T23/Crtc3/Il2rb/Jak1/H2-M3/Ppp3ca/Jun/Creb3l2/H2-K1/Xiap/H2-T10/Crebbp/H2-T-ps/Egr1/Map2k2/H2-D1/Smad4/Tnf/Nfkb2/E2f2/H2-Q10/B2m/Ikbkg/Nfkbia/Bcl2l1/Slc2a1/H2-T22/Map3k3/H2-DMa/Il2rg/Jak3/Tgfbr2/H2-DMb2/Nrp1/H2-DMb1/Zfp36/Relb/Ets1/Pik3cd/Itgb2l/Ppp3cc/Pttg1/H2-Q6/Nfatc1/H2-Oa/Itgal/Tnfrsf1a/H2-Ab1/H2-Ob/H2-Aa/Ltbr/S…
mmu04060	mmu04060	Cytokine-cytokine receptor interaction	243	-0.523858	-2.2667	0.000488759	0.00173766	0.000839503	2894	tags=28%, list=8%, signal=25%	Il11ra2/Il2rb/Il12rb2/Il1rap/Tnfrsf12a/Csf1r/Crlf2/Il21r/Il18r1/Eda/Il31ra/Tslp/Cxcr3/Ifnar2/Cxcr1/Ifnlr1/Tnf/Il10rb/Tnfsf12/Ccr7/Tnfsf13/Il1rn/Ifngr1/Il11ra1/Il7r/Ccl22/Bmpr1a/Csf2rb/Il2rg/Tnfsf14/Cxcr5/Tnfsf4/Inhba/Il3ra/Tgfbr2/Ccl9/Cxcr2/Tnfsf9/Cxcl10/Acvrl1/Ccl5/Il27ra/Tnfrsf1b/Il6ra/Cxcl2/Il4ra/Il16/Ebi3/Il13ra1/Il18rap/Csf2ra/Tnfrsf1a/Ccl4/Cx3cr1/Ccr2/Il10ra/Csf3r/Ltbr/Ccl3/Il1b/Ccr1/Ltb/Tn…
mmu05132	mmu05132	Salmonella infection	248	-0.537801	-2.32834	0.00049554	0.00173766	0.000839503	4336	tags=33%, list=12%, signal=29%	Arpc4/Ripk2/BC048507/Map2k1/Ly96/Tcf7/Il18/Klc4/Abi1/Fos/Ikbkb/Arpc2/Mapk11/Ahnak/Actr3/Hsp90ab1/Akt2/Map2k3/Bak1/Rab5c/Birc3/Klc3/Casp4/Dctn2/Tcf7l2/Arpc1a/Rab5a/Actg1/Tab2/Pkn1/Irak1/Jun/Tubb2a/Mlkl/Ripk3/Tlr6/Map2k2/Arpc5/Tnf/Rhoa/Myl12b/Cyfip2/Rhoh/Flnb/Tubb6/Ikbkg/Brk1/Gsdmd/Pik3cg/Kpna1/Nfkbia/Nlrp3/Irak4/Rhoj/Cyth1/Tuba1a/Naip5/Lef1/Pak1/Elmo1/Snx18/Nckap1l/Dynlt3/Flna/S100a10/Rhob/Pik3cd/…
mmu05020	mmu05020	Prion disease	252	-0.366503	-1.58869	0.00050025	0.00173766	0.000839503	3929	tags=18%, list=11%, signal=16%	Cox6c/Ndufs5/C1qc/Mapk11/Ppp3cb/Cox6a1/Hspa1b/Psmd8/Klc3/Atp5b/Rac2/Ppp3ca/Uqcrh/Tubb2a/Creb3l2/Hspa1a/Cav2/Grin2b/Egr1/Prnp/Ndufa1/Cox7b/Tnf/Fyn/Itpr3/Itpr2/Tubb6/Ncf2/Cav1/C1qa/Ncf4/Tuba1a/Psmd4/Ccl5/Prkcd/Pik3cd/Ppp3cc/Cyba/Tuba8/C1qb/Tubb1/Mapk13/Il1b/Cybb/Ncf1
mmu04144	mmu04144	Endocytosis	258	-0.445144	-1.93483	0.000501756	0.00173766	0.000839503	5200	tags=44%, list=15%, signal=38%	Eps15l1/Hspa2/Ap2m1/Zfyve27/Vps37c/Wipf1/Smad3/Pip5k1b/Stam2/H2-T24/Snx2/Gm8909/Gbf1/Rab11fip4/Capzb/Capza2/Chmp3/Washc1/Washc5/Stam/Arf4/Grk3/Iqsec2/Mvb12a/Smurf2/Hgs/Sh3glb2/Arpc3/Usp8/2610002M06Rik/Pip5k1a/Rab10/Cdc42/Acap2/Ap2b1/Smurf1/Itch/Arpc4/Ehd4/Rab4a/Rab11a/Epn1/H2-M10.4/Pard6g/H2-Q7/Chmp2b/Pip5k1c/Rufy1/Stambp/Cblb/Arpc2/Smap2/Ehd3/Iqsec1/Actr3/Hspa1b/Zfyve16/H2-T23/Rab5c/Psd4/Pdcd6ip…
mmu04010	mmu04010	MAPK signaling pathway	283	-0.405786	-1.77286	0.000538213	0.0018445	0.00089112	5308	tags=34%, list=15%, signal=29%	Map4k2/Tradd/Fasl/Elk4/Flt3l/Braf/Insr/Cdc42/Rela/Rras/Grb2/Ptpn7/Prkacb/Stk3/Pdgfc/Dusp4/Vegfa/Map2k1/Flt3/Pla2g4a/Fos/Ikbkb/Fgf3/Cacnb1/Rasa2/Crkl/Mknk2/Cacna2d1/Mapk11/Ppp3cb/Rap1b/Angpt2/Dusp8/Hspa1b/Akt2/Map2k3/Ppm1a/Ppm1b/Il1rap/Rac2/Tab2/Irak1/Ppp3ca/Jun/Csf1r/Hspa1a/Gng12/Cacna2d2/Mapkapk2/Gadd45a/Arrb2/Map2k2/Map2k5/Erbb3/Dusp9/Tnf/Nr4a1/Nfkb2/Cdc25b/Prkca/Flnb/Cacna2d3/Ikbkg/Pdgfrb/Hgf/…
mmu04614	mmu04614	Renin-angiotensin system	32	-0.634104	-1.96269	0.000569476	0.00191345	0.00092443	3868	tags=34%, list=11%, signal=31%	Agtr1a/Ctsa/Klk1b27/Nln/Lnpep/Mcpt4/Cma1/Klk1/Cpa3/Ctsg
mmu05340	mmu05340	Primary immunodeficiency	35	-0.616249	-1.95258	0.000569963	0.00191345	0.00092443	2581	tags=46%, list=7%, signal=42%	Tap1/Rfxank/Ciita/Orai1/Ikbkg/Rfx5/Il7r/Rag2/Il2rg/Jak3/Blnk/Cd19/Ptprc/Tnfrsf13b/Cd79a
mmu05014	mmu05014	Amyotrophic lateral sclerosis	342	-0.312635	-1.3939	0.00058651	0.00194911	0.000941659	4260	tags=18%, list=12%, signal=16%	Xbp1/Atg2a/Klc4/Anxa7/Chmp2b/Cox6c/Ndufs5/Map1lc3a/Mapk11/Atg14/Ppp3cb/Cox6a1/Ulk2/Map2k3/Setx/Tank/Ccs/Psmd8/Rb1cc1/Klc3/Alyref2/Atp5b/Dctn2/Rab5a/Nxf2/Actg1/Ppp3ca/Uqcrh/Tubb2a/Anxa11/Optn/Grin2b/Wipi1/Ndufa1/Nrg2/Cox7b/Tnf/Vcp/Itpr3/Tubb6/Bcl2l1/Nefl/Sqstm1/Tuba1a/Pink1/Gpx1/Psmd4/Dnah12/Becn1/Tnfrsf1b/Map1lc3b/Ppp3cc/Casp1/Gpx3/Cat/Tnfrsf1a/Tuba8/Tubb1/Mapk13
mmu05010	mmu05010	Alzheimer disease	362	-0.304603	-1.3656	0.000616143	0.00202711	0.000979343	6254	tags=24%, list=18%, signal=20%	Ndufs1/Sdha/Irs2/Cdk5/Slc39a14/Rtn3/Casp3/Ndufa7/Pik3ca/Fzd7/Cox8a/Csf1/Atp5h/Pik3r4/Slc25a4/Nras/Ndufa3/Eif2ak2/Dvl2/Braf/Wnt10a/Insr/Lrp5/Rela/Dkk4/Uqcrc2/Map2k1/Fzd6/Xbp1/Atg2a/Klc4/Psen2/Pik3r2/Cox6c/Ikbkb/Ndufs5/Csnk1a1/Atg14/Ppp3cb/Cox6a1/Akt2/Ulk2/Fzd9/Psmd8/Rb1cc1/Klc3/Atp5b/Psenen/Ppp3ca/Uqcrh/Wnt2/Tubb2a/Slc39a4/Slc39a11/Slc39a10/Frat2/Grin2b/Aph1b/Map2k2/Wipi1/Ndufa1/Cox7b/Tnf/Itpr3/It…
mmu00010	mmu00010	Glycolysis / Gluconeogenesis	64	-0.58182	-2.0695	0.00063593	0.00207149	0.00100079	5950	tags=45%, list=17%, signal=38%	Pck2/Pgk1/Aldoart1/Pfkp/Pgm2/Pck1/Eno1/Aldoa/Acss2/Aldoc/Galm/G6pc3/Adpgk/Aldh3b2/Pgam1/Fbp1/Gpi1/Aldh2/Aldh3a2/Eno1b/Ldhb/Ldhc/Aldh1b1/Pgm1/Bpgm/Aldh3b1/Pkm/Hk3
mmu05168	mmu05168	Herpes simplex virus 1 infection	421	-0.441633	-2.00379	0.000672495	0.00216913	0.00104795	4283	tags=26%, list=12%, signal=23%	Gm14393/Ifih1/Zfp85/H2-M10.4/Zfp128/Zfp286/H2-Q7/Jak2/Pik3r2/Ikbkb/Zfp748/Oas2/Zfp871/Zfp960/Tyk2/Gm14434/Zfp61/Gm4767/Zfp52/H2-Eb2/Zfp157/Zfp715/Gm14326/Zfp28/Zfp874b/Akt2/Tap2/Zfp119b/Bak1/H2-T23/Zfp112/Zfp709/Zfp68/Birc3/Traf3/Zfp623/Zfp386/Alyref2/Zfp14/Jak1/Nxf2/Oas1b/Gm45871/Tab2/H2-M3/Irak1/Tsc1/Pou2f2/H2-K1/H2-T10/Zfp825/Gm35315/H2-T-ps/Tap1/Zfp874a/Src/Pilra/Oas1g/Ifnar2/H2-D1/Tnf/Zfp180…
mmu04070	mmu04070	Phosphatidylinositol signaling system	93	-0.44273	-1.67873	0.000690846	0.00220668	0.0010661	6092	tags=38%, list=17%, signal=31%	Dgki/Pik3ca/Pten/Dgkd/Pip5k1a/Ip6k1/Inpp1/Cds2/Mtmr14/Pi4k2b/Itpkb/Ip6k2/Pik3r2/Pip5k1c/Itpk1/Itpka/Pi4k2a/Mtmr1/Dgkz/Mtmr3/Dgkh/Pip4p1/Mtm1/Itpr3/Itpr2/Prkca/Pip4k2a/Plcb3/Plcb2/Dgkg/Cds1/Pik3cd/Prkcb/Plcg2
mmu05022	mmu05022	Pathways of neurodegeneration - multiple diseases	448	-0.316873	-1.44531	0.000706215	0.00223408	0.00107934	5001	tags=21%, list=14%, signal=18%	Dvl2/Braf/Wnt10a/Ubc/Lrp5/Rela/Dkk4/Uqcrc2/Uchl1/Map3k10/Uba1/Map2k1/Fzd6/Xbp1/Atg2a/Klc4/Uba52/Chmp2b/Psen2/Cox6c/Ndufs5/Map1lc3a/Mapk11/Csnk1a1/Atg14/Ppp3cb/Cox6a1/Ulk2/Map2k3/Bak1/Tank/Fzd9/Ccs/Psmd8/Rb1cc1/Klc3/Atp5b/Dctn2/Rab5a/Ppp3ca/Uqcrh/Wnt2/Tubb2a/Atxn3/Optn/Frat2/Grin2b/Ift57/Map2k2/Prnp/Wipi1/Ndufa1/Cox7b/Tnf/Vcp/Itpr3/Itpr2/Gria3/Prkca/Tubb6/Plcb3/Camk2d/Csnk1e/Bcl2l1/Nefl/Sqstm1/Tub…
mmu04071	mmu04071	Sphingolipid signaling pathway	123	-0.439489	-1.72751	0.000761035	0.00238458	0.00115204	5308	tags=33%, list=15%, signal=28%	Degs1/Tradd/Ppp2cb/Ppp2r1a/Sptlc1/Rela/Ppp2r5b/Smpd1/Ppp2r3a/Nsmaf/Map2k1/Pik3r2/Mapk11/Akt2/Sptlc2/Rac2/Rock1/Gnai3/Sgms2/Map2k2/Tnf/Fyn/Rhoa/Prkca/Plcb3/Asah1/Cers4/S1pr4/S1pr3/Plcb2/Fcer1a/Smpd2/S1pr1/Pik3cd/Cers5/Tnfrsf1a/Prkcb/Mapk13/Fcer1g
mmu04120	mmu04120	Ubiquitin mediated proteolysis	140	-0.398958	-1.60271	0.00078125	0.00242482	0.00117149	7497	tags=38%, list=21%, signal=30%	Nhlrc1/Anapc7/Cul5/Btrc/Vhl/Uba7/Fbxo2/Fbxw11/Ppil2/Trip12/Ube2d2a/Ube4b/Anapc4/Cul4b/Birc2/Anapc2/Smurf2/Trim37/Ubc/Ube2q1/Smurf1/Itch/Trim32/Uba1/Pias3/Fzr1/Uba52/Cblb/Ube4a/Ddb1/Cul7/Mgrn1/Ube3b/Birc3/Siah1a/Wwp2/Cul3/Xiap/Cul4a/Elob/Ube2e3/Ube2d1/Ube2c/Ube2d3/Ube2m/Ube2f/Ube2h/Ube2o/Ube2r2/Ube2b/Ubb/Ube2l6
mmu05206	mmu05206	MicroRNAs in cancer	166	-0.384529	-1.59439	0.000809061	0.00248768	0.00120185	4281	tags=23%, list=12%, signal=21%	Vegfa/Map2k1/Atm/Pik3r2/Ikbkb/Crkl/Hdac5/Cdk6/Dnmt3a/Bak1/Dnmt3b/Foxp1/Mir106b/Ccng1/Rock1/Pdcd4/Crebbp/Mir451a/Map2k2/Erbb3/E2f2/Rhoa/Cdc25b/Prkca/Tpm1/Pdgfrb/Slc45a3/Ptgs2/Hmox1/Pik3cd/Sox4/Marcks/Prkcb/Mmp9/Plcg2/Itgb3/Vim/Thbs1
mmu05223	mmu05223	Non-small cell lung cancer	72	-0.466509	-1.69548	0.000974659	0.0029691	0.00143444	5356	tags=36%, list=15%, signal=31%	Nras/Braf/Stat5b/Grb2/Stat3/Map2k1/Rb1/Pik3r2/Cdk6/Akt2/Bak1/Gadd45a/Foxo3/Map2k2/E2f2/Prkca/Eml4/Fhit/Hgf/Jak3/Rassf5/Pik3cd/Gadd45b/Prkcb/Plcg2
mmu00500	mmu00500	Starch and sucrose metabolism	31	-0.599107	-1.84024	0.00113766	0.00343384	0.00165897	4919	tags=52%, list=14%, signal=44%	Pgm2/Gyg/Gys1/Enpp3/Gaa/Enpp1/Ugp2/Amy2a4/G6pc3/Pgm2l1/Gpi1/Gbe1/Pgm1/Pygl/Hk3
mmu00620	mmu00620	Pyruvate metabolism	43	-0.564077	-1.85902	0.00118308	0.00353849	0.00170953	1608	tags=35%, list=5%, signal=33%	Pck2/Grhpr/Pck1/Acss2/Pcx/Aldh2/Glo1/Aldh3a2/Acyp2/Ldhb/Ldhc/Hagh/Aldh1b1/Pkm
mmu00600	mmu00600	Sphingolipid metabolism	54	-0.526434	-1.81284	0.00123993	0.00367509	0.00177552	5203	tags=44%, list=15%, signal=38%	Sptlc1/Psap/Smpd1/Smpd3/Arsa/Gba/Psapl1/Neu2/Sptlc2/Plpp2/B4galnt1/B4galt6/Neu1/Ugcg/Sgms2/Glb1/Asah1/Cers4/Smpd2/Hexb/Cers5/Hexa/Cerk
mmu04744	mmu04744	Phototransduction	25	0.664848	1.80195	0.00125313	0.00368108	0.00177841	6914	tags=44%, list=20%, signal=35%	Cngb1/Pde6b/Gnat1/Rgs9/Guca1b/Sag/Pde6g/Gucy2e/Calml4/Grk1/Gucy2d
mmu01524	mmu01524	Platinum drug resistance	78	-0.444704	-1.6363	0.00134409	0.00391331	0.00189061	6254	tags=35%, list=18%, signal=29%	Gsto1/Casp3/Pik3ca/Gstp1/Birc2/Gstm5/Fasl/Gstm7/Gstm6/Atm/Pik3r2/Gstm2/Akt2/Bak1/Birc3/Mgst2/Xiap/Xpa/Gstp2/Pmaip1/Bbc3/Bcl2l1/Pik3cd/Gstm4/Gstm1/Mgst1
mmu04540	mmu04540	Gap junction	84	-0.432448	-1.61282	0.00168748	0.00487	0.00235281	2500	tags=24%, list=7%, signal=22%	Tubb2a/Gnai3/Src/Map2k2/Map2k5/Gucy1a2/Itpr3/Itpr2/Prkca/Tubb6/Plcb3/Pdgfrb/Tuba1a/Plcb2/Htr2b/Gnas/Tuba8/Prkcb/Tubb1
mmu04922	mmu04922	Glucagon signaling pathway	100	-0.422019	-1.61877	0.00177368	0.00507426	0.00245149	3462	tags=24%, list=10%, signal=22%	Akt2/G6pc3/Ppp3ca/Pgam1/Creb3l2/Crebbp/Fbp1/Phka1/Prkag2/Itpr3/Itpr2/Prkab2/Plcb3/Foxo1/Camk2d/Slc2a1/Ldhb/Ldhc/Plcb2/Gnas/Ppp3cc/Pygl/Pkm
mmu01200	mmu01200	Carbon metabolism	115	-0.394562	-1.53817	0.00185874	0.00527176	0.00254691	7262	tags=38%, list=21%, signal=30%	Gapdh/G6pdx/Suclg2/Aco1/Prps1/Hk2/Prps1l1/Pdhb/Sdha/Hibch/Pdha1/Mcee/Phgdh/Pgk1/Aldoart1/Tktl1/Pfkp/H6pd/Idnk/Acox3/Idh2/Eno1/Aldoa/Acss2/Aldoc/Pcx/Aldh6a1/Idh3g/Pgd/Glud1/Acads/Adpgk/Pgam1/Fbp1/Gpi1/Ogdh/Hao2/Eno1b/Idh1/Taldo1/Cat/Pkm/Hk3
mmu05220	mmu05220	Chronic myeloid leukemia	76	-0.446986	-1.63271	0.00199867	0.00562018	0.00271524	5356	tags=36%, list=15%, signal=30%	Pik3ca/Stat5a/Nras/Braf/Rela/Stat5b/Grb2/Ctbp2/Map2k1/Rb1/Pik3r2/Ikbkb/Crkl/Cdk6/Akt2/Bak1/Gadd45a/Map2k2/Smad4/E2f2/Ikbkg/Nfkbia/Bcl2l1/Tgfbr2/Pik3cd/Gadd45b
mmu00561	mmu00561	Glycerolipid metabolism	60	-0.479483	-1.68673	0.00249532	0.00695729	0.00336123	7167	tags=48%, list=20%, signal=39%	Dgka/Gla/Plpp1/Lpin1/Plpp3/Gpam/Akr1b3/Dgki/Dgkd/Lclat1/Gk/Lpin2/Dgat1/Dgkz/Plpp2/Gpat3/Gpat2/Dgkh/Aldh2/Aldh3a2/Akr1b10/Lipc/Agpat2/Dgkg/Pnpla2/Mboat1/Aldh1b1/Dgat2
mmu00640	mmu00640	Propanoate metabolism	30	-0.582395	-1.77461	0.0025503	0.00701001	0.0033867	7064	tags=53%, list=20%, signal=43%	Ldha/Suclg2/Hibch/Bckdhb/Mcee/Acox3/Ehhadh/Acss2/Aldh6a1/Acads/Dbt/Mlycd/Bckdha/Ldhb/Ldhc
mmu05230	mmu05230	Central carbon metabolism in cancer	67	-0.458615	-1.64176	0.00256246	0.00701001	0.0033867	5975	tags=39%, list=17%, signal=32%	Pdha1/Pten/Nras/Pfkp/Sco2/Idh2/Map2k1/Flt3/Pik3r2/Tigar/Akt2/Slc16a3/Pgam1/Slc7a5/Map2k2/Hif1a/Idh1/Pdgfrb/Slc2a1/Ldhb/Ldhc/Kit/Pik3cd/Pkm/Hk3
mmu00480	mmu00480	Glutathione metabolism	66	-0.45912	-1.63884	0.00257815	0.00701001	0.0033867	4752	tags=30%, list=13%, signal=26%	Idh2/Lancl1/Gstm6/Prdx6/Gstm2/Pgd/Mgst2/Ggt1/Nat8/Nat8f1/Txndc12/Gstp2/Idh1/Gpx1/Gclm/Gpx3/Gstm4/Gstm1/Mgst1
mmu00531	mmu00531	Glycosaminoglycan degradation	20	-0.66688	-1.84882	0.00274952	0.00741469	0.0035822	4243	tags=55%, list=12%, signal=48%	Spam1/Naglu/Hgsnat/Sgsh/Idua/Glb1/Galns/Hexb/Hpse/Hexa
mmu00280	mmu00280	Valine, leucine and isoleucine degradation	56	-0.486922	-1.69252	0.00278638	0.00745299	0.00360071	6366	tags=48%, list=18%, signal=40%	Oxct1/Acadm/Hibch/Bcat2/Bckdhb/Mcee/Oxct2b/Ehhadh/Acaa1a/Mccc2/Hmgcll1/Acad8/Ivd/Aldh6a1/Hadhb/Mccc1/Acads/Dbt/Bckdha/Auh/Il4i1/Aldh2/Aldh3a2/Hibadh/Aldh1b1/4930438A08Rik
mmu05100	mmu05100	Bacterial invasion of epithelial cells	68	-0.447367	-1.60513	0.0029051	0.00770789	0.00372385	5102	tags=34%, list=14%, signal=29%	Fn1/Cdc42/Arpc4/Pik3r2/Crkl/Arpc2/Wasf2/Actr3/Arpc1a/Actg1/Cav2/Src/Arpc5/Rhoa/Arhgap10/Cav1/Cdh1/Pxn/Elmo1/Hcls1/Pik3cd/Arpc1b
mmu01521	mmu01521	EGFR tyrosine kinase inhibitor resistance	79	-0.43294	-1.5974	0.00301609	0.00793834	0.00383519	5308	tags=33%, list=15%, signal=28%	Rps6kb2/Braf/Grb2/Pdgfc/Stat3/Vegfa/Map2k1/Jak2/Pik3r2/Akt2/Jak1/Axl/Foxo3/Src/Map2k2/Nrg2/Erbb3/Prkca/Pdgfrb/Hgf/Bcl2l1/Il6ra/Pik3cd/Prkcb/Plcg2
mmu03250	mmu03250	Viral life cycle - HIV-1	61	-0.470318	-1.66113	0.00312305	0.00815463	0.00393968	5977	tags=34%, list=17%, signal=29%	Bst2/Hgs/Aff4/Kat2a/Fez1/Samhd1/Furin/Supt4a/Pdcd6ip/Ell3/Mx1/Tsg101/Crebbp/Chmp4b/Serinc3/Trim12c/Mllt3/Trim30d/Ell2/Trim5
mmu04750	mmu04750	Inflammatory mediator regulation of TRP channels	122	-0.391692	-1.54063	0.00338855	0.00877822	0.00424096	2715	tags=18%, list=8%, signal=17%	Cyp2j6/Ptger2/Src/Itpr3/Itpr2/Prkca/Plcb3/Camk2d/P2ry2/Plcb2/Htr2b/Gnas/Prkcd/Prkch/Pik3cd/Ppp1cb/Prkcb/Plcg2/Alox12/Mapk13/Il1b
mmu05219	mmu05219	Bladder cancer	38	-0.543227	-1.7469	0.00344135	0.00884535	0.00427339	5308	tags=34%, list=15%, signal=29%	Braf/Vegfa/Map2k1/Rb1/Mmp2/Src/Map2k2/E2f2/Dapk1/Cdh1/Mmp9/Thbs1
mmu04371	mmu04371	Apelin signaling pathway	131	-0.37301	-1.47966	0.00384911	0.00981673	0.00474269	4658	tags=29%, list=13%, signal=25%	Plin1/Prkacb/Map2k1/Gng5/Gngt2/Apela/Map1lc3a/Myl3/Hdac5/Akt2/Agtr1a/Gng12/Gnai3/Pik3r6/Egr1/Map2k2/Smad4/Ccn2/Mef2d/Gnb4/Prkag2/Itpr3/Itpr2/Prkab2/Plcb3/Gng7/Pik3cg/Cdh1/Pik3r5/Plcb2/Spp1/Mef2c/Becn1/Map1lc3b/Rras2/Gng11/Klf2
mmu04921	mmu04921	Oxytocin signaling pathway	148	-0.360524	-1.46529	0.00394789	0.00999119	0.00482697	2657	tags=24%, list=8%, signal=22%	Ppp3ca/Jun/Rock1/Cacna2d2/Gnai3/Pik3r6/Src/Map2k2/Map2k5/Gucy1a2/Cd38/Rhoa/Prkag2/Itpr3/Itpr2/Prkca/Prkab2/Cacna2d3/Plcb3/Camk2d/Pik3cg/Camk1/Pik3r5/Plcb2/Ptgs2/Myl6/Mef2c/Gnas/Ppp3cc/Nfatc1/Ppp1cb/Rgs2/Prkcb/Myl9
mmu04136	mmu04136	Autophagy - other	32	-0.56742	-1.75629	0.00398633	0.0100115	0.00483677	6654	tags=44%, list=19%, signal=36%	Atg3/Pik3r4/Ppp2cb/Atg2a/Ulk2/Atg4c/Gabarapl1/Wipi1/Atg4a/Gabarap/Atg12/Becn1/Gabarapl2
mmu04931	mmu04931	Insulin resistance	109	-0.390686	-1.51636	0.00434625	0.0108327	0.00523352	6303	tags=39%, list=18%, signal=33%	Ptpn1/Oga/Irs2/Pik3ca/Pck2/Pten/Rps6kb2/Gfpt2/Insr/Rela/Gys1/Pck1/Srebf1/Stat3/Pik3r2/Ikbkb/Mlxip/Ppp1r3e/Akt2/Ptpa/G6pc3/Slc27a3/Creb3l2/Ppp1r3b/Tnf/Nr1h3/Prkag2/Prkab2/Foxo1/Nfkbia/Ppp1r3d/Slc2a1/Tbc1d4/Ogt/Cd36/Prkcd/Slc27a4/Pik3cd/Ppp1cb/Tnfrsf1a/Prkcb/Pygl
mmu00564	mmu00564	Glycerophospholipid metabolism	96	-0.399462	-1.52091	0.00455342	0.0112637	0.00544175	6106	tags=36%, list=17%, signal=30%	Gpd2/Dgki/Pla2g12a/Dgkd/Pisd/Cds2/Adprm/Lclat1/Pcyt2/Pla2g15/Lpin2/Pla2g4a/Chpt1/Lypla1/Gpcpd1/Pld3/Dgkz/Mboat7/Pnpla7/Plpp2/Gpat3/Gpat2/Dgkh/Gpd1l/Agpat2/Lpgat1/Dgkg/Cds1/Mboat1/Plaat3/Lpcat2/Lpcat4/Pld4/Phospho1
mmu04910	mmu04910	Insulin signaling pathway	137	-0.36213	-1.44918	0.00503291	0.0123569	0.00596991	6303	tags=31%, list=18%, signal=26%	Ptpn1/Irs2/Pik3ca/Pck2/Ppp1r3f/Nras/Rps6kb2/Phka2/Braf/Insr/Gys1/Grb2/Phkb/Prkacb/Pck1/Srebf1/Map2k1/Pik3r2/Ikbkb/Crkl/Mknk2/Cblb/Ppp1r3e/Akt2/Flot1/G6pc3/Flot2/Tsc1/Fbp1/Map2k2/Ppp1r3b/Phka1/Prkag2/Prkab2/Foxo1/Ppp1r3d/Rhoq/Sh2b2/Pik3cd/Ppp1cb/Pygl/Hk3
mmu04014	mmu04014	Ras signaling pathway	220	-0.323975	-1.38391	0.0060947	0.014853	0.00717583	4880	tags=26%, list=14%, signal=23%	Insr/Cdc42/Rela/Rras/Grb2/Prkacb/Pdgfc/Vegfa/Map2k1/Gng5/Gngt2/Flt3/Pla2g4a/Pik3r2/Ikbkb/Fgf3/Rasa2/Ksr1/Rap1b/Angpt2/Akt2/Lat/Rab5c/Rac2/Rab5a/Csf1r/Gng12/Brap/Foxo4/Grin2b/Map2k2/Rasa4/Rhoa/Gnb4/Prkca/Ikbkg/Gng7/Pdgfrb/Ralbp1/Hgf/Bcl2l1/Rasa3/Pak1/Ralb/Angpt1/Kit/Rasal3/Rasgrp4/Plaat3/Rassf5/Rras2/Ets1/Pik3cd/Gng11/Prkcb/Rasgrp2/Plcg2
mmu04726	mmu04726	Serotonergic synapse	125	-0.370545	-1.45889	0.00614203	0.0148583	0.00717838	1585	tags=17%, list=4%, signal=16%	Gng12/Gnai3/Gnb4/Itpr3/Itpr2/Prkca/Plcb3/Gng7/Plcb2/Ptgs2/Htr2b/Gnas/Slc6a4/Gng11/App/Ptgs1/Alox5/Prkcb/Alox12/Alox15
mmu00980	mmu00980	Metabolism of xenobiotics by cytochrome P450	66	-0.44182	-1.57708	0.00644538	0.0154783	0.00747792	4752	tags=26%, list=13%, signal=22%	Ugt1a6b/Gstm6/Ugt1a9/Gstm2/Sult2a4/Mgst2/Aldh3b2/Ugt1a1/Gstp2/Cbr1/Ugt1a7c/Hsd11b1/Gstm4/Aldh3b1/Gstm1/Mgst1
mmu03050	mmu03050	Proteasome	46	-0.492844	-1.64852	0.0068534	0.0163389	0.00789369	4302	tags=24%, list=12%, signal=21%	Psme2/Psme4/Psmd8/Psmf1/Psme2b/Psmb9/Psme1/Psmd4/Psme3/Psmb8
mmu00630	mmu00630	Glyoxylate and dicarboxylate metabolism	31	-0.542767	-1.66718	0.00853242	0.0201954	0.00975688	9069	tags=52%, list=26%, signal=38%	Aco2/Afmid/Agxt/Mdh1/Csl/Pcca/Hoga1/Mmut/Aco1/Mcee/Grhpr/Acss2/Hao2/Glul/Cat
mmu00051	mmu00051	Fructose and mannose metabolism	33	-0.536828	-1.67187	0.00911681	0.0214245	0.0103507	7077	tags=55%, list=20%, signal=44%	Pfkfb2/Gmds/Hk2/Akr1b3/Aldoart1/Pfkp/Sord/Fcsk/Aldoa/Aldoc/Tigar/Khk/Gmppa/Fbp1/Pfkfb4/Akr1b10/Hk3
mmu04920	mmu04920	Adipocytokine signaling pathway	68	-0.427086	-1.53236	0.0103292	0.0241016	0.011644	4774	tags=31%, list=14%, signal=27%	Pck1/Acsbg1/Stat3/Jak2/Ikbkb/Akt2/G6pc3/Nfkbib/Tnf/Prkag2/Prkab2/Ikbkg/Nfkbia/Acsl1/Slc2a1/Cd36/Tnfrsf1b/Nfkbie/Adipor1/Tnfrsf1a
mmu00052	mmu00052	Galactose metabolism	31	-0.532404	-1.63535	0.0113766	0.0263584	0.0127343	5483	tags=52%, list=16%, signal=44%	Akr1b3/Ganc/Pfkp/Pgm2/Gale/Gaa/Galt/Galm/Ugp2/G6pc3/Galk1/Akr1b10/Glb1/Pgm1/Hk3
mmu01230	mmu01230	Biosynthesis of amino acids	75	-0.401943	-1.46624	0.0125537	0.0288823	0.0139537	6854	tags=41%, list=19%, signal=33%	Gapdh/Pah/Aco1/Prps1/Prps1l1/Bcat2/Phgdh/Pgk1/Aldoart1/Tktl1/Pfkp/Mtr/Idh2/Eno1/Aldoa/Aldoc/Pcx/Idh3g/Tha1/Pgam1/Arg2/Pycr1/Eno1b/Idh1/Asl/Taldo1/Ass1/Mat2b/Glul/Pkm
mmu04932	mmu04932	Non-alcoholic fatty liver disease	148	-0.336698	-1.36845	0.0134228	0.0306674	0.0148161	6447	tags=29%, list=18%, signal=24%	Ndufb11/Bid/Ndufs1/Sdha/Irs2/Casp3/Ndufa7/Pik3ca/Cox8a/Ndufa3/Fasl/Insr/Cdc42/Rela/Uqcrc2/Itch/Srebf1/Xbp1/Fos/Pik3r2/Cox6c/Ikbkb/Ndufs5/Mapk11/Mlxip/Cox6a1/Akt2/Uqcrh/Jun/Ndufa1/Cox7b/Tnf/Nr1h3/Prkag2/Prkab2/Il6ra/Cebpa/Pik3cd/Adipor1/Tnfrsf1a/Mapk13/Il1b
mmu05216	mmu05216	Thyroid cancer	37	-0.50054	-1.60212	0.0137812	0.0312691	0.0151068	5308	tags=32%, list=15%, signal=28%	Braf/Map2k1/Tcf7/Bak1/Tcf7l2/Gadd45a/Map2k2/Cdh1/Lef1/Ncoa4/Gadd45b
mmu00590	mmu00590	Arachidonic acid metabolism	79	-0.392878	-1.44959	0.0147453	0.0332137	0.0160463	987	tags=15%, list=3%, signal=15%	Cyp2j6/Lta4h/Gpx1/Ptgs2/Cbr1/Plaat3/Gpx3/Ptgs1/Alox5/Alox12/Alox15
mmu04926	mmu04926	Relaxin signaling pathway	123	-0.352654	-1.38618	0.0148402	0.0332137	0.0160463	4774	tags=28%, list=14%, signal=24%	Grb2/Prkacb/Vegfa/Map2k1/Gng5/Gngt2/Fos/Mmp2/Pik3r2/Mapk11/Akt2/Jun/Creb3l2/Gng12/Gnai3/Arrb2/Src/Map2k2/Gna15/Gnb4/Prkca/Plcb3/Gng7/Nfkbia/Col1a1/Plcb2/Tgfbr2/Gnas/Pik3cd/Mmp13/Gng11/Mmp9/Mapk13
mmu05165	mmu05165	Human papillomavirus infection	334	-0.283097	-1.25967	0.0171527	0.0381299	0.0184214	5244	tags=29%, list=15%, signal=25%	Tradd/Lfng/Fasl/Eif2ak2/Ppp2cb/Dvl2/Fn1/Ppp2r1a/Wnt10a/Cdc42/Rela/Ppp2r5b/Grb2/Atp6ap1/Prkacb/Hes1/Ppp2r3a/Atp6v0e/Vegfa/Map2k1/Fzd6/Tcf7/Itgb7/H2-M10.4/Atm/Pard6g/Rb1/H2-Q7/Pik3r2/Ikbkb/Atp6v1d/Tyk2/Csnk1a1/Itga8/Cdk6/Hes5/Itga2/Reln/Akt2/Bak1/H2-T23/Atp6v0c/Fzd9/Traf3/Tcf7l2/Mx1/Jak1/H2-M3/Mfng/Tsc1/Wnt2/Ibsp/Col9a3/Creb3l2/H2-K1/Itgb5/Oasl1/Dlg3/H2-T10/Crebbp/Hes6/H2-T-ps/Itga1/Map2k2/Ifnar2/H…
mmu04972	mmu04972	Pancreatic secretion	102	-0.366114	-1.40832	0.0177179	0.0391221	0.0189008	1970	tags=21%, list=6%, signal=19%	Fxyd2/Amy2a4/Atp2b3/Car2/Cd38/Rhoa/Itpr3/Itpr2/Prkca/Plcb3/Rab27b/Plcb2/Atp1b1/Gnas/Rab3d/Bst1/Atp1a3/Cpa3/Prkcb/Atp2a3
mmu00071	mmu00071	Fatty acid degradation	49	-0.453058	-1.53095	0.017955	0.0393812	0.019026	7051	tags=37%, list=20%, signal=29%	Adh5/Acaa1b/Cpt1a/Acadm/Acsl4/Cyp4a30b/Acox3/Ehhadh/Acaa1a/Acsbg1/Cyp4a14/Hadhb/Acads/Aldh2/Aldh3a2/Acsl1/Aldh1b1
mmu05033	mmu05033	Nicotine addiction	39	0.517648	1.54193	0.0181569	0.0395603	0.0191125	7335	tags=49%, list=21%, signal=39%	Grin3a/Slc17a8/Grin2d/Grin3b/Gabrr2/Gabrd/Gabrg2/Gria1/Slc17a7/Gabrb3/Gabrb1/Chrna6/Gabrg3/Gabra2/Chrna4/Gabra1/Gria2/Chrna7/Grin2a
mmu00532	mmu00532	Glycosaminoglycan biosynthesis - chondroitin sulfate / dermatan sulfate	20	-0.588551	-1.63166	0.0189717	0.0410637	0.0198388	4922	tags=40%, list=14%, signal=34%	Chst3/Chpf/Chpf2/Chst15/Csgalnact1/Chst12/Chst13
mmu04970	mmu04970	Salivary secretion	79	-0.3826	-1.41166	0.0191019	0.0410753	0.0198444	2889	tags=23%, list=8%, signal=21%	Cst3/Lyz1/Atp2b3/Gucy1a2/Cd38/Itpr3/Itpr2/Prkca/Plcb3/Plcb2/Atp1b1/Gnas/Bst1/Atp1a3/Prkcb/Lyz2/Camp
mmu00562	mmu00562	Inositol phosphate metabolism	71	-0.398408	-1.44053	0.0205546	0.0439122	0.021215	5975	tags=34%, list=17%, signal=28%	Isyna1/Pten/Pip5k1a/Inpp1/Mtmr14/Pi4k2b/Inpp5k/Itpkb/Pip5k1c/Itpk1/Itpka/Pi4k2a/Aldh6a1/Mtmr1/Mtmr3/Mtm1/Pip4k2a/Plcb3/Pik3cg/Inpp5j/Plcb2/Pik3cd/Plcg2
mmu00380	mmu00380	Tryptophan metabolism	46	-0.455998	-1.52527	0.0211561	0.0449056	0.0216949	1616	tags=20%, list=5%, signal=19%	Aldh2/Acmsd/Aldh3a2/Kynu/Haao/Aldh1b1/Cat/4930438A08Rik
mmu00604	mmu00604	Glycosphingolipid biosynthesis - ganglio series	15	-0.636559	-1.64661	0.0214966	0.0451058	0.0217916	3509	tags=47%, list=10%, signal=42%	B4galnt1/B3galt4/Glb1/St3gal5/Hexb/Hexa
mmu04510	mmu04510	Focal adhesion	199	-0.308364	-1.30237	0.0215247	0.0451058	0.0217916	3929	tags=24%, list=11%, signal=22%	Pip5k1c/Vav2/Crkl/Itga8/Rap1b/Itga2/Reln/Akt2/Birc3/Actn1/Rac2/Actg1/Jun/Ibsp/Col9a3/Rock1/Itgb5/Xiap/Cav2/Itga1/Src/Parvg/Fyn/Rhoa/Myl12b/Prkca/Flnb/Itga2b/Pdgfrb/Cav1/Hgf/Col1a1/Pxn/Vav3/Spp1/Pak1/Flna/Pik3cd/Itga6/Ppp1cb/Capn2/Vav1/Prkcb/Myl9/Itgb3/Thbs1/Zyx
mmu05030	mmu05030	Cocaine addiction	46	0.486005	1.49241	0.0240746	0.0499693	0.0241413	3052	tags=26%, list=9%, signal=24%	Creb5/Creb3l3/Grin3a/Grin2d/Grin3b/Adcy5/Slc6a3/Rgs9/Drd1/Grm2/Gpsm1/Slc18a1
mmu00790	mmu00790	Folate biosynthesis	24	-0.547886	-1.59517	0.0241493	0.0499693	0.0241413	2284	tags=58%, list=6%, signal=55%	Pcbd2/Th/Mocs1/Pah/Qdpr/Alpl/Akr1b3/Ggh/Gphn/Pts/Akr1b10/Cbr1/Mocos

## Sheet: isg_reactome_result
	ID	Description	setSize	enrichmentScore	NES	pvalue	p.adjust	qvalues	rank	leading_edge	core_enrichment
R-MMU-418555	R-MMU-418555	G alpha (s) signalling events	369	0.426183	1.7094	0.000118596	0.00465959	0.00310771	7752	tags=37%, list=22%, signal=29%	Olfr646/Gpr150/Olfr1269/Olfr695/Olfr31/Olfr767/Olfr1459/Olfr750/Olfr152/Olfr52/Gpr83/Olfr943/Olfr704/Olfr1469/Glp1r/Olfr698/Olfr981/Olfr1238/Olfr102/Olfr1356/Olfr1028/Olfr161/Lhcgr/Crhr2/Olfr63/Olfr66/Gpr176/Olfr954/Olfr446/Olfr462/Gng4/Olfr351/Pde7b/Olfr554/Olfr392/Olfr656/Olfr354/Mc1r/Olfr393/Olfr1209/Olfr1204/Olfr1508/Olfr715/Olfr365/Adrb1/Mc3r/Olfr20/Olfr355/Olfr1245/Drd1/Olfr1250/Olfr635/Olf…
R-MMU-112316	R-MMU-112316	Neuronal System	312	0.41434	1.63973	0.000121374	0.00465959	0.00310771	6758	tags=35%, list=19%, signal=29%	Slc1a3/Ntrk3/Rps6ka2/Nrxn3/Kcnq2/Epb41l1/Kcnma1/Kcnh7/Slc6a11/Kcnq3/Grin3a/Chrna9/Abcc8/Dlg2/Ppfia3/Dlgap1/Ptprf/Cacnb3/Unc13b/Grin2d/Slc1a1/Grip1/Kcnb1/Grik2/Kcnd3/Shank1/Kcnmb3/Adcy8/Epb41l3/Lrrc7/Kcnj14/Gng4/Gad2/Akap5/Adcy5/Kcnh3/Slc6a3/Kcnk9/Gabrr2/Homer2/Adcy4/Ppfia2/Kcnc1/Gabrg2/Camk2b/Ncald/Gria1/Kcnh4/Chrna3/Gabbr1/Slc6a1/Slc17a7/Shank2/Nlgn3/Grik4/Hcn1/Gabrb3/Kcng1/Camk2a/Grik3/Kcnd1/Kc…
R-MMU-381753	R-MMU-381753	Olfactory Signaling Pathway	270	0.534502	2.08954	0.000123047	0.00465959	0.00310771	7752	tags=41%, list=22%, signal=32%	Olfr646/Olfr1269/Olfr695/Olfr31/Olfr767/Olfr1459/Olfr750/Olfr152/Olfr52/Olfr943/Olfr704/Olfr1469/Olfr698/Olfr981/Olfr1238/Olfr102/Olfr1356/Olfr1028/Olfr161/Olfr63/Olfr66/Olfr954/Olfr446/Olfr462/Olfr351/Olfr554/Olfr392/Olfr656/Olfr354/Olfr393/Olfr1209/Olfr1204/Olfr1508/Olfr715/Olfr365/Olfr20/Olfr355/Olfr1245/Olfr1250/Olfr635/Olfr808/Olfr714/Olfr735/Olfr90/Olfr734/Olfr720/Olfr802/Olfr716/Olfr986/Ol…
R-MMU-1296071	R-MMU-1296071	Potassium Channels	92	0.533097	1.83845	0.00013947	0.00465959	0.00310771	7348	tags=46%, list=21%, signal=36%	Kcnq2/Kcnma1/Kcnh7/Kcnq3/Abcc8/Kcnb1/Kcnd3/Kcnmb3/Kcnj14/Gng4/Kcnh3/Kcnk9/Kcnc1/Kcnh4/Gabbr1/Hcn1/Kcng1/Kcnd1/Kcnk4/Kcnj6/Kcna2/Gng3/Kcnk10/Kcnj15/Kcnn2/Kcnk16/Kcng3/Kcnc2/Kcnab1/Kcng4/Kcnq1/Kcnj11/Kcnj5/Abcc9/Kcnj9/Kcnb2/Kcnq5/Kcnj8/Kcnf1/Kcnmb4/Kcnn3/Kcnq4
R-MMU-75892	R-MMU-75892	Platelet Adhesion to exposed collagen	10	-0.878859	-2.03861	0.00026448	0.00465959	0.00310771	1660	tags=70%, list=5%, signal=67%	Gp1ba/Col1a1/Lyn/Gp6/Fcer1g/Gp1bb
R-MMU-1679131	R-MMU-1679131	Trafficking and processing of endosomal TLR	12	-0.855727	-2.07605	0.000269542	0.00465959	0.00310771	1251	tags=50%, list=4%, signal=48%	Lgmn/Tlr7/Tlr8/Ctss/Unc93b1
R-MMU-2029481	R-MMU-2029481	FCGR activation	13	-0.877779	-2.17347	0.000270343	0.00465959	0.00310771	1977	tags=62%, list=6%, signal=58%	Fyn/Fcgr2b/Fcgr4/Lyn/Syk/Hck/Fgr
R-MMU-5668599	R-MMU-5668599	RHO GTPases Activate NADPH Oxidases	18	-0.861531	-2.32574	0.000271592	0.00465959	0.00310771	1275	tags=50%, list=4%, signal=48%	Rac2/Ncf2/Ncf4/Cyba/Cybb/Ncf1/S100a9/S100a8
R-MMU-2022377	R-MMU-2022377	Metabolism of Angiotensinogen to Angiotensins	15	-0.791939	-2.0307	0.000271813	0.00465959	0.00310771	5057	tags=53%, list=14%, signal=46%	Cpb1/Ctsz/Gzmb/Cma1/Ces1d/Cpa3/Ctsg
R-MMU-1169091	R-MMU-1169091	Activation of NF-kappaB in B cells	17	-0.795474	-2.10745	0.000271887	0.00465959	0.00310771	4851	tags=71%, list=14%, signal=61%	Rela/Uba52/Ikbkb/Nfkbib/Card11/Bcl10/Ikbkg/Nfkbia/Ubb/Nfkbie/Prkcb
R-MMU-140875	R-MMU-140875	Common Pathway of Fibrin Clot Formation	21	-0.809304	-2.2674	0.000276243	0.00465959	0.00310771	1888	tags=48%, list=5%, signal=45%	Proc/Pros1/F8/F10/F5/Prtn3/F13a1/Cd177/Pf4
R-MMU-112409	R-MMU-112409	RAF-independent MAPK1/3 activation	21	-0.769337	-2.15542	0.000276243	0.00465959	0.00310771	4324	tags=67%, list=12%, signal=59%	Dusp1/Dusp4/Map2k1/Jak2/Tyk2/Dusp8/Map2k2/Dusp9/Dusp10/Dusp5/Dusp6/Il6ra/Dusp2
R-MMU-983695	R-MMU-983695	Antigen activates B Cell Receptor (BCR) leading to generation of second messengers	23	-0.878206	-2.52078	0.000277393	0.00465959	0.00310771	1813	tags=61%, list=5%, signal=58%	Itpr3/Itpr2/Ptpn6/Cd22/Blnk/Pik3cd/Cd19/Pik3ap1/Vav1/Syk/Plcg2/Cd79a/Cd79b
R-MMU-5357956	R-MMU-5357956	TNFR1-induced NFkappaB signaling pathway	28	-0.674982	-2.01996	0.000284414	0.00465959	0.00310771	6111	tags=57%, list=17%, signal=47%	Birc2/Usp4/Tradd/Tab3/Ubc/Uba52/Ikbkb/Birc3/Tab2/Xiap/Tnf/Ikbkg/Ubb/Tnfrsf1a/Tnfaip3
R-MMU-2871837	R-MMU-2871837	FCERI mediated NF-kB activation	27	-0.763963	-2.26886	0.000284495	0.00465959	0.00310771	4994	tags=56%, list=14%, signal=48%	Ubc/Rela/Uba52/Ikbkb/Tab2/Card11/Bcl10/Ikbkg/Ube2d1/Nfkbia/Fcer1a/Lyn/Ubb/Fcer1g
R-MMU-2871809	R-MMU-2871809	FCERI mediated Ca+2 mobilization	27	-0.787459	-2.33864	0.000284495	0.00465959	0.00310771	4647	tags=59%, list=13%, signal=52%	Itk/Vav2/Ppp3cb/Lat/Ppp3ca/Tec/Vav3/Grap2/Fcer1a/Lyn/Lcp2/Vav1/Syk/Plcg2/Fcer1g
R-MMU-917729	R-MMU-917729	Endosomal Sorting Complex Required For Transport (ESCRT)	29	-0.656202	-1.98093	0.000285144	0.00465959	0.00310771	8231	tags=66%, list=23%, signal=50%	Vps25/Vps4b/Vps37c/Stam2/Chmp3/Stam/Mvb12a/Hgs/Ubc/Uba52/Chmp2b/Ubap1/Chmp5/Mvb12b/Chmp4c/Tsg101/Chmp4b/Ubb
R-MMU-445355	R-MMU-445355	Smooth Muscle Contraction	29	-0.656782	-1.98268	0.000285144	0.00465959	0.00310771	2366	tags=31%, list=7%, signal=29%	Tpm2/Itga1/Myl12b/Tpm1/Pxn/Myl6/Myl9/Tpm4
R-MMU-3299685	R-MMU-3299685	Detoxification of Reactive Oxygen Species	29	-0.667934	-2.01635	0.000285144	0.00465959	0.00310771	2892	tags=45%, list=8%, signal=41%	Txnrd2/Sod2/Prdx2/Prdx5/Ncf2/Ncf4/Gpx1/Gpx3/Cyba/Cat/Cybb/Ncf1
R-MMU-1169410	R-MMU-1169410	Antiviral mechanism by IFN-stimulated genes	31	-0.68484	-2.10074	0.000286041	0.00465959	0.00310771	3461	tags=48%, list=10%, signal=44%	Uba7/Mx2/Plcg1/Eif2ak2/Ifit1bl2/Usp18/Ppm1b/Oasl1/Arih1/Rnasel/Flnb/Isg15/Ube2l6/Eif4e3
R-MMU-5357905	R-MMU-5357905	Regulation of TNFR1 signaling	31	-0.63448	-1.94626	0.000286041	0.00465959	0.00310771	6111	tags=48%, list=17%, signal=40%	Birc2/Usp4/Tradd/Ubc/Uba52/Ikbkb/Birc3/Xiap/Tnf/Ikbkg/Tax1bp1/Ubb/Tnfrsf1a/Tnfaip3
R-MMU-451927	R-MMU-451927	Interleukin-2 family signaling	31	-0.655623	-2.01112	0.000286041	0.00465959	0.00310771	5975	tags=65%, list=17%, signal=54%	Il5ra/Stat5a/Stat5b/Grb2/Stat3/Il15/Jak2/Pik3r2/Il15ra/Il2rb/Ptk2b/Il21r/Ptpn6/Stat4/Csf2rb/Jak3/Pik3cd/Csf2ra/Syk
R-MMU-168928	R-MMU-168928	DDX58/IFIH1-mediated induction of interferon-alpha/beta	30	-0.691061	-2.1026	0.000287109	0.00465959	0.00310771	4851	tags=50%, list=14%, signal=43%	Rela/Uba52/Ikbkb/Nfkbib/Nfkb2/Ikbkg/Nfkbia/Tax1bp1/Nlrx1/Ubb/Ikbke/App/Irf7/Tnfaip3
R-MMU-168638	R-MMU-168638	NOD1/2 Signaling Pathway	30	-0.688241	-2.09402	0.000287109	0.00465959	0.00310771	6472	tags=63%, list=18%, signal=52%	Cyld/Casp2/Birc2/Tab3/Ubc/Itch/Ripk2/Uba52/Ikbkb/Mapk11/Birc3/Tab2/Irak1/Ikbkg/Ubb/Casp1/Tnfaip3/Mapk13
R-MMU-5675221	R-MMU-5675221	Negative regulation of MAPK pathway	30	-0.736829	-2.24185	0.000287109	0.00465959	0.00310771	5938	tags=60%, list=17%, signal=50%	Dusp1/Braf/Ubc/Dusp4/Map2k1/Uba52/Ksr1/Dusp8/Mark3/Brap/Map2k2/Dusp9/Dusp10/Dusp5/Dusp6/Ubb/Dusp2
R-MMU-5626467	R-MMU-5626467	RHO GTPases activate IQGAPs	30	-0.646133	-1.9659	0.000287109	0.00465959	0.00310771	2657	tags=27%, list=8%, signal=25%	Tubb2a/Iqgap1/Tubb6/Cdh1/Tuba1a/Tuba8/Tubb1
R-MMU-114604	R-MMU-114604	GPVI-mediated activation cascade	34	-0.790085	-2.479	0.0002886	0.00465959	0.00310771	3929	tags=65%, list=11%, signal=58%	Vav2/Lat/Rac2/Pik3r6/Fyn/Rhoa/Ptpn6/Pik3cg/Pik3r5/Col1a1/Vav3/Lyn/Rhob/Mpig6b/Gp6/Lcp2/Vav1/Syk/Plcg2/Fcer1g/Clec1b
R-MMU-140877	R-MMU-140877	Formation of Fibrin Clot (Clotting Cascade)	35	-0.753831	-2.38247	0.000290192	0.00465959	0.00310771	1888	tags=34%, list=5%, signal=32%	Proc/Gp1ba/Pros1/F8/F10/F5/Prtn3/F13a1/Cd177/Pf4/Gp1bb
R-MMU-1433557	R-MMU-1433557	Signaling by SCF-KIT	38	-0.713253	-2.2922	0.000294118	0.00465959	0.00310771	4661	tags=55%, list=13%, signal=48%	Grb2/Stat3/Sh2b3/Jak2/Pik3r2/Fer/Src/Fyn/Prkca/Ptpn6/Tec/Cma1/Grap2/Fes/Kit/Lyn/Sh2b2/Vav1/Grap/Mmp9
R-MMU-380108	R-MMU-380108	Chemokine receptors bind chemokines	39	-0.642803	-2.0797	0.000295072	0.00465959	0.00310771	1991	tags=28%, list=6%, signal=27%	Cxcr1/Ccr7/Cxcr5/Cxcr2/Cxcl10/Ccl5/Cxcl2/Cx3cr1/Pf4/Ppbp
R-MMU-5607764	R-MMU-5607764	CLEC7A (Dectin-1) signaling	39	-0.725881	-2.34849	0.000295072	0.00465959	0.00310771	4994	tags=51%, list=14%, signal=44%	Ubc/Rela/Uba52/Ikbkb/Ppp3cb/Tab2/Ppp3ca/Nfkb2/Bcl10/Ikbkg/Ube2d1/Nfkbia/Card9/Ube2m/Prkcd/Relb/Ubb/Plcg2/Il1b
R-MMU-512988	R-MMU-512988	Interleukin-3, Interleukin-5 and GM-CSF signaling	39	-0.665495	-2.15312	0.000295072	0.00465959	0.00310771	4851	tags=56%, list=14%, signal=49%	Stat5a/Ubc/Stat5b/Grb2/Uba52/Jak2/Pik3r2/Crkl/Il2rb/Fyn/Ptpn6/Tec/Csf2rb/Jak3/Lyn/Ubb/Pik3cd/Csf2ra/Vav1/Syk/Hck
R-MMU-1660662	R-MMU-1660662	Glycosphingolipid metabolism	39	-0.634995	-2.05444	0.000295072	0.00465959	0.00310771	4680	tags=49%, list=13%, signal=42%	Smpd1/Smpd3/Arsa/B3galnt1/Arsb/Gba/Ctsa/Neu2/B4galnt1/Neu1/Ugcg/Glb1/Asah1/Smpd2/Hexb/Hexa/Cerk/Gm2a
R-MMU-75893	R-MMU-75893	TNF signaling	41	-0.631711	-2.06414	0.000298151	0.00465959	0.00310771	6111	tags=49%, list=17%, signal=40%	Birc2/Usp4/Tradd/Tab3/Ubc/Smpd3/Nsmaf/Uba52/Ikbkb/Birc3/Tab2/Xiap/Tnf/Ikbkg/Tax1bp1/Smpd2/Ubb/Tnfrsf1a/Tnfaip3
R-MMU-1236975	R-MMU-1236975	Antigen processing-Cross presentation	43	-0.68234	-2.24655	0.000301568	0.00465959	0.00310771	4466	tags=51%, list=13%, signal=45%	Cd207/H2-M10.4/H2-Q7/Tap2/H2-T23/Lnpep/H2-M3/H2-K1/Itgb5/Tap1/H2-Q10/B2m/Snap23/Ncf2/Ncf4/H2-T22/Cd36/H2-Q6/Cyba/Cybb/Ncf1
R-MMU-1660499	R-MMU-1660499	Synthesis of PIPs at the plasma membrane	44	-0.615248	-2.03186	0.000304414	0.00465959	0.00310771	5074	tags=50%, list=14%, signal=43%	Mtmr14/Pi4k2b/Inpp5k/Rab4a/Pik3r2/Pip5k1c/Rufy1/Pi4k2a/Mtmr1/Plekha6/Rab5a/Mtmr3/Pik3r6/Mtm1/Pip4k2a/Pik3cg/Inpp5j/Pik3r5/Pik3cd/Bmx/Plekha2
R-MMU-168643	R-MMU-168643	Nucleotide-binding domain, leucine rich repeat containing receptor (NLR) signaling pathways	44	-0.683965	-2.2588	0.000304414	0.00465959	0.00310771	4994	tags=59%, list=14%, signal=51%	Casp2/Birc2/Tab3/Ubc/Itch/Ripk2/Uba52/Ikbkb/Aim2/Mapk11/Hsp90ab1/Birc3/Txnip/Tab2/Irak1/Panx1/Ikbkg/Nlrp3/Bcl2l1/Mefv/Ubb/Casp1/Pstpip1/Tnfaip3/Mapk13
R-MMU-2424491	R-MMU-2424491	DAP12 signaling	45	-0.705584	-2.33818	0.000305064	0.00465959	0.00310771	4113	tags=49%, list=12%, signal=43%	Klrk1/H2-Q7/Pik3r2/Vav2/Klrd1/Lat/H2-T23/H2-M3/H2-K1/Fyn/H2-Q10/B2m/H2-T22/Vav3/Grap2/Trem2/H2-Q6/Lcp2/Syk/Plcg2/Tyrobp
R-MMU-166658	R-MMU-166658	Complement cascade	45	-0.647309	-2.14506	0.000305064	0.00465959	0.00310771	1430	tags=27%, list=4%, signal=26%	Pros1/C1qa/Cd19/Fcna/C5ar1/Cfp/C3/C1qb/Elane/Fcnb/Clu
R-MMU-6803157	R-MMU-6803157	Antimicrobial peptides	48	-0.811664	-2.72476	0.000306373	0.00465959	0.00310771	1313	tags=35%, list=4%, signal=34%	Ear6/Rnase6/Slc11a1/Ear2/Tlr2/Ctsg/Prtn3/Elane/Clu/Pglyrp1/Ltf/S100a9/Lyz2/S100a8/Camp/Lcn2
R-MMU-70326	R-MMU-70326	Glucose metabolism	48	-0.566332	-1.90118	0.000306373	0.00465959	0.00310771	7262	tags=56%, list=21%, signal=45%	Pgam2/Gapdh/Pfkfb2/Slc37a4/Slc37a1/Hk2/Pck2/Pgk1/Pfkp/Pck1/Eno1/Aldoa/Slc37a2/Aldoc/Gnpda2/G6pc3/Adpgk/Pgm2l1/Pgam1/Fbp1/Pfkfb4/Gpi1/Eno1b/Bpgm/Pkm/Hk3
R-MMU-5668541	R-MMU-5668541	TNFR2 non-canonical NF-kB pathway	48	-0.646041	-2.16876	0.000306373	0.00465959	0.00310771	4339	tags=50%, list=12%, signal=44%	Lta/Uba52/Tnfrsf18/Tnfsfm13/Birc3/Traf3/Tnfrsf12a/Eda/Tnf/Nfkb2/Tnfsf12/Tnfsf13/Ube2m/Tnfsf14/Tnfsf4/Tnfsf9/Tnfrsf1b/Relb/Ubb/Tnfrsf1a/Ltbr/Ltb/Tnfrsf13b
R-MMU-9020702	R-MMU-9020702	Interleukin-1 signaling	50	-0.627367	-2.12279	0.000309215	0.00465959	0.00310771	5235	tags=48%, list=15%, signal=41%	Tab3/Ubc/Rela/Ripk2/Uba52/Ikbkb/Tnip2/Nfkbib/Il1rap/Tab2/Irak1/Nfkb2/Ikbkg/Il1rn/Nfkbia/Irak4/Map3k3/Sqstm1/Map3k8/Ubb/App/Il1b/Irak3
R-MMU-913531	R-MMU-913531	Interferon Signaling	52	-0.541615	-1.84659	0.000311721	0.00465959	0.00310771	3959	tags=35%, list=11%, signal=31%	Tyk2/Sumo1/Ifit1bl2/Usp18/Ppm1b/Oasl1/Arih1/Ifnar2/Rnasel/Flnb/Camk2d/Ptpn6/Ifngr1/Isg15/Prkcd/Ube2l6/Eif4e3
R-MMU-2142753	R-MMU-2142753	Arachidonic acid metabolism	52	-0.567353	-1.93434	0.000311721	0.00465959	0.00310771	2648	tags=23%, list=7%, signal=21%	Lta4h/Mapkapk2/Gpx1/Ptgs2/Cbr1/Cyp4b1/Ptgs1/Alox5/Alox12/Alox5ap/Alox15
R-MMU-983705	R-MMU-983705	Signaling by the B Cell Receptor (BCR)	52	-0.762241	-2.5988	0.000311721	0.00465959	0.00310771	1813	tags=46%, list=5%, signal=44%	Ppp3ca/Sh3kbp1/Card11/Itpr3/Itpr2/Bcl10/Ikbkg/Ptpn6/Nfkbia/Cd22/Lyn/Blnk/Ubb/Pik3cd/Nfkbie/Cd19/Pik3ap1/Vav1/Syk/Prkcb/Plcg2/Cd79a/Cd79b
R-MMU-2172127	R-MMU-2172127	DAP12 interactions	53	-0.721229	-2.46483	0.000314169	0.00465959	0.00310771	4113	tags=49%, list=12%, signal=43%	Klrk1/H2-Q7/Pik3r2/Vav2/Klrd1/Lat/H2-T23/H2-M3/H2-K1/Fyn/H2-Q10/B2m/H2-T22/Vav3/Grap2/Trem2/H2-Q6/Clec5a/Siglecg/Lcp2/Syk/Plcg2/Sirpa/Tyrobp/Cd300lb
R-MMU-446652	R-MMU-446652	Interleukin-1 family signaling	58	-0.632219	-2.20782	0.000315557	0.00465959	0.00310771	5235	tags=47%, list=15%, signal=40%	Tab3/Ubc/Rela/Ripk2/Stat3/Uba52/Ikbkb/Tnip2/Nfkbib/Il1rap/Tab2/Irak1/Nfkb2/Ikbkg/Il1rn/Nfkbia/Irak4/Map3k3/Sqstm1/Map3k8/Ubb/Casp1/App/Ctsg/Il1b/Irak3
R-MMU-2029482	R-MMU-2029482	Regulation of actin dynamics for phagocytic cup formation	58	-0.580063	-2.02568	0.000315557	0.00465959	0.00310771	5102	tags=43%, list=14%, signal=37%	Cdc42/Grb2/Arpc4/Abi1/Vav2/Arpc2/Wasf2/Actr3/Hsp90ab1/Arpc1a/Actg1/Baiap2/Arpc5/Cyfip2/Brk1/Fcgr2b/Vav3/Elmo1/Limk1/Nckap1l/Fcgr4/Arpc1b/Vav1/Syk
R-MMU-202403	R-MMU-202403	TCR signaling	54	-0.530741	-1.819	0.000316256	0.00465959	0.00310771	6701	tags=50%, list=19%, signal=41%	Cd4/Plcg1/Ube2d2a/Pik3ca/Pten/Ubc/Rela/Itk/Ripk2/Uba52/Pik3r2/Ikbkb/H2-Eb2/Lat/Tab2/Card11/Bcl10/Ikbkg/Ube2d1/Nfkbia/Cd101/Grap2/Ptpn22/Ubb/Ptprc/Lcp2
R-MMU-5621481	R-MMU-5621481	C-type lectin receptors (CLRs)	56	-0.707638	-2.44942	0.00031736	0.00465959	0.00310771	4994	tags=50%, list=14%, signal=43%	Ubc/Rela/Uba52/Ikbkb/Ppp3cb/Clec4e/Clec4n/Tab2/Ppp3ca/Clec4d/Icam2/Nfkb2/Fyn/Bcl10/Ikbkg/Ube2d1/Nfkbia/Card9/Ube2m/Prkcd/Lyn/Relb/Ubb/Syk/Plcg2/Il1b/Fcer1g
R-MMU-8852135	R-MMU-8852135	Protein ubiquitination	56	-0.563797	-1.95152	0.00031736	0.00465959	0.00310771	5368	tags=34%, list=15%, signal=29%	Pex13/Rnf181/Pex5/Ubc/Uba1/Uba52/Rraga/Rad18/Ube2e3/Bcl10/Ube2d1/Ube2c/Ube2d3/Ube2h/Rnf20/Ube2r2/Ube2b/Ubb
R-MMU-373760	R-MMU-373760	L1CAM interactions	59	-0.519342	-1.81643	0.000318979	0.00465959	0.00310771	2698	tags=22%, list=8%, signal=20%	Actg1/Tubb2a/Map2k2/Sdcbp/Itga2b/Tubb6/Tuba1a/Nrp1/Sptbn4/Tuba8/Itgb3/Tubb1
R-MMU-8873719	R-MMU-8873719	RAB geranylgeranylation	55	-0.564533	-1.94001	0.000319489	0.00465959	0.00310771	4199	tags=35%, list=12%, signal=30%	Rab11a/Rab19/Rab5c/Rab18/Rab11b/Rab5a/Rab39/Rab38/Rab21/Rab27b/Rab27a/Rab6b/Rab2b/Rab31/Rab3d/Rab37/Rab32/Rab44
R-MMU-174084	R-MMU-174084	Autodegradation of Cdh1 by Cdh1:APC/C	62	-0.515327	-1.81858	0.00032	0.00465959	0.00310771	6082	tags=29%, list=17%, signal=24%	Anapc2/Psmb10/Ubc/Psme2/Fzr1/Uba52/Psmd8/Psmf1/Psme2b/Psmb9/Psme1/Ube2d1/Ube2c/Psmd4/Psme3/Ubb/Psmb8
R-MMU-190242	R-MMU-190242	FGFR1 ligand binding and activation	10	0.819862	1.78867	0.000321492	0.00465959	0.00310771	4088	tags=60%, list=12%, signal=53%	Fgf1/Kl/Fgf22/Fgf4/Fgf5/Fgfr1
R-MMU-168164	R-MMU-168164	Toll Like Receptor 3 (TLR3) Cascade	68	-0.548964	-1.97132	0.000323102	0.00465959	0.00310771	5041	tags=41%, list=14%, signal=35%	Tab3/Ppp2r1a/Ubc/Rela/Ripk2/Dusp4/Uba52/Fos/Ikbkb/Mapk11/Map2k3/Tnip2/Nfkbib/Tab2/Irak1/Jun/Mapkapk2/Nfkb2/Ikbkg/Nfkbia/Mapkapk3/Map3k8/Dusp3/Dusp6/Ubb/App/Irf7
R-MMU-2454202	R-MMU-2454202	Fc epsilon receptor (FCERI) signaling	67	-0.687127	-2.46256	0.000323415	0.00465959	0.00310771	4994	tags=48%, list=14%, signal=41%	Ubc/Rela/Grb2/Itk/Uba52/Fos/Pik3r2/Ikbkb/Vav2/Ppp3cb/Lat/Tab2/Ppp3ca/Jun/Card11/Bcl10/Ikbkg/Ube2d1/Nfkbia/Tec/Vav3/Grap2/Fcer1a/Lyn/Ubb/Lat2/Lcp2/Vav1/Syk/Plcg2/Fcer1g
R-MMU-428157	R-MMU-428157	Sphingolipid metabolism	79	-0.545303	-2.00737	0.000336814	0.00465959	0.00310771	4879	tags=38%, list=14%, signal=33%	Psap/Smpd1/Smpd3/Arsa/Vapa/B3galnt1/Prkd2/Arsb/Gba/Prkd3/Ctsa/Neu2/Sptlc2/Plpp2/B4galnt1/Neu1/Ugcg/Sgms2/Aldh3a2/Glb1/Asah1/Cers4/Smpd2/Hexb/Cers5/Hexa/Aldh3b1/Cerk/Gm2a
R-MMU-2029480	R-MMU-2029480	Fcgamma receptor (FCGR) dependent phagocytosis	78	-0.643142	-2.36039	0.000337382	0.00465959	0.00310771	4034	tags=40%, list=11%, signal=35%	Pik3r2/Vav2/Arpc2/Pld3/Wasf2/Actr3/Hsp90ab1/Arpc1a/Actg1/Baiap2/Src/Arpc5/Fyn/Cyfip2/Brk1/Fcgr2b/Vav3/Elmo1/Limk1/Nckap1l/Fcgr4/Prkcd/Lyn/Pld4/Arpc1b/Vav1/Syk/Plcg2/Hck/Fgr
R-MMU-975138	R-MMU-975138	TRAF6 mediated induction of NFkB and MAP kinases upon TLR7/8 or 9 activation	80	-0.562566	-2.07644	0.000337724	0.00465959	0.00310771	5185	tags=42%, list=15%, signal=36%	Ppp2cb/Tab3/Ppp2r1a/Ubc/Rela/Ripk2/Dusp4/Ly96/Uba52/Fos/Ikbkb/Mapk11/Map2k3/Tnip2/Nfkbib/Tab2/Irak1/Jun/Mapkapk2/Nfkb2/Ikbkg/Nfkbia/Irak4/Mapkapk3/Map3k8/Dusp3/Tlr7/Dusp6/Ubb/Tlr8/Cd14/Tlr4/App
R-MMU-168181	R-MMU-168181	Toll Like Receptor 7/8 (TLR7/8) Cascade	81	-0.576619	-2.12748	0.000339328	0.00465959	0.00310771	5185	tags=43%, list=15%, signal=37%	Ppp2cb/Tab3/Ppp2r1a/Ubc/Rela/Ripk2/Dusp4/Ly96/Uba52/Fos/Ikbkb/Mapk11/Map2k3/Tnip2/Nfkbib/Tab2/Irak1/Jun/Mapkapk2/Nfkb2/Ikbkg/Nfkbia/Irak4/Mapkapk3/Map3k8/Dusp3/Tlr7/Dusp6/Ubb/Tlr8/Cd14/Tlr4/App/Irf7
R-MMU-975155	R-MMU-975155	MyD88 dependent cascade initiated on endosome	81	-0.576619	-2.12748	0.000339328	0.00465959	0.00310771	5185	tags=43%, list=15%, signal=37%	Ppp2cb/Tab3/Ppp2r1a/Ubc/Rela/Ripk2/Dusp4/Ly96/Uba52/Fos/Ikbkb/Mapk11/Map2k3/Tnip2/Nfkbib/Tab2/Irak1/Jun/Mapkapk2/Nfkb2/Ikbkg/Nfkbia/Irak4/Mapkapk3/Map3k8/Dusp3/Tlr7/Dusp6/Ubb/Tlr8/Cd14/Tlr4/App/Irf7
R-MMU-1632852	R-MMU-1632852	Macroautophagy	84	-0.552943	-2.05055	0.000345066	0.00465959	0.00310771	4036	tags=42%, list=11%, signal=37%	Atg3/Chmp3/Fundc1/Lamtor4/Pik3r4/Ubc/Mtmr14/Uba52/Chmp2b/Map1lc3a/Atg14/Rraga/Rb1cc1/Atg4c/Gabarapl1/Tsc1/Chmp4c/Rragd/Mtmr3/Src/Chmp4b/Wipi1/Prkag2/Wdr45/Prkab2/Atg4a/Sqstm1/Gabarap/Pink1/Atg12/Becn1/Map1lc3b/Ubb/Gabarapl2
R-MMU-168138	R-MMU-168138	Toll Like Receptor 9 (TLR9) Cascade	85	-0.567664	-2.11119	0.000345185	0.00465959	0.00310771	5185	tags=41%, list=15%, signal=35%	Ppp2cb/Tab3/Ppp2r1a/Ubc/Rela/Ripk2/Dusp4/Ly96/Uba52/Fos/Ikbkb/Mapk11/Map2k3/Tnip2/Nfkbib/Tab2/Irak1/Jun/Mapkapk2/Nfkb2/Ikbkg/Nfkbia/Irak4/Mapkapk3/Map3k8/Dusp3/Tlr7/Dusp6/Ubb/Tlr8/Cd14/Tlr4/App/Irf7
R-MMU-166166	R-MMU-166166	MyD88-independent TLR4 cascade	88	-0.580677	-2.16818	0.000350754	0.00465959	0.00310771	5185	tags=44%, list=15%, signal=38%	Ppp2cb/Tab3/Ppp2r1a/Ubc/Rela/Ripk2/Dusp4/Ly96/Uba52/Fos/Ikbkb/Mapk11/Map2k3/Tnip2/Birc3/Tank/Traf3/Nfkbib/Tab2/Irak1/Jun/Mapkapk2/Ripk3/Nfkb2/Ikbkg/Ube2d1/Nfkbia/Ube2d3/Mapkapk3/Map3k8/Dusp3/Dusp6/Ubb/Cd14/Tlr4/Ikbke/App/Irf7
R-MMU-937061	R-MMU-937061	TRIF(TICAM1)-mediated TLR4 signaling	88	-0.580677	-2.16818	0.000350754	0.00465959	0.00310771	5185	tags=44%, list=15%, signal=38%	Ppp2cb/Tab3/Ppp2r1a/Ubc/Rela/Ripk2/Dusp4/Ly96/Uba52/Fos/Ikbkb/Mapk11/Map2k3/Tnip2/Birc3/Tank/Traf3/Nfkbib/Tab2/Irak1/Jun/Mapkapk2/Ripk3/Nfkb2/Ikbkg/Ube2d1/Nfkbia/Ube2d3/Mapkapk3/Map3k8/Dusp3/Dusp6/Ubb/Cd14/Tlr4/Ikbke/App/Irf7
R-MMU-4420097	R-MMU-4420097	VEGFA-VEGFR2 Pathway	90	-0.601216	-2.25425	0.000353732	0.00465959	0.00310771	4280	tags=42%, list=12%, signal=37%	Rictor/Abi1/Pik3r2/Vav2/Mapk11/Wasf2/Akt2/Actg1/Nck2/Baiap2/Rock1/Axl/Ptk2b/Mapkapk2/Src/Fyn/Rhoa/Cyfip2/Prkca/Brk1/Ncf2/Cav1/Pxn/Ncf4/Mapkapk3/Vav3/Elmo1/Nckap1l/Prkcd/Prr5/Cyba/Vav1/Prkcb/Itgb3/Mapk13/Cybb/Ncf1
R-MMU-198933	R-MMU-198933	Immunoregulatory interactions between a Lymphoid and a non-Lymphoid cell	94	-0.678372	-2.56103	0.000358295	0.00465959	0.00310771	3258	tags=39%, list=9%, signal=36%	H2-T23/Cd300lg/H2-M3/H2-K1/Cd96/Cd300a/Icam2/Cxadr/Pilra/H2-Q10/B2m/Fcgr2b/Lair1/Cd1d1/Col1a1/H2-T22/Ifitm3/Fcgr4/Trem2/Cd22/Slamf7/Jaml/Hcst/Cd19/H2-Q6/Siglecg/C3/Siglece/Ifitm1/Treml1/Cd33/Cd226/Sell/Lilrb4a/Itgb2/Cd300lb
R-MMU-109581	R-MMU-109581	Apoptosis	95	-0.49498	-1.87467	0.000359454	0.00465959	0.00310771	2488	tags=18%, list=7%, signal=17%	Rock1/Gzmb/Xiap/Pmaip1/Kpna1/Cdh1/Bcl2l1/Prkcd/Satb1/Cd14/Ppp3cc/Tlr4/Bmx/Vim/Gsn/Mcpt8
R-MMU-194138	R-MMU-194138	Signaling by VEGF	98	-0.572925	-2.17991	0.000359971	0.00465959	0.00310771	4280	tags=40%, list=12%, signal=35%	Rictor/Abi1/Pik3r2/Vav2/Mapk11/Wasf2/Akt2/Actg1/Nck2/Baiap2/Rock1/Axl/Ptk2b/Mapkapk2/Src/Fyn/Rhoa/Cyfip2/Prkca/Brk1/Ncf2/Cav1/Pxn/Ncf4/Mapkapk3/Vav3/Elmo1/Nckap1l/Nrp1/Prkcd/Prr5/Cyba/Vav1/Prkcb/Itgb3/Mapk13/Cybb/Ncf1
R-MMU-5357801	R-MMU-5357801	Programmed Cell Death	102	-0.509275	-1.9524	0.000363504	0.00465959	0.00310771	5197	tags=30%, list=15%, signal=26%	Ticam2/Fasl/Ubc/Casp6/Sfn/Ly96/Acin1/Uba52/Bak1/Birc3/Stk26/Rock1/Mlkl/Gzmb/Xiap/Ripk3/Pmaip1/Kpna1/Cdh1/Bcl2l1/Prkcd/Satb1/Ubb/Cd14/Ppp3cc/Tlr4/Bmx/Vim/Gsn/Mcpt8
R-MMU-9007101	R-MMU-9007101	Rab regulation of trafficking	104	-0.545349	-2.09557	0.000366703	0.00465959	0.00310771	4406	tags=32%, list=12%, signal=28%	Rab4a/Gapvd1/Rab11a/Dennd4b/Dennd4a/Rinl/Tbc1d10b/Dennd6b/Dennd5a/Rab5c/Tbc1d2/Rab18/Rab11b/Rab5a/Rab39/Tsc1/Rab38/Optn/Rab21/Rab3gap1/Rab27b/Gabarap/Rab27a/Dennd2d/Rab6b/Rab31/Rin3/Map1lc3b/Dennd1c/Gabarapl2/Rab32/Tbc1d10c
R-MMU-166016	R-MMU-166016	Toll Like Receptor 4 (TLR4) Cascade	104	-0.571782	-2.19714	0.000366703	0.00465959	0.00310771	5185	tags=41%, list=15%, signal=35%	Ppp2cb/Tab3/Ppp2r1a/Ubc/Rela/Ripk2/Dusp4/Ly96/Uba52/Fos/Ikbkb/Mapk11/Map2k3/Tnip2/Birc3/Tank/Traf3/Nfkbib/Tab2/Irak1/Jun/Mapkapk2/Ripk3/Nfkb2/Ikbkg/Ube2d1/Nfkbia/Ube2d3/Mapkapk3/Map3k8/Lbp/Dusp3/Dusp6/Ubb/Cd14/Tlr4/Ikbke/Ly86/App/Irf7/Plcg2/Itgb2
R-MMU-9609507	R-MMU-9609507	Protein localization	103	-0.479047	-1.83717	0.000367107	0.00465959	0.00310771	5248	tags=36%, list=15%, signal=31%	Stx5a/Pex5/Ubc/Acox3/Ehhadh/Scp2/Acaa1a/Vapa/Decr2/Uba52/Nudt7/Hsd17b4/Serp1/Acbd5/Pxmp4/Atp5b/Mlycd/Pex19/Crat/Prnp/Abcd1/Phyh/Zfand6/Aldh3a2/Ube2d1/Hao2/Idh1/Abcd2/Ube2d3/Hscb/Fis1/Hmox1/Ubb/Sec61g/Cat/App
R-MMU-2132295	R-MMU-2132295	MHC class II antigen presentation	103	-0.551673	-2.11569	0.000367107	0.00465959	0.00310771	3531	tags=22%, list=10%, signal=20%	Ctse/Ctsa/Klc3/Dctn2/Kif3a/Tubb2a/Kif2a/Kif3c/Tubb6/Ctsb/Ap1s2/Tuba1a/Lgmn/Sec23a/Ctsc/H2-Oa/Tuba8/Ctsh/H2-Ob/Tubb1/Ctss/Cd74
R-MMU-202733	R-MMU-202733	Cell surface interactions at the vascular wall	106	-0.653383	-2.51595	0.000369004	0.00465959	0.00310771	2913	tags=36%, list=8%, signal=33%	Slc16a3/Igll1/Sdc2/Slc7a5/Src/Cxadr/Proc/Fyn/Sdc4/Ptpn6/Olr1/Pros1/Itgax/Cav1/Ceacam10/Col1a1/Dok2/Cd48/Cd84/Atp1b1/Angpt1/Esam/Jaml/Lyn/Gpc1/Gp6/Selp/Itga6/Itgb3/Sirpa/Sell/Jchain/Cd177/Itgb2/Fcer1g/Pf4/Cd74
R-MMU-114608	R-MMU-114608	Platelet degranulation	109	-0.674564	-2.60736	0.000370782	0.00465959	0.00310771	4680	tags=44%, list=13%, signal=38%	Sccpdh/Plg/Aldoa/Vegfa/Lamp2/Cfd/Lgals3bp/Pecam1/Stxbp2/Rarres2/Tagln2/Pcdh7/Actn1/Cd9/Actg1/Wdr1/Tor4a/Itga2b/Ctsw/Rab27b/Pros1/Hgf/Cd36/Srgn/Sparc/Ecm1/Sytl4/Flna/Mmrn1/Orm1/F8/Selp/Anxa5/Ly6g6f/Trf/Maged2/App/Plek/F5/Itgb3/F13a1/Tmsb4x/Cd63/Selenop/Clu/Pf4/Ppbp
R-MMU-76005	R-MMU-76005	Response to elevated platelet cytosolic Ca2+	114	-0.679698	-2.64844	0.000372578	0.00465959	0.00310771	4680	tags=44%, list=13%, signal=38%	Sccpdh/Plg/Aldoa/Vegfa/Lamp2/Cfd/Lgals3bp/Pecam1/Stxbp2/Rarres2/Tagln2/Pcdh7/Actn1/Cd9/Actg1/Wdr1/Tor4a/Prkca/Itga2b/Ctsw/Rab27b/Pros1/Hgf/Cd36/Srgn/Sparc/Ecm1/Sytl4/Flna/Mmrn1/Orm1/F8/Selp/Anxa5/Ly6g6f/Trf/Maged2/App/Plek/Prkcb/F5/Itgb3/F13a1/Tmsb4x/Cd63/Selenop/Clu/Pf4/Ppbp
R-MMU-168898	R-MMU-168898	Toll-like Receptor Cascades	133	-0.612981	-2.43625	0.000391389	0.00483366	0.00322381	4336	tags=38%, list=12%, signal=33%	Dusp4/Ly96/Uba52/Fos/Ikbkb/Mapk11/Map2k3/Tnip2/Birc3/Tank/Traf3/Nfkbib/Tab2/Irak1/Jun/Mapkapk2/Ripk3/Tlr6/Nfkb2/Ikbkg/Ube2d1/Ctsb/Nfkbia/Irak4/Ube2d3/Mapkapk3/S100a1/Cd36/Map3k8/Lgmn/Lbp/Dusp3/Tlr7/Dusp6/Ubb/Tlr8/Cd14/Tlr4/Ikbke/Ly86/Tlr2/App/Irf7/Plcg2/Ctss/Unc93b1/Itgb2/S100a9/S100a8
R-MMU-375276	R-MMU-375276	Peptide ligand-binding receptors	147	-0.46253	-1.86956	0.00040404	0.0049283	0.00328693	3058	tags=20%, list=9%, signal=18%	Galr3/Nmb/Avpr2/Gal/Ece1/Penk/Cxcr3/F2r/Kiss1r/Cxcr1/Ccr7/Cxcr5/Ccl9/Cxcr2/Cxcl10/Ccl5/Fpr2/Cxcl2/C5ar1/App/Cx3cr1/C3/F2rl2/Fpr1/Pf4/Ccl6/Anxa1/Ppbp
R-MMU-1483257	R-MMU-1483257	Phospholipid metabolism	179	-0.454406	-1.87942	0.000433839	0.00522724	0.00348631	4858	tags=30%, list=14%, signal=26%	Mtmr14/Lclat1/Pcyt2/Pi4k2b/Inpp5k/Pla2g15/Lpin2/Rab4a/Pla2g4a/Pik3r2/Pip5k1c/Rufy1/Dgat1/Chpt1/Osbpl8/Pi4k2a/Mtmr1/Mboat7/Plekha6/Hadhb/Slc44a2/Rab5a/Gpat3/Gpat2/Mtmr3/Pik3r6/Pip4p1/Mtm1/Gpd1l/Pip4k2a/Pik3cg/Inpp5j/Pik3r5/Pnpla8/Agpat2/Lpgat1/Pld6/Abhd4/Cds1/Awat2/Pnpla2/Mboat1/Plaat3/Lpcat2/Lpcat4/Pik3cd/Phospho1/Cpne3/Tnfaip8l2/Bmx/Dgat2/Plbd1/Plekha2
R-MMU-449147	R-MMU-449147	Signaling by Interleukins	198	-0.58528	-2.45375	0.000454959	0.00539107	0.00359558	5041	tags=42%, list=14%, signal=36%	Tab3/Flt3l/Ppp2r1a/Ubc/Rela/Stat5b/Grb2/Ripk2/Dusp4/Stat3/Flt3/Il15/Uba52/Stx3/Fos/Jak2/Pik3r2/Ikbkb/Crkl/Tyk2/Mapk11/Ctf1/Il15ra/Stxbp2/Map2k3/Tnip2/Nfkbib/Il2rb/Il12rb2/Il1rap/Tab2/Irak1/Jun/Socs5/Csf1r/Ptk2b/Crlf2/Il21r/Mapkapk2/Stat6/Il31ra/Tslp/Ifnlr1/Nfkb2/Fyn/Ikbkg/Ptpn6/Il1rn/Il11ra1/Nfkbia/Il7r/Irak4/Tec/Mapkapk3/Map3k3/Sqstm1/Stat4/Csf2rb/Map3k8/Jak3/Il27ra/Dusp3/Dusp6/Il6ra/Lyn/Ubb/Pik…
R-MMU-5688426	R-MMU-5688426	Deubiquitination	225	-0.443015	-1.89049	0.00046729	0.00539107	0.00359558	6111	tags=34%, list=17%, signal=28%	Smad3/Vcpip1/Usp33/Smad7/Stam2/Psma8/Mysm1/Otub1/Cyld/Adrb2/Abraxas1/Stam/Birc2/Usp4/Actr8/Pten/Smurf2/Ino80c/Hgs/Psmb10/Siah2/Usp8/Atxn7/Kat2a/Ubc/Uchl1/Fkbp8/Ripk2/Psme2/Ifih1/Psme4/Uba52/Usp3/Stambp/Tnip2/Birc3/Usp18/Traf3/Psmd8/Usp19/Usp11/Zranb1/Atxn3/Brcc3/Foxo4/Psmf1/Usp42/Arrb2/Psme2b/Kdm1b/Usp22/Psmb9/Hif1a/Psme1/Smad4/Vcp/Rad23a/Rhoa/Ikbkg/Ube2d1/Tnip1/Nfkbia/Nlrp3/Usp25/Ogt/Psmd4/Stamb…
R-MMU-8951664	R-MMU-8951664	Neddylation	216	-0.369655	-1.56692	0.000468165	0.00539107	0.00359558	4348	tags=23%, list=12%, signal=20%	Psme2/Psme4/Dcaf7/Uba52/Klhl21/Fbxo30/Asb6/Ddb1/Cul7/Fbxl5/Wsb1/Psmd8/Dcun1d4/Cops2/Asb8/Socs6/Socs5/Cul3/Asb1/Fbxo7/Cul4a/Nub1/Dcaf11/Asb11/Elob/Asb5/Dcaf10/Psmf1/Psme2b/Dcaf6/Psmb9/Fem1c/Hif1a/Psme1/Fbxl3/Ube2d1/Fbxo17/Klhl22/Ube2d3/Fbxo9/Ubxn7/Ube2m/Psmd4/Ube2f/Klhl5/Dcun1d1/Psme3/Ubb/Psmb8
R-MMU-71387	R-MMU-71387	Metabolism of carbohydrates	215	-0.469713	-1.98904	0.000469263	0.00539107	0.00359558	5120	tags=34%, list=14%, signal=29%	Sord/Phka2/St3gal3/B4galt7/Gyg/Gale/Gys1/Slc26a1/Chst3/Phkb/Pck1/Chpf/Eno1/Gpc4/Chpf2/Papss1/Aldoa/Arsb/Slc37a2/Aldoc/Dcxr/Naglu/Gaa/Gnpda2/Hgsnat/Gpc3/Pgd/Galt/Hs6st2/Lyve1/Khk/Ugp2/G6pc3/Bgn/Chst15/Adpgk/Pgm2l1/Sdc2/Pgam1/Sgsh/Galk1/Fbp1/B3galt4/B3gnt2/Pfkfb4/Phka1/Gpi1/Csgalnact1/Manba/Sdc4/Gbe1/Eno1b/Ndst3/Slc2a1/Galns/Has3/Taldo1/Man2b1/Hexb/Fut7/Gpc1/Chst12/Papss2/Pgm1/Chp1/Chst13/Fut4/Bpgm…
R-MMU-76002	R-MMU-76002	Platelet activation, signaling and aggregation	232	-0.655551	-2.80411	0.000480538	0.00543673	0.00362603	4299	tags=41%, list=12%, signal=36%	Vegfa/Lamp2/Gng5/Gngt2/Pla2g4a/Pik3r2/Cfd/Lgals3bp/Pecam1/Vav2/Rap1b/Dgkz/Stxbp2/Lat/Rarres2/Tagln2/Pcdh7/Actn1/Rac2/Cd9/Actg1/Wdr1/Gna14/Gng12/Gnai3/Arrb2/Pik3r6/Dgkh/Src/F2r/Tor4a/Gna15/Fyn/Gp1ba/Rhoa/Gnb4/Itpr3/Itpr2/Prkca/Itga2b/Ptpn6/Ctsw/Rab27b/Pros1/Pik3cg/Tbxa2r/Hgf/Pik3r5/Col1a1/Vav3/Cd36/Srgn/Sparc/Dgkg/Ecm1/Sytl4/Flna/Mmrn1/Prkcd/Orm1/F8/Lyn/Rhob/Prkch/Mpig6b/Gp6/Selp/Anxa5/Ly6g6f/Trf/…
R-MMU-983168	R-MMU-983168	Antigen processing: Ubiquitination & Proteasome degradation	239	-0.364135	-1.56049	0.000489237	0.00543673	0.00362603	5423	tags=29%, list=15%, signal=25%	Fbxl13/Smurf2/Rnf34/Znrf2/Fbxl20/Ufl1/Siah2/Fbxl4/Trim37/Tpp2/Cbll1/Ubc/Ube2q1/Smurf1/Itch/Znrf1/Trim32/Uba1/Glmn/Fzr1/Uba52/Klhl21/Rnf144b/Fbxo30/Cblb/Asb6/Ube4a/Cul7/Rnf217/Mgrn1/Fbxl5/Ube3b/Rnf138/Wsb1/Siah1a/Lnpep/Asb8/Cul3/Asb1/Fbxo7/Asb11/Elob/Asb5/Trim69/Arih2/Ube2e3/Herc6/Rnf130/Fbxl3/Mylip/Ube2d1/Ube2c/Rnf14/Fbxo17/Klhl22/Dtx3l/Ube2d3/Fbxo9/Ube2m/Ube2f/Ube2h/Klhl5/Rnf114/Ube2o/Ube2r2/Rnf…
R-MMU-195258	R-MMU-195258	RHO GTPase Effectors	244	-0.506207	-2.17614	0.000491642	0.00543673	0.00362603	2895	tags=20%, list=8%, signal=19%	Klc3/Rac2/Arpc1a/Actg1/Pkn1/Tubb2a/Baiap2/Rock1/Kif2a/Mrtfa/Src/Iqgap1/Lin7b/Evl/Arpc5/Rhoa/Myl12b/Cenpq/Cyfip2/Ncoa2/H3f3a/Tubb6/Brk1/Ncf2/Cdh1/Ncf4/Diaph2/Tuba1a/Pkn2/Rhoq/Myl6/Limk1/Fmnl3/Nckap1l/Diaph3/Flna/Rhob/Ppp1cb/Cyba/Arpc1b/Fmnl1/Tuba8/Myl9/Tubb1/Cybb/Ncf1/S100a9/S100a8
R-MMU-373076	R-MMU-373076	Class A/1 (Rhodopsin-like receptors)	247	-0.444343	-1.91025	0.000497512	0.00543673	0.00362603	3058	tags=21%, list=9%, signal=20%	Ptafr/Galr3/Hrh4/Nmb/Gpr132/Avpr2/Gal/Ece1/Penk/P2ry10/Ptger2/Cysltr1/Cxcr3/F2r/Cnr2/Kiss1r/Cxcr1/Ccr7/Hcar2/Hrh2/Adora2b/Tbxa2r/P2ry2/S1pr4/S1pr3/Cxcr5/Ccl9/Htr2b/Cxcr2/Gpr183/Cxcl10/Ccl5/Fpr2/P2ry13/S1pr1/Cxcl2/Gpr18/Ptgir/Ffar2/Gpr65/C5ar1/App/P2ry12/Cx3cr1/C3/F2rl2/Fpr1/Ltb4r1/Pf4/Ccl6/Anxa1/Ppbp
R-MMU-422475	R-MMU-422475	Axon guidance	251	-0.38121	-1.64111	0.000500751	0.00543673	0.00362603	5102	tags=30%, list=14%, signal=26%	Siah2/Gfra1/Sptbn1/Cdc42/Ubc/Msn/Itsn1/Vasp/Rras/Grb2/Arpc4/Map2k1/Ntn4/Uba52/Mmp2/Pik3r2/Pip5k1c/Plxnd1/Vav2/Arpc2/Efnb1/Mapk11/Actr3/Hsp90ab1/Reln/Frs2/Siah1a/Efnb2/Spta1/Arpc1a/Actg1/Nck2/Plxnc1/Sdc2/Tubb2a/Col9a3/Rock1/Pdlim7/Grin2b/Src/Map2k2/Evl/Arpc5/Sh3kbp1/Fyn/Rhoa/Sdcbp/St8sia4/Prkca/Itga2b/Tubb6/Arhgef11/Dok2/Vav3/Tuba1a/Limk1/Fes/Trem2/Nrp1/Lyn/Rhob/Gpc1/Ubb/Pik3cd/Sptbn4/Arpc1b/Ptprc…
R-MMU-446203	R-MMU-446203	Asparagine N-linked glycosylation	258	-0.3937	-1.69793	0.000510986	0.00548755	0.00365992	7395	tags=33%, list=21%, signal=26%	Fuca1/Trappc9/Mgat5/Arf3/Alg12/Copa/St6galnac6/Pdia3/Gmds/Mia3/Dync1li1/Gbf1/Alg9/Sec13/Alg2/Capzb/Rab1b/Capza2/Arf4/Cope/Ank1/Scfd1/Pgm3/Sec31a/Stx5a/Copb1/Gfpt2/Sec24d/Sptbn1/St3gal3/Napa/Ubc/Cog6/Fcsk/Gne/Ctsz/Copz1/Uba52/Slc35c1/Cd55/Trim13/Ankrd28/St6galnac4/Nudt14/Manea/Tmed3/Ctsa/Renbp/Nagk/Dctn2/Spta1/Sec16b/Sec22c/Copg2/Csnk1d/Tubb2a/Arfgap3/Man2a2/Mvd/B4galt6/Neu1/Rnf103/Dpm1/Chst10/Arf…
R-MMU-2262752	R-MMU-2262752	Cellular responses to stress	262	-0.416114	-1.79883	0.000517063	0.00549301	0.00366357	4269	tags=21%, list=12%, signal=19%	Fzr1/Prdx6/Atm/Rb1/Uba52/Fos/Rnf2/Ccar2/Mapk11/Bag3/Hsp90ab1/Hspa1b/Map2k3/Bag1/Ccs/Hspa4l/Dctn2/Jun/Tubb2a/Txnrd2/Hspa1a/Ehmt2/Elob/Mapkapk2/Sod2/Prdx2/Hif1a/Prdx5/Dnaja4/Cbx4/Vcp/H3f3a/Tubb6/Camk2d/Ube2d1/Ube2c/Egln3/Ncf2/Cbx8/Ube2d3/Ncf4/Mapkapk3/Tuba1a/Gpx1/Cited2/Dnajb6/Ubb/Ets1/Gpx3/Cyba/Cat/Tuba8/Tubb1/Cybb/Ncf1
R-MMU-1237044	R-MMU-1237044	Erythrocytes take up carbon dioxide and release oxygen	12	-0.782866	-1.89928	0.000539084	0.00549301	0.00366357	4224	tags=58%, list=12%, signal=51%	Cyb5rl/Slc4a1/Car1/Car2/Hbb-bs/Hbb-bt
R-MMU-1480926	R-MMU-1480926	O2/CO2 exchange in erythrocytes	12	-0.782866	-1.89928	0.000539084	0.00549301	0.00366357	4224	tags=58%, list=12%, signal=51%	Cyb5rl/Slc4a1/Car1/Car2/Hbb-bs/Hbb-bt
R-MMU-1280215	R-MMU-1280215	Cytokine Signaling in Immune system	288	-0.581117	-2.53497	0.000547345	0.00549301	0.00366357	4339	tags=39%, list=12%, signal=34%	Ripk2/Dusp4/Lta/Stat3/Flt3/Il15/Uba52/Stx3/Fos/Jak2/Pik3r2/Ikbkb/Crkl/Tnfrsf18/Tyk2/Mapk11/Ctf1/Sumo1/Ifit1bl2/Il15ra/Stxbp2/Tnfsfm13/Map2k3/Tnip2/Birc3/Usp18/Traf3/Nfkbib/Ppm1b/Il2rb/Il12rb2/Il1rap/Tab2/Tnfrsf12a/Irak1/Jun/Socs5/Csf1r/Oasl1/Ptk2b/Crlf2/Il21r/Mapkapk2/Eda/Stat6/Il31ra/Tslp/Arih1/Ifnar2/Ifnlr1/Tnf/Nfkb2/Fyn/Tnfsf12/Rnasel/Flnb/Tnfsf13/Ikbkg/Camk2d/Ptpn6/Il1rn/Ifngr1/Il11ra1/Nfkbia…
R-MMU-983169	R-MMU-983169	Class I MHC mediated antigen processing & presentation	293	-0.433475	-1.8955	0.000550964	0.00549301	0.00366357	5437	tags=32%, list=15%, signal=28%	Fbxl8/Fbxl13/Smurf2/Rnf34/Znrf2/Fbxl20/Ufl1/Siah2/Sec24d/Fbxl4/Hspa5/Trim37/Tpp2/Cbll1/Ubc/Ube2q1/Smurf1/Itch/Znrf1/Trim32/Tapbp/Uba1/Glmn/Cd207/Fzr1/H2-M10.4/Uba52/H2-Q7/Klhl21/Rnf144b/Fbxo30/Cblb/Asb6/Ube4a/Cul7/Rnf217/Tap2/Mgrn1/H2-T23/Fbxl5/Ube3b/Rnf138/Wsb1/Siah1a/Lnpep/H2-M3/Asb8/Cul3/Asb1/H2-K1/Itgb5/Fbxo7/Asb11/Elob/Asb5/Trim69/Tap1/Arih2/Ube2e3/Herc6/H2-Q10/B2m/Rnf130/Fbxl3/Snap23/Mylip/…
R-MMU-2029485	R-MMU-2029485	Role of phospholipids in phagocytosis	21	-0.729082	-2.04264	0.000552486	0.00549301	0.00366357	1290	tags=38%, list=4%, signal=37%	Pld3/Fcgr2b/Fcgr4/Prkcd/Pld4/Syk/Plcg2
R-MMU-418594	R-MMU-418594	G alpha (i) signalling events	312	-0.402954	-1.77947	0.000567215	0.00549301	0.00366357	2526	tags=19%, list=7%, signal=17%	Sdc2/Camkk1/Apoc2/Gng12/Penk/Gnai3/Akr1c19/Cxcr3/Src/Cnr2/Cxcr1/Gnb4/Ccr7/Prkca/Sdc4/Pde4b/Hcar2/Plcb3/S1pr4/Tas1r1/S1pr3/Bco2/Plcb2/Cxcr5/Ccl9/Rdh12/Cxcr2/Gpr183/Awat2/Cxcl10/Ccl5/Rgs1/Prkcd/Fpr2/P2ry13/S1pr1/Rgs18/Cxcl2/Gpc1/Gpsm3/Apoe/Gpr18/Gng11/C5ar1/Rgs19/App/P2ry12/Rgs14/Ccl4/Cx3cr1/C3/Ccr1/Fpr1/Pf4/Ccl6/Anxa1/Ppbp
R-MMU-1169408	R-MMU-1169408	ISG15 antiviral mechanism	27	-0.671146	-1.9932	0.00056899	0.00549301	0.00366357	6946	tags=48%, list=20%, signal=39%	Uba7/Mx2/Plcg1/Eif2ak2/Ifit1bl2/Usp18/Ppm1b/Arih1/Flnb/Isg15/Ube2l6/Eif4e3
R-MMU-5689896	R-MMU-5689896	Ovarian tumor domain proteases	29	-0.64266	-1.94005	0.000570288	0.00549301	0.00366357	4851	tags=48%, list=14%, signal=42%	Ripk2/Uba52/Tnip2/Traf3/Zranb1/Vcp/Rhoa/Ikbkg/Ube2d1/Tnip1/Yod1/Ubb/Tnfaip3
R-MMU-500792	R-MMU-500792	GPCR ligand binding	316	-0.414465	-1.83265	0.000575043	0.00549301	0.00366357	3058	tags=20%, list=9%, signal=19%	Ptafr/Galr3/Hrh4/Nmb/Gpr132/Ramp3/Avpr2/Gal/Ece1/Gng12/Penk/P2ry10/Ptger2/Adgre5/Cysltr1/Cxcr3/F2r/Cnr2/Kiss1r/Cxcr1/Vipr2/Gnb4/Ccr7/Hcar2/Hrh2/Adora2b/Tbxa2r/P2ry2/S1pr4/Tas1r1/S1pr3/Calcrl/Cxcr5/Ccl9/Htr2b/Cxcr2/Gpr183/Cxcl10/Gnas/Ccl5/Fpr2/P2ry13/S1pr1/Cxcl2/Gpr18/Ptgir/Ramp1/Adgre1/Ffar2/Gng11/Gpr65/C5ar1/App/P2ry12/Cx3cr1/C3/F2rl2/Fpr1/Ltb4r1/Pf4/Ccl6/Anxa1/Ppbp
R-MMU-76009	R-MMU-76009	Platelet Aggregation (Plug Formation)	34	-0.621299	-1.94941	0.000577201	0.00549301	0.00366357	1977	tags=24%, list=6%, signal=22%	Gp1ba/Itga2b/Col1a1/Syk/Rasgrp2/Itgb3/Gp1bb
R-MMU-983170	R-MMU-983170	Antigen Presentation: Folding, assembly and peptide loading of class I MHC	37	-0.617075	-1.97186	0.000583601	0.00549301	0.00366357	6899	tags=54%, list=20%, signal=44%	H2-T24/Gm8909/Sec13/Sec31a/Sec24d/Hspa5/Tapbp/H2-M10.4/H2-Q7/Tap2/H2-T23/H2-M3/H2-K1/Tap1/H2-Q10/B2m/H2-T22/Sec23a/H2-Q6
R-MMU-977606	R-MMU-977606	Regulation of Complement cascade	36	-0.645668	-2.05234	0.000583771	0.00549301	0.00366357	1295	tags=25%, list=4%, signal=24%	C1qa/Cd19/C5ar1/Cfp/C3/C1qb/Elane/Clu
R-MMU-8953897	R-MMU-8953897	Cellular responses to external stimuli	340	-0.446531	-1.98549	0.00060024	0.00555556	0.00370528	4545	tags=25%, list=13%, signal=22%	Fkbp5/Mt3/Cryab/Fzr1/Prdx6/Atm/Rb1/Uba52/Chmp2b/Fos/Rnf2/Map1lc3a/Ccar2/Mapk11/Atg14/Bag3/Hsp90ab1/Hspa1b/Map2k3/Rraga/Bag1/Ccs/Rb1cc1/Hspa4l/Atg4c/Dctn2/Gabarapl1/Tsc1/Jun/Chmp4c/Tubb2a/Txnrd2/Hspa1a/Rragd/Ehmt2/Elob/Mapkapk2/Mtmr3/Sod2/Src/Prdx2/Hif1a/Chmp4b/Wipi1/Prdx5/Dnaja4/Cbx4/Vcp/Prkag2/Wdr45/H3f3a/Prkab2/Atg4a/Tubb6/Camk2d/Ube2d1/Ube2c/Egln3/Ncf2/Cbx8/Ube2d3/Ncf4/Mapkapk3/Sqstm1/Gabarap/…
R-MMU-194315	R-MMU-194315	Signaling by Rho GTPases	362	-0.450245	-2.01291	0.000633714	0.00555556	0.00370528	2895	tags=21%, list=8%, signal=20%	Klc3/Rac2/Arpc1a/Actg1/Arhgap40/Pkn1/Tubb2a/Baiap2/Rock1/Kif2a/Mrtfa/Arap3/Src/Arap1/Abr/Iqgap1/Lin7b/Evl/Arpc5/Arhgef2/Arhgap25/Arhgap18/Rhoa/Myl12b/Cenpq/Cyfip2/Ncoa2/Rhoh/H3f3a/Tubb6/Brk1/Arhgef3/Arhgap10/Arhgap27/Ncf2/Ralbp1/Cdh1/Arhgef11/Rhoj/Ncf4/Diaph2/Arhgap45/Chn2/Arhgap9/Arhgef10l/Vav3/Tuba1a/Pkn2/Fgd2/Rhoq/Myl6/Limk1/Fmnl3/Nckap1l/Arhgap6/Diaph3/Arhgap15/Flna/Stard8/Rhob/Arhgef6/Ppp1cb…
R-MMU-68867	R-MMU-68867	Assembly of the pre-replicative complex	65	-0.499085	-1.77675	0.000644538	0.00555556	0.00370528	5174	tags=25%, list=15%, signal=21%	Ubc/Orc1/Psme2/Psme4/Uba52/Psmd8/Psmf1/Psme2b/Psmb9/Psme1/E2f2/Psmd4/Psme3/Ubb/Psmb8
R-MMU-168142	R-MMU-168142	Toll Like Receptor 10 (TLR10) Cascade	70	-0.497587	-1.79318	0.000656168	0.00555556	0.00370528	5041	tags=39%, list=14%, signal=33%	Tab3/Ppp2r1a/Ubc/Rela/Ripk2/Dusp4/Uba52/Fos/Ikbkb/Mapk11/Map2k3/Tnip2/Nfkbib/Tab2/Irak1/Jun/Mapkapk2/Nfkb2/Ikbkg/Nfkbia/Mapkapk3/Map3k8/Dusp3/Dusp6/Ubb/App
R-MMU-168176	R-MMU-168176	Toll Like Receptor 5 (TLR5) Cascade	70	-0.497587	-1.79318	0.000656168	0.00555556	0.00370528	5041	tags=39%, list=14%, signal=33%	Tab3/Ppp2r1a/Ubc/Rela/Ripk2/Dusp4/Uba52/Fos/Ikbkb/Mapk11/Map2k3/Tnip2/Nfkbib/Tab2/Irak1/Jun/Mapkapk2/Nfkb2/Ikbkg/Nfkbia/Mapkapk3/Map3k8/Dusp3/Dusp6/Ubb/App
R-MMU-975871	R-MMU-975871	MyD88 cascade initiated on plasma membrane	70	-0.497587	-1.79318	0.000656168	0.00555556	0.00370528	5041	tags=39%, list=14%, signal=33%	Tab3/Ppp2r1a/Ubc/Rela/Ripk2/Dusp4/Uba52/Fos/Ikbkb/Mapk11/Map2k3/Tnip2/Nfkbib/Tab2/Irak1/Jun/Mapkapk2/Nfkb2/Ikbkg/Nfkbia/Mapkapk3/Map3k8/Dusp3/Dusp6/Ubb/App
R-MMU-1483255	R-MMU-1483255	PI Metabolism	70	-0.505974	-1.8234	0.000656168	0.00555556	0.00370528	5975	tags=39%, list=17%, signal=32%	Pik3r4/Pten/Pip5k1a/Mtmr14/Pi4k2b/Inpp5k/Rab4a/Pik3r2/Pip5k1c/Rufy1/Pi4k2a/Mtmr1/Plekha6/Rab5a/Mtmr3/Pik3r6/Pip4p1/Mtm1/Pip4k2a/Pik3cg/Inpp5j/Pik3r5/Pik3cd/Tnfaip8l2/Bmx/Plekha2
R-MMU-166058	R-MMU-166058	MyD88:MAL(TIRAP) cascade initiated on plasma membrane	71	-0.490281	-1.77204	0.000657895	0.00555556	0.00370528	5041	tags=38%, list=14%, signal=33%	Tab3/Ppp2r1a/Ubc/Rela/Ripk2/Dusp4/Uba52/Fos/Ikbkb/Mapk11/Map2k3/Tnip2/Nfkbib/Tab2/Irak1/Jun/Mapkapk2/Nfkb2/Ikbkg/Nfkbia/Mapkapk3/Map3k8/Dusp3/Dusp6/Ubb/App
R-MMU-168179	R-MMU-168179	Toll Like Receptor TLR1:TLR2 Cascade	71	-0.490281	-1.77204	0.000657895	0.00555556	0.00370528	5041	tags=38%, list=14%, signal=33%	Tab3/Ppp2r1a/Ubc/Rela/Ripk2/Dusp4/Uba52/Fos/Ikbkb/Mapk11/Map2k3/Tnip2/Nfkbib/Tab2/Irak1/Jun/Mapkapk2/Nfkb2/Ikbkg/Nfkbia/Mapkapk3/Map3k8/Dusp3/Dusp6/Ubb/App
R-MMU-168188	R-MMU-168188	Toll Like Receptor TLR6:TLR2 Cascade	71	-0.490281	-1.77204	0.000657895	0.00555556	0.00370528	5041	tags=38%, list=14%, signal=33%	Tab3/Ppp2r1a/Ubc/Rela/Ripk2/Dusp4/Uba52/Fos/Ikbkb/Mapk11/Map2k3/Tnip2/Nfkbib/Tab2/Irak1/Jun/Mapkapk2/Nfkb2/Ikbkg/Nfkbia/Mapkapk3/Map3k8/Dusp3/Dusp6/Ubb/App
R-MMU-181438	R-MMU-181438	Toll Like Receptor 2 (TLR2) Cascade	71	-0.490281	-1.77204	0.000657895	0.00555556	0.00370528	5041	tags=38%, list=14%, signal=33%	Tab3/Ppp2r1a/Ubc/Rela/Ripk2/Dusp4/Uba52/Fos/Ikbkb/Mapk11/Map2k3/Tnip2/Nfkbib/Tab2/Irak1/Jun/Mapkapk2/Nfkb2/Ikbkg/Nfkbia/Mapkapk3/Map3k8/Dusp3/Dusp6/Ubb/App
R-MMU-9006934	R-MMU-9006934	Signaling by Receptor Tyrosine Kinases	379	-0.330649	-1.48378	0.000657895	0.00555556	0.00370528	5041	tags=28%, list=14%, signal=24%	Flt3l/Fn1/Braf/Ppp2r1a/Insr/Cdc42/Ubc/Spry2/Stat5b/Grb2/Atp6ap1/Itch/Plg/Pdgfc/Atp6v0e/Dusp4/Stat3/Vegfa/Nrg4/Sh2b3/Rictor/Flt3/Rab4a/Epn1/Uba52/Abi1/Jak2/Pik3r2/Fgfrl1/Atp6v1d/Vav2/Crkl/Polr2c/Mapk11/Furin/Wasf2/Rap1b/Itga2/Ranbp10/Akt2/Frs2/Atp6v0c/Fer/Actg1/Nck2/Baiap2/Col9a3/Rock1/Ptpn18/Axl/Ptk2b/Mapkapk2/Tns3/Stat6/Src/Sh3kbp1/Erbb3/Erbin/Fyn/Spint2/Rhoa/Atp6v1g1/Cyfip2/Prkca/Brk1/Ptpn6/Ncf…
R-MMU-8876198	R-MMU-8876198	RAB GEFs exchange GTP for GDP on RABs	80	-0.5165	-1.90641	0.000675447	0.00565544	0.0037719	7362	tags=42%, list=21%, signal=34%	Rab8b/Rab3il1/Dennd6a/Ulk1/Mon1a/Rab6a/Rab1b/Rab7b/Hps1/Rab10/Gdi1/Dennd3/Gapvd1/Dennd4b/Dennd4a/Rinl/Dennd6b/Dennd5a/Rab5c/Rab18/Rab5a/Rab39/Rab38/Rab21/Rab3gap1/Rab27b/Rab27a/Dennd2d/Rab6b/Rab31/Rin3/Dennd1c/Rab32
R-MMU-6798695	R-MMU-6798695	Neutrophil degranulation	466	-0.731417	-3.32864	0.000789266	0.00645783	0.00430705	3175	tags=39%, list=9%, signal=36%	Defa27/H2-T23/Qpct/Rab5c/Atp6v0c/Ptafr/Rab18/Slc44a2/Tnfaip6/Mvp/Cst3/Clec4n/Impdh1/Rnaset2a/Nme2/H2-M3/Lta4h/Fth1/Pgam1/H2-K1/Hspa1a/Rock1/Stk11ip/Ggh/Clec4d/Adgre5/Neu1/Iqgap1/Arpc5/Scamp1/Tarm1/Cxcr1/Gpi1/Srp14/Manba/Ostf1/Vcp/Rhoa/Sdcbp/H2-Q10/B2m/Snap23/Ptpn6/Tmbim1/Glb1/Asah1/Olr1/Gsdmd/Ear1/Idh1/Fcgr2b/Pira2/Ctsb/Itgax/Slco4c1/Ceacam10/Lair1/Ear6/Creg1/Golga7/H2-T22/Arhgap45/Arhgap9/Galns/…
R-MMU-5654219	R-MMU-5654219	Phospholipase C-mediated cascade: FGFR1	11	0.790611	1.76999	0.00079694	0.00645783	0.00430705	4088	tags=55%, list=12%, signal=48%	Fgf1/Kl/Fgf22/Fgf4/Fgf5/Fgfr1
R-MMU-109582	R-MMU-109582	Hemostasis	481	-0.591178	-2.6986	0.000801282	0.00645783	0.00430705	2839	tags=28%, list=8%, signal=27%	Klc3/Slc16a3/Actn1/Rac2/Kif3a/Cd9/Rab5a/Actg1/Mafk/Igll1/Wdr1/Atp2b3/Sdc2/Tubb2a/Gna14/Gng12/Kif2a/Dock11/Gnai3/Arrb2/Pik3r6/Dgkh/Slc7a5/Kif3c/Src/Cxadr/F2r/Tor4a/Pafah2/Proc/Dock8/Kif21b/Gna15/Fyn/Gp1ba/Rhoa/Gnb4/Itpr3/Itpr2/Ehd2/Prkca/Dock10/H3f3a/Sdc4/Itga2b/Tubb6/Ptpn6/Olr1/Ctsw/Rab27b/Pros1/Pik3cg/Itgax/Cav1/Tbxa2r/Hgf/Ceacam10/Pik3r5/Col1a1/Dok2/Cd48/Cd84/Vav3/Tuba1a/Atp1b1/Cd36/Srgn/Sparc/…
R-MMU-199977	R-MMU-199977	ER to Golgi Anterograde Transport	141	-0.442302	-1.77227	0.000801282	0.00645783	0.00430705	6725	tags=29%, list=19%, signal=24%	Dync1li1/Gbf1/Sec13/Capzb/Rab1b/Capza2/Arf4/Cope/Ank1/Scfd1/Sec31a/Stx5a/Copb1/Sec24d/Sptbn1/Napa/Cog6/Ctsz/Copz1/Cd55/Ankrd28/Tmed3/Dctn2/Spta1/Sec16b/Sec22c/Copg2/Csnk1d/Tubb2a/Arfgap3/Arf5/Tubb6/Tuba1a/F8/Sec23a/Sptbn4/Ctsc/Tuba8/F5/Tubb1
R-MMU-936440	R-MMU-936440	Negative regulators of DDX58/IFIH1 signaling	13	-0.768388	-1.90261	0.00081103	0.00645783	0.00430705	746	tags=54%, list=2%, signal=53%	Uba52/Tax1bp1/Nlrx1/Ubb/Ikbke/Tnfaip3
R-MMU-9018678	R-MMU-9018678	Biosynthesis of specialized proresolving mediators (SPMs)	16	-0.756282	-1.97491	0.000814111	0.00645783	0.00430705	1369	tags=50%, list=4%, signal=48%	Hpgd/Ptgs2/Gstm4/Alox5/Alox12/Alox5ap/Alox15
R-MMU-5689880	R-MMU-5689880	Ub-specific processing proteases	161	-0.432591	-1.76873	0.000825764	0.00645783	0.00430705	6991	tags=32%, list=20%, signal=26%	Smad3/Usp33/Smad7/Stam2/Psma8/Otub1/Cyld/Adrb2/Birc2/Usp4/Pten/Smurf2/Hgs/Psmb10/Siah2/Usp8/Atxn7/Kat2a/Ubc/Fkbp8/Psme2/Ifih1/Psme4/Uba52/Usp3/Birc3/Usp18/Psmd8/Usp19/Usp11/Foxo4/Psmf1/Usp42/Arrb2/Psme2b/Usp22/Psmb9/Hif1a/Psme1/Smad4/Ikbkg/Nfkbia/Usp25/Psmd4/Becn1/Usp15/Mat2b/Psme3/Suds3/Ubb/Psmb8
R-MMU-8978868	R-MMU-8978868	Fatty acid metabolism	164	-0.433719	-1.78076	0.00082713	0.00645783	0.00430705	4925	tags=30%, list=14%, signal=26%	Decr1/Acox3/Ltc4s/Ppt2/Pon3/Ehhadh/Scp2/Acaa1a/Ppt1/Acsbg1/Decr2/Pla2g4a/Nudt7/Acsf2/Thrsp/Cyp4a14/Hsd17b4/Acbd5/Hadhb/Acads/Cyp2j6/Scd1/Lta4h/Mlycd/Scd2/Acad11/Mapkapk2/Acot7/Crat/Abcd1/Elovl5/Phyh/Prkag2/Prkab2/Aldh3a2/Hao2/Elovl7/Acsl1/Gpx1/Ptgs2/Hacd4/Cbr1/Cyp4b1/Ptgs1/Alox5/Alox12/Alox5ap/Alox15
R-MMU-2142691	R-MMU-2142691	Synthesis of Leukotrienes (LT) and Eoxins (EX)	22	-0.707965	-2.0099	0.000830105	0.00645783	0.00430705	2511	tags=41%, list=7%, signal=38%	Ltc4s/Cyp4a14/Lta4h/Mapkapk2/Cyp4b1/Alox5/Alox5ap/Alox15
R-MMU-948021	R-MMU-948021	Transport to the Golgi and subsequent modification	168	-0.413514	-1.69878	0.000845309	0.00652473	0.00435167	6725	tags=29%, list=19%, signal=23%	Dync1li1/Gbf1/Sec13/Capzb/Rab1b/Capza2/Arf4/Cope/Ank1/Scfd1/Sec31a/Stx5a/Copb1/Sec24d/Sptbn1/Napa/Cog6/Ctsz/Copz1/Cd55/Ankrd28/Manea/Tmed3/Dctn2/Spta1/Sec16b/Sec22c/Copg2/Csnk1d/Tubb2a/Arfgap3/Man2a2/B4galt6/Chst10/Arf5/Tubb6/St6gal1/Tuba1a/St8sia6/F8/Sec23a/Sptbn4/Ctsc/Man1c1/Tuba8/F5/Tubb1
R-MMU-1168372	R-MMU-1168372	Downstream signaling events of B Cell Receptor (BCR)	28	-0.657297	-1.96704	0.000853242	0.00653491	0.00435846	4851	tags=50%, list=14%, signal=43%	Rela/Uba52/Ikbkb/Ppp3cb/Nfkbib/Ppp3ca/Card11/Bcl10/Ikbkg/Nfkbia/Ubb/Nfkbie/Prkcb
R-MMU-416476	R-MMU-416476	G alpha (q) signalling events	186	-0.404625	-1.68119	0.00088574	0.00673162	0.00448966	3364	tags=22%, list=10%, signal=20%	Agtr1a/Arhgef25/Ptafr/Rgsl1/Nmb/Gpr132/Gna14/Gng12/P2ry10/Cysltr1/Dgkh/F2r/Kiss1r/Gna15/Gnb4/Itpr3/Itpr2/Prkca/Plcb3/Tbxa2r/P2ry2/Plcb2/Ccl9/Htr2b/Dgkg/Rgs1/Prkcd/Fpr2/Prkch/Rgs18/Ffar2/Gng11/Gpr65/Rgs19/App/Rgs2/F2rl2/Ltb4r1/Ccl6/Anxa1
R-MMU-68827	R-MMU-68827	CDT1 association with the CDC6:ORC:origin complex	57	-0.515857	-1.79484	0.000948467	0.00715332	0.00477091	5174	tags=26%, list=15%, signal=22%	Ubc/Orc1/Psme2/Psme4/Uba52/Psmd8/Psmf1/Psme2b/Psmb9/Psme1/Psmd4/Psme3/Ubb/Psmb8
R-MMU-430116	R-MMU-430116	GP1b-IX-V activation signalling	11	-0.802647	-1.89818	0.00107296	0.00803095	0.00535625	1977	tags=45%, list=6%, signal=43%	Gp1ba/Col1a1/Flna/Gp1bb
R-MMU-5686938	R-MMU-5686938	Regulation of TLR by endogenous ligand	18	-0.73694	-1.9894	0.00108637	0.00807015	0.00538239	1949	tags=50%, list=6%, signal=47%	S100a1/Cd36/Lbp/Cd14/Tlr4/Tlr2/S100a9/S100a8
R-MMU-912631	R-MMU-912631	Regulation of signaling by CBL	21	-0.702734	-1.96882	0.00110497	0.00812041	0.00541591	4851	tags=57%, list=14%, signal=49%	Grb2/Uba52/Pik3r2/Crkl/Fyn/Lyn/Ubb/Pik3cd/Vav1/Syk/Hck
R-MMU-70171	R-MMU-70171	Glycolysis	23	-0.668391	-1.91853	0.00110957	0.00812041	0.00541591	3487	tags=35%, list=10%, signal=31%	Adpgk/Pgm2l1/Pfkfb4/Gpi1/Bpgm/Pkm/Hk3
R-MMU-5669034	R-MMU-5669034	TNFs bind their physiological receptors	24	-0.656115	-1.90092	0.00111857	0.00812607	0.00541969	4339	tags=46%, list=12%, signal=40%	Lta/Tnfrsf18/Tnfsfm13/Eda/Tnfsf13/Tnfsf4/Tnfsf9/Tnfrsf1b/Tnfrsf1a/Tnfrsf13b
R-MMU-450531	R-MMU-450531	Regulation of mRNA stability by proteins that bind AU-rich elements	40	-0.576567	-1.8772	0.00118238	0.00852696	0.00568706	4036	tags=32%, list=11%, signal=29%	Uba52/Hspa1b/Tnfsfm13/Hspa1a/Exosc6/Prkca/Tnfsf13/Tnpo1/Prkcd/Zfp36/Ubb/Pabpc1
R-MMU-6811436	R-MMU-6811436	COPI-independent Golgi-to-ER retrograde traffic	48	-0.549853	-1.84586	0.00122549	0.0087738	0.00585169	2907	tags=38%, list=8%, signal=34%	Rab6a/Capzb/Capza2/Pafah1b1/Galnt2/Pla2g4a/Rab18/Dctn2/Tubb2a/Pafah1b3/Galnt1/Tubb6/Rab3gap1/Tuba1a/Rab6b/Tuba8/Tubb1
R-MMU-622312	R-MMU-622312	Inflammasomes	14	-0.745866	-1.8836	0.00134192	0.00939878	0.00626853	3845	tags=57%, list=11%, signal=51%	Hsp90ab1/Txnip/Panx1/Nlrp3/Bcl2l1/Mefv/Pstpip1
R-MMU-193639	R-MMU-193639	p75NTR signals via NF-kB	15	-0.751259	-1.92639	0.00135906	0.00939878	0.00626853	4851	tags=60%, list=14%, signal=52%	Rela/Ripk2/Uba52/Ikbkb/Irak1/Nfkbia/Sqstm1/Ubb
R-MMU-936964	R-MMU-936964	Activation of IRF3/IRF7 mediated by TBK1/IKK epsilon	17	-0.72015	-1.90789	0.00135943	0.00939878	0.00626853	5185	tags=65%, list=15%, signal=55%	Ubc/Ly96/Uba52/Tank/Traf3/Ubb/Cd14/Tlr4/Ikbke/Irf7
R-MMU-190872	R-MMU-190872	Transport of connexons to the plasma membrane	17	-0.722417	-1.9139	0.00135943	0.00939878	0.00626853	2486	tags=35%, list=7%, signal=33%	Tubb6/Gjb2/Tuba1a/Tuba8/Tubb1
R-MMU-8982491	R-MMU-8982491	Glycogen metabolism	19	-0.711658	-1.9495	0.00136091	0.00939878	0.00626853	5040	tags=58%, list=14%, signal=50%	Gyg/Gys1/Phkb/Gaa/Ugp2/Pgm2l1/Phka1/Gbe1/Pgm1/Pygl
R-MMU-5683057	R-MMU-5683057	MAPK family signaling cascades	208	-0.363672	-1.53827	0.00136986	0.00939878	0.00626853	5041	tags=32%, list=14%, signal=27%	Gfra1/Flt3l/Fn1/Sptbn1/Braf/Mapk6/Ppp2r1a/Cdc42/Ubc/Ppp2r5b/Grb2/Dusp4/Etv4/Map2k1/Nrg4/Flt3/Uba52/Jak2/Rasa2/Ksr1/Tyk2/Rap1b/Dusp8/Frs2/Lat/Mark3/Il2rb/Spta1/Actg1/Cul3/Dlg3/Brap/Cdc42ep5/Arrb2/Grin2b/Foxo3/Src/Map2k2/Iqgap1/Rasa4/Erbb3/Dusp9/Fyn/Itga2b/Foxo1/Camk2d/Pdgfrb/Hgf/Rasa3/Nefl/Csf2rb/Jak3/Angpt1/Kit/Rasal3/Dusp10/Rasgrp4/Dusp5/Dusp6/Il6ra/Ubb/Sptbn4/Csf2ra/Dusp2/Itgb3
R-MMU-190241	R-MMU-190241	FGFR2 ligand binding and activation	12	0.763641	1.74465	0.00143039	0.00974637	0.00650035	2869	tags=42%, list=8%, signal=38%	Fgf1/Fgfbp1/Fgf22/Fgf4/Fgf5
R-MMU-9609523	R-MMU-9609523	Insertion of tail-anchored proteins into the endoplasmic reticulum membrane	16	-0.727381	-1.89944	0.00162822	0.0109523	0.00730467	5247	tags=50%, list=15%, signal=43%	Vapa/Serp1/Prnp/Aldh3a2/Hmox1/Sec61g/App
R-MMU-166663	R-MMU-166663	Initial triggering of complement	18	-0.721089	-1.94661	0.00162955	0.0109523	0.00730467	1430	tags=56%, list=4%, signal=53%	Cfd/C1qc/Colec11/C1qa/Fcna/Cfp/C3/C1qb/Fcnb
R-MMU-2871796	R-MMU-2871796	FCERI mediated MAPK activation	22	-0.652736	-1.8531	0.00166021	0.011083	0.00739183	4647	tags=45%, list=13%, signal=39%	Fos/Vav2/Lat/Jun/Vav3/Grap2/Lcp2/Vav1/Plcg2
R-MMU-69002	R-MMU-69002	DNA Replication Pre-Initiation	80	-0.460825	-1.70092	0.00168862	0.011197	0.00746786	5174	tags=20%, list=15%, signal=17%	Ubc/Orc1/Psme2/Psme4/Uba52/Psmd8/Psmf1/Psme2b/Psmb9/Psme1/E2f2/Psmd4/Psme3/Ubb/Psmb8
R-MMU-1834949	R-MMU-1834949	Cytosolic sensors of pathogen-associated DNA	28	-0.615977	-1.84338	0.00170648	0.0111972	0.00746801	4851	tags=46%, list=14%, signal=40%	Rela/Trim32/Uba52/Ikbkb/Nfkbib/Stat6/Nfkb2/Ikbkg/Nfkbia/Dtx4/Ubb/Irf7
R-MMU-1236974	R-MMU-1236974	ER-Phagosome pathway	30	-0.613601	-1.86692	0.00172265	0.0111972	0.00746801	4466	tags=43%, list=13%, signal=38%	H2-M10.4/H2-Q7/Tap2/H2-T23/H2-M3/H2-K1/Tap1/H2-Q10/B2m/Snap23/H2-T22/H2-Q6
R-MMU-202424	R-MMU-202424	Downstream TCR signaling	30	-0.612245	-1.8628	0.00172265	0.0111972	0.00746801	7029	tags=60%, list=20%, signal=48%	Fbxw11/Ube2d2a/Pik3ca/Pten/Ubc/Rela/Ripk2/Uba52/Pik3r2/Ikbkb/Tab2/Card11/Bcl10/Ikbkg/Ube2d1/Nfkbia/Ubb
R-MMU-5663213	R-MMU-5663213	RHO GTPases Activate WASPs and WAVEs	35	-0.586708	-1.85428	0.00174115	0.0112357	0.00749366	5102	tags=46%, list=14%, signal=39%	Cdc42/Grb2/Arpc4/Abi1/Arpc2/Wasf2/Actr3/Arpc1a/Actg1/Baiap2/Arpc5/Cyfip2/Brk1/Nckap1l/Arpc1b
R-MMU-8866654	R-MMU-8866654	E3 ubiquitin ligases ubiquitinate target proteins	36	-0.591761	-1.88099	0.00175131	0.0112357	0.00749366	6269	tags=39%, list=18%, signal=32%	Pex13/Rnf181/Pex5/Ubc/Uba52/Rraga/Rad18/Bcl10/Ube2d1/Ube2d3/Rnf20/Ube2b/Ubb
R-MMU-6807878	R-MMU-6807878	COPI-mediated anterograde transport	91	-0.449099	-1.68891	0.00176678	0.0112443	0.00749937	6664	tags=30%, list=19%, signal=24%	Gbf1/Capzb/Rab1b/Capza2/Arf4/Cope/Ank1/Stx5a/Copb1/Sptbn1/Napa/Cog6/Copz1/Cd55/Tmed3/Dctn2/Spta1/Copg2/Tubb2a/Arfgap3/Arf5/Tubb6/Tuba1a/Sptbn4/Tuba8/Tubb1
R-MMU-5684996	R-MMU-5684996	MAPK1/MAPK3 signaling	187	-0.376687	-1.56615	0.00177541	0.0112443	0.00749937	5041	tags=32%, list=14%, signal=28%	Gfra1/Flt3l/Fn1/Sptbn1/Braf/Ppp2r1a/Ubc/Ppp2r5b/Grb2/Dusp4/Map2k1/Nrg4/Flt3/Uba52/Jak2/Rasa2/Ksr1/Tyk2/Rap1b/Dusp8/Frs2/Lat/Mark3/Il2rb/Spta1/Actg1/Cul3/Dlg3/Brap/Arrb2/Grin2b/Src/Map2k2/Iqgap1/Rasa4/Erbb3/Dusp9/Fyn/Itga2b/Camk2d/Pdgfrb/Hgf/Rasa3/Nefl/Csf2rb/Jak3/Angpt1/Kit/Rasal3/Dusp10/Rasgrp4/Dusp5/Dusp6/Il6ra/Ubb/Sptbn4/Csf2ra/Dusp2/Itgb3
R-MMU-1483206	R-MMU-1483206	Glycerophospholipid biosynthesis	110	-0.427154	-1.65458	0.00184706	0.0116236	0.00775234	4858	tags=28%, list=14%, signal=24%	Lclat1/Pcyt2/Pla2g15/Lpin2/Pla2g4a/Dgat1/Chpt1/Osbpl8/Mboat7/Hadhb/Slc44a2/Gpat3/Gpat2/Gpd1l/Pnpla8/Agpat2/Lpgat1/Pld6/Abhd4/Cds1/Awat2/Pnpla2/Mboat1/Plaat3/Lpcat2/Lpcat4/Phospho1/Cpne3/Dgat2/Plbd1
R-MMU-73887	R-MMU-73887	Death Receptor Signalling	122	-0.431767	-1.6978	0.00188324	0.0117762	0.00785415	6281	tags=38%, list=18%, signal=31%	Gna13/Cyld/Casp2/Casp3/Birc2/Usp4/Tradd/Fasl/Tab3/Ubc/Rela/Itsn1/Smpd3/Nsmaf/Ripk2/Uba52/Psen2/Ikbkb/Vav2/Arhgef9/Birc3/Psenen/Tab2/Irak1/Xiap/Aph1b/Abr/Arhgef2/Tnf/Rhoa/Ikbkg/Arhgef3/Nfkbia/Arhgef11/Sqstm1/Arhgef10l/Vav3/Fgd2/Tax1bp1/Smpd2/Arhgef6/Ubb/Tnfrsf1a/Tnfaip3/Vav1
R-MMU-1799339	R-MMU-1799339	SRP-dependent cotranslational protein targeting to membrane	86	0.471366	1.60865	0.00196602	0.0122165	0.00814781	12332	tags=67%, list=35%, signal=44%	Rpl34-ps1/Rps27/Gm8210/Rps28/Rpl28/Rps25/Rpl36a/Rps26/Rps21/Rps3/Rpl36al/Rpl26/Rpl35a/Rpl27/Rpl35/Rpl31/Rps20/Rpl22/Rps15/Rpl37rt/Rpl38/Rps15a/Rpl37/Rpl11/Rps17/Rps27a/Rps27l/Rpl13a/Rps23/Rps24/Rps7/Rps16/Rpl39/Rpl30/Rpl29/Rpl32/Rpl12/Rpl27a/Rps18/Rps10/Rpl23/Rpl24/Rpl23a/Rpl18/Rps19/Srp9/Rps27rt/Rps3a1/Rps11/Rplp1/Rps13/Rpl6/Rplp2/Rps29/Rpl22l1/Rps5/Rps4x/Rps8
R-MMU-8854214	R-MMU-8854214	TBC/RABGAPs	32	-0.594288	-1.83825	0.00200057	0.0123127	0.00821194	4199	tags=38%, list=12%, signal=33%	Rab11a/Tbc1d10b/Tbc1d2/Rab11b/Tsc1/Optn/Gabarap/Rab6b/Map1lc3b/Gabarapl2/Tbc1d10c
R-MMU-174143	R-MMU-174143	APC/C-mediated degradation of cell cycle proteins	79	-0.455787	-1.67785	0.00202088	0.0123127	0.00821194	5174	tags=22%, list=15%, signal=18%	Ubc/Psme2/Fzr1/Uba52/Psmd8/Psmf1/Psme2b/Psmb9/Psme1/Ube2d1/Ube2c/Psmd4/Psme3/Ubb/Pttg1/Psmb8
R-MMU-453276	R-MMU-453276	Regulation of mitotic cell cycle	79	-0.455787	-1.67785	0.00202088	0.0123127	0.00821194	5174	tags=22%, list=15%, signal=18%	Ubc/Psme2/Fzr1/Uba52/Psmd8/Psmf1/Psme2b/Psmb9/Psme1/Ube2d1/Ube2c/Psmd4/Psme3/Ubb/Pttg1/Psmb8
R-MMU-109606	R-MMU-109606	Intrinsic Pathway for Apoptosis	35	-0.581703	-1.83846	0.00203134	0.0123127	0.00821194	3261	tags=31%, list=9%, signal=29%	Bid/Casp3/Sfn/Bak1/Gzmb/Xiap/Pmaip1/Bcl2l1/Ppp3cc/Mcpt8
R-MMU-937041	R-MMU-937041	IKK complex recruitment mediated by RIP1	19	-0.697181	-1.90984	0.00217746	0.0131179	0.00874899	6269	tags=79%, list=18%, signal=65%	Birc2/Ticam2/Ubc/Ly96/Uba52/Ikbkb/Birc3/Ripk3/Ikbkg/Ube2d1/Ube2d3/Ubb/Cd14/Tlr4
R-MMU-983231	R-MMU-983231	Factors involved in megakaryocyte development and platelet production	109	-0.414963	-1.60393	0.00259548	0.0154671	0.0103158	4887	tags=28%, list=14%, signal=24%	Cdc42/Ak3/Sh2b1/Sh2b3/Klc4/Jak2/Kif1c/Itpk1/Ehd3/Klc3/Kif3a/Rab5a/Mafk/Tubb2a/Kif2a/Dock11/Kif3c/Dock8/Kif21b/Ehd2/Dock10/H3f3a/Tubb6/Tuba1a/Gata2/Sh2b2/Tuba8/Dock2/Tubb1
R-MMU-6811442	R-MMU-6811442	Intra-Golgi and retrograde Golgi-to-ER traffic	178	-0.370724	-1.53101	0.00260983	0.0154671	0.0103158	6664	tags=28%, list=19%, signal=23%	Kifap3/Gbf1/Tgoln1/Rab6a/Capzb/Rab1b/Capza2/Pafah1b1/Galnt2/Arf4/Cope/Stx5a/Copb1/Kif9/Napa/Kif16b/Cog6/Copz1/Klc4/Pla2g4a/Kif1c/Vps53/Tmed3/Rab18/Klc3/Dctn2/Kif3a/Tmf1/Copg2/Rab39/Tubb2a/Arfgap3/Kif2a/Vamp4/Kif3c/Pafah1b3/Plin3/Arf5/Kif21b/Galnt1/Tubb6/Rab3gap1/Cyth1/Tuba1a/Snap29/Rab6b/Cyth4/Tuba8/Tubb1
R-MMU-5673001	R-MMU-5673001	RAF/MAP kinase cascade	181	-0.369916	-1.53216	0.00261438	0.0154671	0.0103158	5041	tags=32%, list=14%, signal=28%	Gfra1/Flt3l/Fn1/Sptbn1/Braf/Ppp2r1a/Ubc/Ppp2r5b/Grb2/Dusp4/Map2k1/Nrg4/Flt3/Uba52/Jak2/Rasa2/Ksr1/Rap1b/Dusp8/Frs2/Lat/Mark3/Il2rb/Spta1/Actg1/Cul3/Dlg3/Brap/Arrb2/Grin2b/Src/Map2k2/Iqgap1/Rasa4/Erbb3/Dusp9/Fyn/Itga2b/Camk2d/Pdgfrb/Hgf/Rasa3/Nefl/Csf2rb/Jak3/Angpt1/Kit/Rasal3/Dusp10/Rasgrp4/Dusp5/Dusp6/Ubb/Sptbn4/Csf2ra/Dusp2/Itgb3
R-MMU-194840	R-MMU-194840	Rho GTPase cycle	128	-0.393679	-1.56136	0.00267891	0.0157546	0.0105075	2103	tags=23%, list=6%, signal=22%	Arap1/Abr/Arhgef2/Arhgap25/Arhgap18/Rhoa/Rhoh/Arhgef3/Arhgap10/Arhgap27/Ralbp1/Arhgef11/Rhoj/Arhgap45/Chn2/Arhgap9/Arhgef10l/Vav3/Fgd2/Rhoq/Arhgap6/Arhgap15/Stard8/Rhob/Arhgef6/Arhgap30/Arhgdib/Vav1/Tagap
R-MMU-9006335	R-MMU-9006335	Signaling by Erythropoietin	17	-0.693661	-1.83771	0.00271887	0.0158949	0.0106011	6154	tags=59%, list=17%, signal=49%	Pik3ca/Grb2/Jak2/Crkl/Pik3cg/Pik3r5/Lyn/Pik3cd/Vav1
R-MMU-1296072	R-MMU-1296072	Voltage gated Potassium channels	40	0.564097	1.69048	0.00287052	0.0166828	0.0111266	6566	tags=48%, list=19%, signal=39%	Kcnq2/Kcnh7/Kcnq3/Kcnb1/Kcnd3/Kcnh3/Kcnc1/Kcnh4/Kcng1/Kcnd1/Kcna2/Kcng3/Kcnc2/Kcnab1/Kcng4/Kcnq1/Kcnb2/Kcnq5/Kcnf1
R-MMU-448424	R-MMU-448424	Interleukin-17 signaling	44	-0.536261	-1.77101	0.00304414	0.0174861	0.0116624	6701	tags=50%, list=19%, signal=41%	Rps6ka5/Map2k6/Vrk3/Ppp2cb/Ppp2r1a/Ubc/Dusp4/Uba52/Fos/Ikbkb/Mapk11/Map2k3/Tnip2/Jun/Mapkapk2/Ikbkg/Mapkapk3/Map3k8/Dusp3/Dusp6/Ubb
R-MMU-450294	R-MMU-450294	MAP kinase activation	44	-0.536261	-1.77101	0.00304414	0.0174861	0.0116624	6701	tags=50%, list=19%, signal=41%	Rps6ka5/Map2k6/Vrk3/Ppp2cb/Ppp2r1a/Ubc/Dusp4/Uba52/Fos/Ikbkb/Mapk11/Map2k3/Tnip2/Jun/Mapkapk2/Ikbkg/Mapkapk3/Map3k8/Dusp3/Dusp6/Ubb
R-MMU-8866652	R-MMU-8866652	Synthesis of active ubiquitin: roles of E1 and E2 enzymes	30	-0.604937	-1.84056	0.0031582	0.017985	0.0119951	1797	tags=33%, list=5%, signal=32%	Uba1/Uba52/Ube2e3/Ube2d1/Ube2c/Ube2h/Ube2r2/Ube2b/Ubb
R-MMU-71384	R-MMU-71384	Ethanol oxidation	10	-0.795061	-1.84423	0.00317376	0.017985	0.0119951	4009	tags=50%, list=11%, signal=44%	Adh6b/Aldh2/Aldh1b1/Aldh1a1
R-MMU-72689	R-MMU-72689	Formation of a pool of free 40S subunits	95	0.4493	1.55878	0.0031856	0.017985	0.0119951	12551	tags=61%, list=36%, signal=39%	Rpl34-ps1/Rps27/Gm8210/Rps28/Rpl28/Rps25/Rpl36a/Rps26/Rps21/Rps3/Rpl36al/Rpl26/Rpl35a/Rpl27/Rpl35/Rpl31/Rps20/Rpl22/Rps15/Rpl37rt/Rpl38/Rps15a/Rpl37/Rpl11/Rps17/Rps27a/Rps27l/Rpl13a/Rps23/Rps24/Rps7/Rps16/Rpl39/Rpl30/Rpl29/Rpl32/Rpl12/Rpl27a/Rps18/Rps10/Rpl23/Rpl24/Rpl23a/Rpl18/Rps19/Rps27rt/Rps3a1/Rps11/Rplp1/Rps13/Rpl6/Rplp2/Rps29/Rpl22l1/Rps5/Rps4x/Rps8/Eif1ax
R-MMU-70895	R-MMU-70895	Branched-chain amino acid catabolism	19	-0.664332	-1.81985	0.00326619	0.0183264	0.0122228	6203	tags=58%, list=18%, signal=48%	Bcat2/Bckdhb/Mccc2/Acad8/Ivd/Aldh6a1/Mccc1/Dbt/Auh/Hibadh
R-MMU-5689901	R-MMU-5689901	Metalloprotease DUBs	20	-0.659504	-1.82627	0.00328317	0.0183264	0.0122228	6707	tags=50%, list=19%, signal=41%	Abraxas1/Stam/Ubc/Uba52/Stambp/Brcc3/Nlrp3/Stambpl1/Ubb
R-MMU-917937	R-MMU-917937	Iron uptake and transport	54	-0.494405	-1.69447	0.00347881	0.0192333	0.0128277	4851	tags=28%, list=14%, signal=24%	Atp6ap1/Atp6v0e/Uba52/Atp6v1d/Fbxl5/Atp6v0c/Fth1/Atp6v1g1/Atp6v0d1/Atp6v1f/Hmox1/Ubb/Trf/Lcn2
R-MMU-1433559	R-MMU-1433559	Regulation of KIT signaling	14	-0.721534	-1.82215	0.003489	0.0192333	0.0128277	1977	tags=64%, list=6%, signal=61%	Sh2b3/Src/Fyn/Prkca/Ptpn6/Kit/Lyn/Sh2b2
R-MMU-209560	R-MMU-209560	NF-kB is activated and signals survival	12	-0.750517	-1.8208	0.00350404	0.0192333	0.0128277	4851	tags=67%, list=14%, signal=58%	Rela/Uba52/Ikbkb/Irak1/Nfkbia/Sqstm1/Ubb
R-MMU-190840	R-MMU-190840	Microtubule-dependent trafficking of connexons from Golgi to the plasma membrane	16	-0.700845	-1.83015	0.00352782	0.0192568	0.0128433	2486	tags=31%, list=7%, signal=29%	Tubb6/Tuba1a/Tuba8/Tubb1
R-MMU-5625740	R-MMU-5625740	RHO GTPases activate PKNs	26	-0.60934	-1.79834	0.00366197	0.0198489	0.0132383	4594	tags=35%, list=13%, signal=30%	Pkn3/Pkn1/Rhoa/Ncoa2/H3f3a/Pkn2/Rhob/Ppp1cb
R-MMU-373755	R-MMU-373755	Semaphorin interactions	48	-0.50387	-1.69149	0.00367647	0.0198489	0.0132383	3896	tags=35%, list=11%, signal=32%	Plxnd1/Hsp90ab1/Plxnc1/Rock1/Fyn/Rhoa/Arhgef11/Limk1/Fes/Trem2/Nrp1/Rhob/Ptprc/Sema4a/Cd72/Tyrobp
R-MMU-9603798	R-MMU-9603798	Class I peroxisomal membrane protein import	19	-0.657478	-1.80108	0.00381056	0.0204611	0.0136465	3011	tags=68%, list=9%, signal=63%	Slc25a17/Pex3/Pex12/Pex26/Pex13/Acbd5/Pxmp4/Pex19/Abcd1/Aldh3a2/Abcd2/Fis1
R-MMU-211859	R-MMU-211859	Biological oxidations	176	-0.357174	-1.47596	0.00384615	0.0205405	0.0136995	5010	tags=24%, list=14%, signal=21%	Fdxr/Gstm7/Slc26a1/Ugt1a6b/Papss1/Ugt1a9/Tpst2/Acss2/Cyp4a14/Gstm2/Aip/Hsp90ab1/Ugp2/Ahr/Mgst2/Cyp2j6/Cyp2r1/Adh6b/As3mt/Sult6b1/Bphl/Ugt1a1/Aldh2/Ncoa2/Acy3/Acsm2/Cyp39a1/Smox/Ces1d/Gclm/Mat2b/Ugt1a7c/Cyp11a1/Cyp4b1/Aldh1b1/Papss2/Ugdh/Aldh1a1/Gstm4/Ptgs1/Mgst1
R-MMU-1236977	R-MMU-1236977	Endosomal/Vacuolar pathway	21	-0.631668	-1.76972	0.0038674	0.020543	0.0137012	4113	tags=48%, list=12%, signal=42%	H2-Q7/H2-T23/Lnpep/H2-M3/H2-K1/H2-Q10/B2m/H2-T22/H2-Q6
R-MMU-445989	R-MMU-445989	TAK1 activates NFkB by phosphorylation and activation of IKKs complex	29	-0.596648	-1.80115	0.00399202	0.0210915	0.014067	4994	tags=48%, list=14%, signal=41%	Ubc/Rela/Ripk2/Uba52/Ikbkb/Nfkbib/Tab2/Irak1/Nfkb2/Ikbkg/Nfkbia/Ubb/App
R-MMU-397795	R-MMU-397795	G-protein beta:gamma signalling	30	-0.593196	-1.80484	0.00401952	0.0211239	0.0140886	6273	tags=57%, list=18%, signal=47%	Gng2/Gnb5/Cdc42/Gng5/Gngt2/Akt2/Gng12/Pik3r6/Rhoa/Gnb4/Plcb3/Pik3cg/Pik3r5/Plcb2/Arhgef6/Gng11
R-MMU-112314	R-MMU-112314	Neurotransmitter receptors and postsynaptic signal transmission	133	0.411335	1.49325	0.00429703	0.0224628	0.0149816	6192	tags=33%, list=18%, signal=27%	Rps6ka2/Epb41l1/Grin3a/Chrna9/Dlg2/Grin2d/Grip1/Grik2/Adcy8/Lrrc7/Gng4/Akap5/Adcy5/Gabrr2/Adcy4/Gabrg2/Camk2b/Ncald/Gria1/Chrna3/Gabbr1/Grik4/Gabrb3/Camk2a/Grik3/Kcnj6/Gng3/Glrb/Kcnj15/Gabrb1/Chrna6/Adcy1/Gabrg3/Gabra2/Cacng2/Dlg4/Glra2/Kcnj5/Chrna4/Actn2/Chrna5/Gabra1/Plcb1/Kcnj9
R-MMU-5654687	R-MMU-5654687	Downstream signaling of activated FGFR1	25	0.61571	1.67474	0.00434243	0.0225806	0.0150602	4088	tags=32%, list=12%, signal=28%	Fgf1/Kl/Fgf22/Flrt1/Fgf4/Fgf5/Flrt3/Fgfr1
R-MMU-3371497	R-MMU-3371497	HSP90 chaperone cycle for steroid hormone receptors (SHR)	49	-0.499273	-1.68557	0.00460123	0.0238011	0.0158742	3380	tags=20%, list=10%, signal=18%	Hspa1b/Dctn2/Tubb2a/Hspa1a/Dnaja4/Tubb6/Tuba1a/Tuba8/Tubb1
R-MMU-388841	R-MMU-388841	Costimulation by the CD28 family	58	-0.472843	-1.65125	0.00473335	0.0243571	0.016245	5041	tags=36%, list=14%, signal=31%	Ppp2r1a/Cdc42/Ppp2r5b/Grb2/Rictor/Pik3r2/Pdcd1lg2/H2-Eb2/Akt2/Cd274/Src/Fyn/Btla/Ptpn6/Icosl/Map3k8/Grap2/Lyn/Prr5/Vav1
R-MMU-1362409	R-MMU-1362409	Mitochondrial iron-sulfur cluster biogenesis	11	-0.760706	-1.79899	0.00482833	0.0245883	0.0163992	5889	tags=64%, list=17%, signal=53%	Fdxr/Nfs1/Glrx5/Hscb/Iscu/Isca1
R-MMU-8983432	R-MMU-8983432	Interleukin-15 signaling	11	-0.757538	-1.7915	0.00482833	0.0245883	0.0163992	5356	tags=73%, list=15%, signal=62%	Stat5b/Grb2/Stat3/Il15/Il15ra/Il2rb/Jak3
R-MMU-416700	R-MMU-416700	Other semaphorin interactions	13	-0.719463	-1.78147	0.00486618	0.0245883	0.0163992	682	tags=54%, list=2%, signal=53%	Plxnc1/Trem2/Ptprc/Sema4a/Cd72/Tyrobp
R-MMU-5620924	R-MMU-5620924	Intraflagellar transport	48	-0.494267	-1.65925	0.00490196	0.0245883	0.0163992	5903	tags=35%, list=17%, signal=30%	Ift140/Wdr19/Ift52/Kif17/Ift20/Ift46/Kif3a/Ttc30a1/Tubb2a/Kif3c/Ift57/Ift22/Tubb6/Tnpo1/Tuba1a/Tubb1
R-MMU-5654688	R-MMU-5654688	SHC-mediated cascade:FGFR1	15	0.691015	1.67402	0.00490274	0.0245883	0.0163992	4088	tags=40%, list=12%, signal=35%	Fgf1/Kl/Fgf22/Fgf4/Fgf5/Fgfr1
R-MMU-157858	R-MMU-157858	Gap junction trafficking and regulation	38	-0.536096	-1.72286	0.005	0.0249495	0.0166401	2657	tags=24%, list=8%, signal=22%	Tubb2a/Src/Gja5/Tubb6/Gjb2/Tuba1a/Tuba8/Tubb1
R-MMU-69306	R-MMU-69306	DNA Replication	120	-0.387699	-1.52058	0.00562219	0.0279132	0.0186167	5174	tags=28%, list=15%, signal=24%	Psmd11/Pole2/Cdc27/Cdt1/Cdc6/Anapc7/Psmd10/Mcm4/Mcm7/Psma8/Anapc4/Anapc2/Psmb10/Ubc/Orc1/Psme2/Fzr1/Psme4/Uba52/Pold4/Psmd8/Psmf1/Psme2b/Psmb9/Psme1/E2f2/Ube2d1/Ube2c/Psmd4/Psme3/Ubb/Psmb8
R-MMU-209543	R-MMU-209543	p75NTR recruits signalling complexes	12	-0.733622	-1.77981	0.00566038	0.0279623	0.0186495	4851	tags=58%, list=14%, signal=50%	Ripk2/Uba52/Ikbkb/Irak1/Sqstm1/Ubb
R-MMU-5627123	R-MMU-5627123	RHO GTPases activate PAKs	19	-0.64454	-1.76563	0.00571584	0.0280958	0.0187385	1583	tags=32%, list=4%, signal=30%	Myl6/Limk1/Flna/Ppp1cb/Myl9
R-MMU-140837	R-MMU-140837	Intrinsic Pathway of Fibrin Clot Formation	19	-0.631466	-1.72982	0.00626021	0.0306192	0.0204215	1793	tags=26%, list=5%, signal=25%	Gp1ba/F8/F10/Gp1bb
R-MMU-5684264	R-MMU-5684264	MAP3K8 (TPL2)-dependent MAPK1/3 activation	11	-0.749713	-1.77299	0.00670601	0.0326357	0.0217664	4851	tags=73%, list=14%, signal=63%	Ubc/Uba52/Ikbkb/Tnip2/Ikbkg/Map3k8/Ubb
R-MMU-166786	R-MMU-166786	Creation of C4 and C2 activators	12	-0.723664	-1.75566	0.00673854	0.0326357	0.0217664	1430	tags=50%, list=4%, signal=48%	Colec11/C1qa/Fcna/C1qb/Fcnb
R-MMU-6788656	R-MMU-6788656	Histidine, lysine, phenylalanine, tyrosine, proline and tryptophan catabolism	42	-0.509157	-1.66756	0.00691106	0.0333079	0.0222147	5487	tags=40%, list=16%, signal=34%	Tat/Kmo/Carnmt1/Amdhd1/Ido2/Slc25a21/Aldh4a1/Slc7a5/Slc36a4/Prodh/Ogdh/Il4i1/Carns1/Kynu/Haao/Hdc
R-MMU-5696395	R-MMU-5696395	Formation of Incision Complex in GG-NER	41	-0.512744	-1.67541	0.00715564	0.0343193	0.0228893	4851	tags=29%, list=14%, signal=25%	Ubc/Pias3/Uba52/Sumo1/Ddb1/Cul4a/Xpc/Xpa/Cetn2/Rad23a/Ubb
R-MMU-8941858	R-MMU-8941858	Regulation of RUNX3 expression and activity	11	-0.743721	-1.75882	0.00724249	0.0344956	0.0230068	5307	tags=64%, list=15%, signal=54%	Ubc/Smurf1/Uba52/Src/Cbfb/Ubb
R-MMU-210990	R-MMU-210990	PECAM1 interactions	12	-0.714912	-1.73442	0.00727763	0.0344956	0.0230068	1977	tags=50%, list=6%, signal=47%	Src/Fyn/Ptpn6/Lyn/Itgb3
R-MMU-190828	R-MMU-190828	Gap junction trafficking	36	-0.527731	-1.67746	0.00729714	0.0344956	0.0230068	2657	tags=22%, list=8%, signal=21%	Tubb2a/Gja5/Tubb6/Gjb2/Tuba1a/Tuba8/Tubb1
R-MMU-1482839	R-MMU-1482839	Acyl chain remodelling of PE	18	-0.638729	-1.72427	0.00733297	0.0344999	0.0230097	1128	tags=33%, list=3%, signal=32%	Abhd4/Mboat1/Plaat3/Lpcat4/Plbd1
R-MMU-112315	R-MMU-112315	Transmission across Chemical Synapses	193	0.376897	1.42609	0.00746173	0.0349393	0.0233028	6192	tags=31%, list=18%, signal=25%	Slc1a3/Rps6ka2/Epb41l1/Slc6a11/Grin3a/Chrna9/Dlg2/Ppfia3/Cacnb3/Unc13b/Grin2d/Slc1a1/Grip1/Grik2/Adcy8/Lrrc7/Gng4/Gad2/Akap5/Adcy5/Slc6a3/Gabrr2/Adcy4/Ppfia2/Gabrg2/Camk2b/Ncald/Gria1/Chrna3/Gabbr1/Slc6a1/Slc17a7/Grik4/Gabrb3/Camk2a/Grik3/Kcnj6/Gng3/Glrb/Kcnj15/Gabrb1/Abat/Chrna6/Adcy1/Gabrg3/Gabra2/Cacng2/Syt1/Syn2/Dlg4/Glra2/Kcnj5/Slc1a7/Chrna4/Actn2/Chrna5/Gabra1/Plcb1/Kcnj9
R-MMU-6785807	R-MMU-6785807	Interleukin-4 and Interleukin-13 signaling	11	-0.737921	-1.74511	0.00751073	0.0350028	0.0233452	4281	tags=73%, list=12%, signal=64%	Jak2/Tyk2/Socs5/Stat6/Jak3/Il4ra/Il13ra1
R-MMU-5654689	R-MMU-5654689	PI-3K cascade:FGFR1	16	0.671822	1.6508	0.00759854	0.0351065	0.0234143	4088	tags=38%, list=12%, signal=33%	Fgf1/Kl/Fgf22/Fgf4/Fgf5/Fgfr1
R-MMU-2672351	R-MMU-2672351	Stimuli-sensing channels	99	0.428951	1.49726	0.00760404	0.0351065	0.0234143	8505	tags=42%, list=24%, signal=32%	Clcn1/Asic1/Trpm3/Unc79/Ryr3/Ttyh2/Ryr1/Trpm5/Ano4/Trpc4/Trpm2/Trpv1/Trpm6/Slc9b1/Wnk2/Trpv3/Trpm1/Nalcn/Casq2/Ttyh1/Ryr2/Ano1/Unc80/Sgk2/Clcnkb/Scnn1b/Ano7/Trdn/Best3/Asic2/Trpv6/Ano2/Clca1/Trpc7/Trpc6/Wnk4/Trpv5/Clcn2/Clcn6/Scnn1g/Ano5/Rps27a
R-MMU-975956	R-MMU-975956	Nonsense Mediated Decay (NMD) independent of the Exon Junction Complex (EJC)	88	0.441817	1.51403	0.00769123	0.0353439	0.0235726	12332	tags=66%, list=35%, signal=43%	Rpl34-ps1/Rps27/Gm8210/Rps28/Rpl28/Rps25/Rpl36a/Rps26/Rps21/Rps3/Rpl36al/Rpl26/Rpl35a/Rpl27/Rpl35/Rpl31/Rps20/Rpl22/Rps15/Rpl37rt/Rpl38/Rps15a/Rpl37/Rpl11/Rps17/Rps27a/Rps27l/Rpl13a/Rps23/Rps24/Rps7/Rps16/Rpl39/Rpl30/Rpl29/Rpl32/Rpl12/Rpl27a/Rps18/Eif4g1/Rps10/Rpl23/Rpl24/Rpl23a/Rpl18/Rps19/Rps27rt/Rps3a1/Rps11/Rplp1/Rps13/Rpl6/Rplp2/Rps29/Rpl22l1/Rps5/Rps4x/Rps8
R-MMU-71240	R-MMU-71240	Tryptophan catabolism	11	-0.737639	-1.74444	0.00777897	0.0353473	0.0235749	5487	tags=64%, list=16%, signal=54%	Kmo/Ido2/Slc7a5/Slc36a4/Kynu/Haao
R-MMU-5663220	R-MMU-5663220	RHO GTPases Activate Formins	133	-0.364227	-1.4476	0.00782779	0.0353473	0.0235749	2657	tags=13%, list=8%, signal=12%	Tubb2a/Kif2a/Mrtfa/Src/Evl/Rhoa/Cenpq/Tubb6/Diaph2/Tuba1a/Fmnl3/Diaph3/Rhob/Fmnl1/Tuba8/Tubb1
R-MMU-449836	R-MMU-449836	Other interleukin signaling	18	-0.634682	-1.71335	0.00787615	0.0353473	0.0235749	6596	tags=56%, list=19%, signal=45%	Casp3/Csf1/Flt3l/Flt3/Stx3/Stxbp2/Csf1r/Il16/Csf3r
R-MMU-5213460	R-MMU-5213460	RIPK1-mediated regulated necrosis	18	-0.63592	-1.71669	0.00787615	0.0353473	0.0235749	5807	tags=56%, list=16%, signal=46%	Tradd/Fasl/Ubc/Uba52/Birc3/Mlkl/Xiap/Ripk3/Ubb
R-MMU-5218859	R-MMU-5218859	Regulated Necrosis	18	-0.63592	-1.71669	0.00787615	0.0353473	0.0235749	5807	tags=56%, list=16%, signal=46%	Tradd/Fasl/Ubc/Uba52/Birc3/Mlkl/Xiap/Ripk3/Ubb
R-MMU-8856688	R-MMU-8856688	Golgi-to-ER retrograde transport	124	-0.370547	-1.46272	0.00790663	0.0353473	0.0235749	6664	tags=31%, list=19%, signal=26%	Kifap3/Gbf1/Rab6a/Capzb/Rab1b/Capza2/Pafah1b1/Galnt2/Arf4/Cope/Copb1/Kif9/Napa/Kif16b/Copz1/Klc4/Pla2g4a/Kif1c/Tmed3/Rab18/Klc3/Dctn2/Kif3a/Copg2/Tubb2a/Arfgap3/Kif2a/Kif3c/Pafah1b3/Arf5/Kif21b/Galnt1/Tubb6/Rab3gap1/Tuba1a/Rab6b/Tuba8/Tubb1
R-MMU-392518	R-MMU-392518	Signal amplification	29	-0.562283	-1.69741	0.00798403	0.0355325	0.0236985	6273	tags=55%, list=18%, signal=45%	Gna13/Gng2/Gnb5/Gng5/Gngt2/Pla2g4a/Gna14/Gng12/Gnai3/Src/Gna15/Gnb4/Tbxa2r/Gng11/P2ry12
R-MMU-927802	R-MMU-927802	Nonsense-Mediated Decay (NMD)	107	0.421916	1.48988	0.00808995	0.0356825	0.0237984	12332	tags=61%, list=35%, signal=40%	Rpl34-ps1/Rps27/Gm8210/Rps28/Rpl28/Rps25/Rpl36a/Rps26/Rps21/Rps3/Rpl36al/Rpl26/Rpl35a/Rpl27/Rpl35/Dcp1a/Rpl31/Rps20/Rbm8a/Rpl22/Rps15/Rpl37rt/Rpl38/Rps15a/Rpl37/Rpl11/Rps17/Rps27a/Rps27l/Rpl13a/Rps23/Rps24/Rps7/Rps16/Rpl39/Rpl30/Rpl29/Rpl32/Rpl12/Rpl27a/Smg5/Smg9/Rps18/Eif4g1/Pnrc2/Smg7/Rps10/Rpl23/Rpl24/Rpl23a/Rpl18/Rps19/Rps27rt/Rps3a1/Rps11/Rplp1/Rps13/Rpl6/Upf3b/Rplp2/Rps29/Rpl22l1/Rps5/Rps4x…
R-MMU-975957	R-MMU-975957	Nonsense Mediated Decay (NMD) enhanced by the Exon Junction Complex (EJC)	107	0.421916	1.48988	0.00808995	0.0356825	0.0237984	12332	tags=61%, list=35%, signal=40%	Rpl34-ps1/Rps27/Gm8210/Rps28/Rpl28/Rps25/Rpl36a/Rps26/Rps21/Rps3/Rpl36al/Rpl26/Rpl35a/Rpl27/Rpl35/Dcp1a/Rpl31/Rps20/Rbm8a/Rpl22/Rps15/Rpl37rt/Rpl38/Rps15a/Rpl37/Rpl11/Rps17/Rps27a/Rps27l/Rpl13a/Rps23/Rps24/Rps7/Rps16/Rpl39/Rpl30/Rpl29/Rpl32/Rpl12/Rpl27a/Smg5/Smg9/Rps18/Eif4g1/Pnrc2/Smg7/Rps10/Rpl23/Rpl24/Rpl23a/Rpl18/Rps19/Rps27rt/Rps3a1/Rps11/Rplp1/Rps13/Rpl6/Upf3b/Rplp2/Rps29/Rpl22l1/Rps5/Rps4x…
R-MMU-2404192	R-MMU-2404192	Signaling by Type 1 Insulin-like Growth Factor 1 Receptor (IGF1R)	42	0.523364	1.58547	0.00839077	0.0368448	0.0245737	7273	tags=38%, list=21%, signal=30%	Trib3/Fgf1/Kl/Igf1/Fgf22/Cilp/Fgf4/Fgf5/Fgf15/Fgfr1/Pik3cb/Fgfr2/Fgfr4/Irs1/Igf2/Irs4
R-MMU-1630316	R-MMU-1630316	Glycosaminoglycan metabolism	106	-0.385906	-1.48599	0.00848708	0.0371028	0.0247458	4941	tags=29%, list=14%, signal=25%	B4galt7/Slc26a1/Chst3/Chpf/Gpc4/Chpf2/Papss1/Arsb/Naglu/Hgsnat/Gpc3/Hs6st2/Lyve1/Bgn/Chst15/Sdc2/Sgsh/B3gnt2/Csgalnact1/Sdc4/Ndst3/Galns/Has3/Hexb/Gpc1/Chst12/Papss2/Chp1/Chst13/Hpse
R-MMU-5223345	R-MMU-5223345	Miscellaneous transport and binding events	22	0.615708	1.62813	0.00876644	0.0381552	0.0254477	7114	tags=41%, list=20%, signal=33%	Nipal2/Csn3/Lrrc8e/Lrrc8b/Nipal4/Nipal1/Mrs2/Azgp1/Nipa2
R-MMU-1266738	R-MMU-1266738	Developmental Biology	413	-0.281504	-1.27217	0.00915493	0.0396714	0.0264588	3936	tags=18%, list=11%, signal=16%	Pik3r2/Pip5k1c/Plxnd1/Vav2/Arpc2/Efnb1/Pkp3/Mapk11/Furin/Actr3/Hsp90ab1/Reln/Frs2/Krt23/Siah1a/Efnb2/Spta1/Arpc1a/Actg1/Nck2/Plxnc1/Sdc2/Krt18/Tubb2a/Col9a3/Rock1/Spag9/Pdlim7/Klk8/Grin2b/Foxo3/Src/Map2k2/Stfa3/Evl/Arpc5/Sh3kbp1/Smad4/Fyn/Mef2d/Rhoa/Sdcbp/St8sia4/Prkca/Itga2b/Tubb6/Foxo1/Arhgef11/Dok2/Vav3/Tuba1a/Krt80/Limk1/Fes/Mef2c/Perp/Trem2/Nrp1/Lyn/Rhob/Gpc1/Ubb/Pik3cd/Sptbn4/Arpc1b/Ptprc/S…
R-MMU-418346	R-MMU-418346	Platelet homeostasis	72	-0.423323	-1.53356	0.00925314	0.0399218	0.0266259	5188	tags=32%, list=15%, signal=27%	Ppp2cb/Ppp2r1a/Ppp2r5b/Gng5/Gngt2/Pla2g4a/Pecam1/P2rx2/Atp2b3/Gng12/Pafah2/Gnb4/Itpr3/Itpr2/Ptpn6/Gnas/Pde2a/Ptgir/Gng11/P2rx1/Atp2a3/Fgr
R-MMU-5205647	R-MMU-5205647	Mitophagy	26	-0.578339	-1.70685	0.00929577	0.0399314	0.0266323	4851	tags=35%, list=14%, signal=30%	Uba52/Map1lc3a/Src/Sqstm1/Pink1/Atg12/Map1lc3b/Ubb
R-MMU-1227986	R-MMU-1227986	Signaling by ERBB2	43	-0.49345	-1.62465	0.00934861	0.03997	0.026658	5098	tags=37%, list=14%, signal=32%	Ubc/Grb2/Nrg4/Uba52/Ptpn18/Src/Erbb3/Erbin/Fyn/Rhoa/Prkca/Matk/Memo1/Prkcd/Ubb
R-MMU-190861	R-MMU-190861	Gap junction assembly	28	-0.560573	-1.67758	0.00938567	0.03997	0.026658	2486	tags=25%, list=7%, signal=23%	Gja5/Tubb6/Gjb2/Tuba1a/Tuba8/Tubb1
R-MMU-5205685	R-MMU-5205685	Pink/Parkin Mediated Mitophagy	22	-0.591514	-1.67929	0.00968456	0.0410659	0.0273889	4851	tags=36%, list=14%, signal=31%	Uba52/Map1lc3a/Sqstm1/Pink1/Atg12/Map1lc3b/Ubb
R-MMU-1592389	R-MMU-1592389	Activation of Matrix Metalloproteinases	39	-0.509102	-1.64713	0.0100325	0.0423593	0.0282515	1697	tags=36%, list=5%, signal=34%	Prss2/Mmp2/Klk1b27/Spock3/Col18a1/Cma1/Klk1/Mmp13/Mmp25/Ctsg/Mmp9/Mmp8/Elane
R-MMU-5607761	R-MMU-5607761	Dectin-1 mediated noncanonical NF-kB signaling	11	-0.727785	-1.72114	0.0101931	0.0426729	0.0284608	4851	tags=55%, list=14%, signal=47%	Uba52/Nfkb2/Ube2m/Relb/Ubb
R-MMU-5676590	R-MMU-5676590	NIK-->noncanonical NF-kB signaling	11	-0.727785	-1.72114	0.0101931	0.0426729	0.0284608	4851	tags=55%, list=14%, signal=47%	Uba52/Nfkb2/Ube2m/Relb/Ubb
R-MMU-2173782	R-MMU-2173782	Binding and Uptake of Ligands by Scavenger Receptors	31	-0.539502	-1.65492	0.0102975	0.0428757	0.028596	1430	tags=26%, list=4%, signal=25%	Cd36/Sparc/Hbb-bs/Hbb-bt/Apoe/Jchain/Hp
R-MMU-2514859	R-MMU-2514859	Inactivation, recovery and regulation of the phototransduction cascade	27	0.580373	1.60528	0.0103283	0.0428757	0.028596	3733	tags=30%, list=11%, signal=27%	Cngb1/Pde6b/Gnat1/Rgs9/Guca1b/Sag/Pde6g/Grk4
R-MMU-844456	R-MMU-844456	The NLRP3 inflammasome	10	-0.74626	-1.73103	0.0116371	0.0481066	0.0320848	3380	tags=60%, list=10%, signal=54%	Txnip/Panx1/Nlrp3/Mefv/Pstpip1
R-MMU-975163	R-MMU-975163	IRAK2 mediated activation of TAK1 complex upon TLR7/8 or 9 stimulation	15	-0.667151	-1.71072	0.011688	0.0481154	0.0320906	5185	tags=60%, list=15%, signal=51%	Tab3/Ubc/Ly96/Uba52/Tab2/Ubb/Cd14/Tlr4
R-MMU-2514856	R-MMU-2514856	The phototransduction cascade	28	0.569575	1.58703	0.0118717	0.0485733	0.032396	3733	tags=29%, list=11%, signal=26%	Cngb1/Pde6b/Gnat1/Rgs9/Guca1b/Sag/Pde6g/Grk4
R-MMU-75153	R-MMU-75153	Apoptotic execution phase	45	-0.482658	-1.59944	0.0118975	0.0485733	0.032396	2488	tags=20%, list=7%, signal=19%	Rock1/Kpna1/Cdh1/Prkcd/Satb1/Bmx/Vim/Gsn

## Sheet: MPLKO_TF
	baseMean	log2FoldChange	lfcSE	stat	pvalue	padj
	2720.47	0.712378	0.397193	1.79353	0.0728885	0.411414
0610005C13Rik	5.34197	1.18392	0.836193	1.42421	0.154384	0.562018
0610006L08Rik	0.329443	0.270573	0.877608	0.334736	0.737825
0610009B22Rik	86.7468	0.812611	0.435467	1.86365	0.0623709	0.385897
0610009E02Rik	0.903182	0.801926	0.949985	0.870821	0.383852
0610009L18Rik	1.0047	0.394918	0.969482	0.432326	0.665504
0610010K14Rik	195.821	0.207924	0.260592	0.797811	0.42498	0.826041
0610012D04Rik	0.142911	-0.0900275	0.873158	-0.12411	0.901228
0610012G03Rik	136.27	0.165529	0.457929	0.361265	0.717901	0.94378
0610025J13Rik	0.490225	0.425009	0.880526	0.527549	0.597812
0610030E20Rik	189.893	0.464635	0.313588	1.48128	0.138532	0.537655
0610031O16Rik	0.840337	0.637757	0.958953	0.717505	0.473063
0610033M10Rik	0.285821	0.216244	0.876554	0.263154	0.792432
0610038B21Rik	1.79899	-0.0592673	0.941182	-0.0627131	0.949995
0610039K10Rik	65.4948	-0.425157	0.585272	-0.727668	0.466817	0.847916
0610040B10Rik	6.36455	0.228248	0.68666	0.330763	0.740823	0.950809
0610040F04Rik	0.0968333	-0.138758	0.872794	-0.167057	0.867325
0610040J01Rik	19.5117	0.0698705	0.81976	0.084879	0.932358	0.993017
0610043K17Rik	4.38129	0.186445	0.705816	0.265469	0.790648	0.962563
1010001B22Rik	0.284182	-0.135281	0.880447	-0.17158	0.863768
1100001I12Rik	0.260558	0.159348	0.875548	0.217304	0.827972
1110002E22Rik	1.45597	0.770474	0.969284	0.787637	0.430909
1110002J07Rik	2.03257	1.4549	0.964735	1.6595	0.0970156
1110002L01Rik	40.6357	0.0268785	0.342494	0.0784724	0.937452	0.993017
1110002O04Rik	1.11868	0.743045	0.885032	0.930383	0.352173
1110003F10Rik	4.78828	-0.144431	0.860125	-0.169604	0.865321	0.981462
1110004F10Rik	866.109	-0.0278418	0.329925	-0.0843843	0.932751	0.993017
1110006O24Rik	36.722	0.329727	0.391965	0.841832	0.399882	0.810034
1110008E08Rik	0.142911	-0.0900275	0.873158	-0.12411	0.901228
1110013H19Rik	2.49592	0.462655	0.867072	0.527487	0.597856
1110017D15Rik	0.140129	-0.0900275	0.873158	-0.12411	0.901228
1110018N20Rik	0.686986	0.558908	0.882417	0.691681	0.489138
1110019B22Rik	1.62001	0.88951	0.949519	0.929984	0.352379
1110019D14Rik	15.5464	-0.589858	0.56819	-1.04793	0.29467	0.728567
1110020A21Rik	11.7591	-0.180844	0.499594	-0.362652	0.716865	0.943772
1110025M09Rik	2.14935	-1.14347	0.857604	-1.3503	0.17692
1110028F11Rik	1.27893	0.13948	0.932364	0.14497	0.884735
1110028F18Rik	2.08819	0.357951	0.968502	0.458825	0.64636
1110032A03Rik	467.952	-0.682222	0.509623	-1.33889	0.180607	0.603113
1110032F04Rik	2.23937	-0.533195	0.923274	-0.564939	0.572115
1110035H17Rik	2.42967	-0.240397	0.955192	-0.265354	0.790736
1110038B12Rik	28.2612	0.226885	0.593354	0.381579	0.702774	0.940094
1110038F14Rik	99.5957	-0.0571397	0.447803	-0.127532	0.898519	0.989287
1110046J04Rik	3.8858	0.336379	0.865757	0.395546	0.69244	0.937785
1110051M20Rik	31.6353	-0.511651	0.476983	-1.07207	0.283689	0.719388
1110059E24Rik	23.9681	0.145058	0.452608	0.320108	0.748887	0.9524
1110059G10Rik	142.959	-0.624224	0.383631	-1.62766	0.103597	0.476654
1110065P20Rik	35.116	0.810322	0.52255	1.54715	0.121826	0.506156
1190001M18Rik	0.558408	0.476867	0.881332	0.591274	0.554337
1190005I06Rik	1.75879	-0.208107	0.964862	-0.252378	0.800749
1190007I07Rik	13.805	0.249555	0.744633	0.332868	0.739234	0.950714
1190028D05Rik	0.389856	0.335304	0.878862	0.416104	0.677334
1200007C13Rik	0.620658	0.222685	0.95749	0.226756	0.820614
1300002E11Rik	160.337	0.290275	0.339732	0.854246	0.392969	0.804132
1300014J16Rik	2.67964	0.0711924	0.859664	0.0823853	0.93434
1300017J02Rik	4375.08	-0.254734	0.499201	-0.51029	0.609848	0.912242
1500002C15Rik	3.52997	0.7708	0.659883	1.16557	0.243787	0.678307
1500002F19Rik	2.16044	-0.175998	0.807889	-0.220348	0.8256
1500004A13Rik	58.5557	0.861113	0.494635	1.74093	0.0816953	0.42988
1500005C15Rik	0.214366	0.0792243	0.87469	0.127405	0.89862
1500009C09Rik	0.140164	-0.0900275	0.873158	-0.12411	0.901228
1500009L16Rik	0.201418	0.0215954	0.874696	0.028125	0.977562
1500011B03Rik	187.226	-0.677703	0.291354	-2.32635	0.02	0.233884
1500012K07Rik	1.48399	1.29838	0.96358	1.46102	0.144011
1500015A07Rik	26.0211	-0.750695	0.473982	-1.58758	0.112382	0.490183
1500015L24Rik	0.142911	-0.0900275	0.873158	-0.12411	0.901228
1500026H17Rik	2.05865	1.19064	0.897918	1.31143	0.189712
1500032F14Rik	0.1721	-0.149504	0.87365	-0.19814	0.842935
1500035N22Rik	0.722578	0.616956	0.897532	0.74873	0.45402
1520401A03Rik	1.54998	0.628574	0.958815	0.641191	0.521399
1600002D24Rik	0.600549	0.34253	0.930165	0.398828	0.69002
1600010M07Rik	19.4673	0.315677	0.727116	0.435601	0.663126	0.927866
1600012H06Rik	65.4695	-0.070251	0.27426	-0.256214	0.797786	0.965761
1600012P17Rik	0.276514	0.206138	0.87636	0.248837	0.803487
1600014C10Rik	11.6664	-1.14959	0.770397	-1.49819	0.134085	0.529437
1600017P15Rik	0.143808	-0.157864	0.87357	-0.208158	0.835106
1600019K03Rik	0.140132	-0.0900275	0.873158	-0.12411	0.901228
1600020E01Rik	237.889	-0.711587	0.473544	-1.50352	0.132705	0.5272
1600022D10Rik	1.63852	0.98072	0.913007	1.19863	0.230672
1600023N17Rik	5.45858	0.344354	0.719818	0.481537	0.630135	0.918191
1600029O15Rik	2.47225	1.95739	0.955688	2.08075	0.0374567
1700001C19Rik	0.341599	-0.00334266	0.900203	-0.00399522	0.996812
1700001D01Rik	0.255989	0.179764	0.875829	0.213319	0.831078
1700001G01Rik	0.344995	0.0434342	0.876547	0.070102	0.944113
1700001G11Rik	0.239238	-0.106049	0.875104	-0.145042	0.884678
1700001G17Rik	5.38032	-0.360971	0.690692	-0.528809	0.596938	0.907072
1700001J03Rik	0.28731	0.197137	0.876226	0.268577	0.788255
1700001J11Rik	0.366221	-0.0739965	0.876169	-0.0983329	0.921668
1700001K19Rik	0.775638	0.817839	0.947786	0.935614	0.349472
1700001K23Rik	11.7469	-0.408066	0.632962	-0.651188	0.514925	0.874513
1700001L05Rik	55.8945	0.133607	0.364642	0.366151	0.714253	0.942487
1700001O22Rik	0.285898	0.199766	0.876438	0.261576	0.793649
1700001P01Rik	0.628625	-0.852416	0.948843	-0.986239	0.324016
1700003C15Rik	5.93891	1.53868	0.963511	1.69762	0.0895792	0.448162
1700003E16Rik	0.518938	0.106523	0.879778	0.141306	0.887628
1700003F12Rik	1.11931	0.143754	0.953034	0.154619	0.877122
1700003G18Rik	1.60039	0.423997	0.923697	0.47591	0.634139
1700003I16Rik	2.57659	2.08313	0.956457	2.25562	0.0240946
1700003L19Rik	0.135724	-0.113665	0.873741	-0.144568	0.885052
1700003M07Rik	0.0549415	-0.171447	0.87262	-0.193863	0.846283
1700003O11Rik	1.92929	0.923829	0.88765	1.1955
1700003P14Rik	0.0985651	-0.138196	0.872759	-0.16621	0.867992
1700006A11Rik	0.410743	0.356134	0.879334	0.44198	0.658504
1700006J14Rik	79.2055	-0.709783	0.394113	-1.80054	0.0717754	0.409249
1700007E05Rik	1.57147	0.446779	0.969392	0.497752	0.618659
1700007J10Rik	1.04909	0.603624	0.964873	0.614511	0.538878
1700007K13Rik	0.256381	0.189811	0.876138	0.224421	0.82243
1700007L15Rik	12.1175	0.89598	0.545132	1.63211	0.102657	0.474691
1700007P06Rik	4.03335	-0.0967704	0.941129	-0.106425	0.915245	0.989821
1700008A23Rik	0.534971	0.595298	0.937117	0.687507	0.491763
1700008B11Rik	0.183429	0.0351324	0.87435	0.0478425	0.961842
1700008C04Rik	1.30548	0.960716	0.970211	0.989566	0.322387
1700008H02Rik	17.2888	0.863361	0.878086	0.990786	0.32179	0.749976
1700008J07Rik	9.82377	-0.0413859	0.513368	-0.0806955	0.935684	0.993017
1700008N11Rik	0.140303	-0.0900275	0.873158	-0.12411	0.901228
1700008O03Rik	40.4339	-0.0735237	0.712649	-0.103434	0.917619	0.99044
1700008P02Rik	0.113482	-0.0997701	0.873105	-0.12411	0.901228
1700009C05Rik	0.21201	0.0792243	0.87469	0.123574	0.901652
1700009J07Rik	0.349938	0.292752	0.878106	0.362935	0.716653
1700009N14Rik	0.562239	0.479378	0.88137	0.594422	0.55223
1700010B08Rik	0.81765	0.194722	0.894595	0.251749	0.801235
1700010B13Rik	1.79777	1.05785	0.929879	1.23028
1700010G06Rik	0.39386	0.338855	0.878912	0.420652	0.674009
1700010I14Rik	3.18285	-0.1748	0.919229	-0.187358
1700010J16Rik	0.207953	0.0792243	0.87469	0.119922	0.904545
1700010K24Rik	0.239481	-0.151296	0.875675	-0.16529	0.868716
1700010L04Rik	0.140147	-0.0900275	0.873158	-0.12411	0.901228
1700010N08Rik	0.730469	0.102042	0.883178	0.113634	0.909528
1700011B04Rik	0.292914	0.223574	0.876683	0.273569	0.784416
1700011L03Rik	0.348193	0.29103	0.878071	0.360721	0.718308
1700012B07Rik	0.421929	0.365646	0.879508	0.454091	0.649763
1700012B09Rik	0.454311	-0.291325	0.878918	-0.324624	0.745465
1700012C08Rik	0.214366	0.0792243	0.87469	0.127405	0.89862
1700012C14Rik	0.125948	-0.656473	0.872864	-0.747114	0.454995
1700012D14Rik	28.3163	-0.109807	0.412914	-0.266647	0.789741	0.962098
1700012E03Rik	0.340655	-0.138335	0.877369	-0.158152	0.874337
1700012I11Rik	0.268619	-0.310402	0.875483	-0.414673	0.678381
1700012J15Rik	0.114805	-0.38163	0.872917	-0.485123	0.627589
1700013D24Rik	0.280331	0.210304	0.87644	0.254744	0.798921
1700013F07Rik	1.13499	0.350724	0.95048	0.407952	0.683309
1700014B07Rik	1.27739	-0.0615426	0.897954	-0.0687464	0.945192
1700014D04Rik	4.51753	-2.02123	0.866202	-2.56671	0.0102669	0.166152
1700015C15Rik	0.142911	-0.0900275	0.873158	-0.12411	0.901228
1700015I17Rik	11.8352	1.40876	0.7918	1.78091	0.0749272	0.416403
1700015O11Rik	0.371479	0.40081	0.969153	0.431099	0.666396
1700016A09Rik	0.711295	-0.148048	0.969702	-0.147794	0.882506
1700016B15Rik	0.0834068	-0.105621	0.873036	-0.12411	0.901228
1700016D06Rik	1.12104	0.697009	0.968833	0.787238	0.431142
1700016G22Rik	0.126038	-0.0900726	0.873159	-0.12411	0.901228
1700016H03Rik	1.07353	0.771717	0.968433	0.904847	0.365546
1700016H13Rik	0.214366	0.0792243	0.87469	0.127405	0.89862
1700016P03Rik	0.992274	0.548801	0.968327	0.55978	0.575629
1700016P04Rik	0.214366	0.0792243	0.87469	0.127405	0.89862
1700017B05Rik	1569.37	-0.495865	0.464366	-1.06787	0.285579	0.720561
1700017M07Rik	0.100619	-0.139211	0.872824	-0.167754	0.866777
1700017N19Rik	0.222217	0.0674592	0.875389	0.0859815	0.931481
1700018A04Rik	2.1197	1.19425	0.965511	1.31686	0.187884
1700018A23Rik	0.359088	-0.426317	0.946423	-0.464436	0.642335
1700018B08Rik	0.214366	0.0792243	0.87469	0.127405	0.89862
1700018F24Rik	0.554132	0.308814	0.88139	0.35559	0.722148
1700018G05Rik	0.182041	-0.000875685	0.874007	-0.00123021	0.999018
1700018L02Rik	1.05439	-0.0553249	0.939844	-0.0574326	0.954201
1700018M17Rik	1.74544	0.115131	0.917584	0.122483	0.902517
1700018P08Rik	0.500187	0.432274	0.880643	0.536724	0.591458
1700019C18Rik	0.25017	-0.165586	0.873859	-0.212821	0.831467
1700019D03Rik	1.21621	0.991372	0.937364	1.15517	0.248021
1700019G24Rik	0.412219	0.357406	0.879357	0.443599	0.657333
1700019J19Rik	0.965362	0.480625	0.911129	0.621144	0.534505
1700019L13Rik	4.39092	1.47819	0.839505	1.77863	0.0753013	0.417409
1700019N19Rik	0.279068	0.208951	0.876415	0.252821	0.800407
1700020L13Rik	5.17231	-0.462421	0.753784	-0.620832	0.53471	0.882269
1700020L24Rik	2.08544	-2.0115	0.967779	-2.19029	0.0285032
1700020N01Rik	0.262079	-0.11432	0.87425	-0.151966	0.879214
1700021A07Rik	0.621706	0.539405	0.889784	0.660572	0.508887
1700021J08Rik	1.02539	0.516574	0.949083	0.536711	0.591467
1700022A21Rik	1.28845	1.00982	0.936694	1.18183	0.237273
1700022A22Rik	1.26865	1.17861	0.959689	1.32621	0.18477
1700022H01Rik	1.42588	-0.596038	0.952843	-0.899885	0.368181
1700022H16Rik	0.142911	-0.0900275	0.873158	-0.12411	0.901228
1700022I11Rik	1.67019	-0.430006	0.962155	-0.479323	0.631709
1700022N22Rik	2.01376	1.5657	0.968536	1.7562	0.0790547
1700023B13Rik	0.656958	0.579827	0.964616	0.610893	0.541271
1700023F02Rik	0.214366	0.0792243	0.87469	0.127405	0.89862
1700023H06Rik	52.5602	-1.42393	0.648217	-2.202	0.0276651	0.272938
1700024B05Rik	1.53071	1.37023	0.966636	1.5317	0.125596
1700024I08Rik	0.163397	-0.0975375	0.873364	-0.12592	0.899795
1700024J04Rik	0.908164	-0.0214722	0.942725	-0.022861	0.981761
1700025B11Rik	0.214366	0.0792243	0.87469	0.127405	0.89862
1700025G04Rik	9.10973	-0.968976	0.969032	-1.02035	0.307563	0.737046
1700025H01Rik	0.142911	-0.0900275	0.873158	-0.12411	0.901228
1700025K04Rik	0.380833	-0.0806491	0.876299	-0.104621	0.916677
1700025N21Rik	0.973018	1.28738	0.957572	1.38823	0.165067
1700025N23Rik	2.89318	-0.528271	0.860186	-0.626879	0.530738
1700025O08Rik	0.142911	-0.0900275	0.873158	-0.12411	0.901228
1700026D11Rik	0.864908	0.583137	0.903985	0.669049	0.503464
1700026F02Rik	0.423131	0.366244	0.879503	0.454969	0.649132
1700026J12Rik	0.182757	-0.36703	0.872919	-0.499007	0.617774
1700026J14Rik	0.214366	0.0792243	0.87469	0.127405	0.89862
1700026N04Rik	4.72354	-0.0232939	0.641386	-0.0366063	0.970799	0.996195
1700027A07Rik	0.194885	0.0900184	0.874844	0.106548	0.915147
1700027F09Rik	0.142911	-0.0900275	0.873158	-0.12411	0.901228
1700027J07Rik	3.8486	-0.361951	0.892723	-0.414024	0.678856	0.933963
1700028B04Rik	4.79334	1.60435	0.700822	2.28483	0.0223227	0.245145
1700028D13Rik	0.142911	-0.0900275	0.873158	-0.12411	0.901228
1700028E10Rik	35.4332	0.251538	0.394542	0.637935	0.523516	0.877056
1700028J19Rik	27.8106	0.345951	0.40423	0.856065	0.391962	0.80359
1700028K03Rik	11.7391	-0.0214385	0.803885	-0.0273551	0.978177	0.997091
1700028N14Rik	0.197554	-0.498345	0.873828	-0.592183	0.553728
1700029E06Rik	5.01117	1.17239	0.916256	1.29385	0.195717	0.623199
1700029F12Rik	1.16029	0.638767	0.918967	0.759716	0.447424
1700029H14Rik	1.09757	0.73654	0.88494	0.921363	0.356861
1700029I15Rik	4.44239	-0.142192	0.759108	-0.187041	0.851629	0.976918
1700029J03Rik	1.51291	-0.141728	0.968821	-0.144301	0.885263
1700029J07Rik	3.90551	0.24608	0.789482	0.307815	0.758223	0.956203
1700029M20Rik	7.48339	0.398401	0.666588	0.602721	0.546695	0.888061
1700029N11Rik	0.142911	-0.0900275	0.873158	-0.12411	0.901228
1700030A11Rik	0.245624	-0.0953187	0.875503	-0.125513	0.900117
1700030C10Rik	2.84868	1.53391	0.897157	1.67427	0.094078
1700030C12Rik	0.0728917	-0.414771	0.872207	-0.480012	0.631219
1700030C14Rik	0.165218	0.0254438	0.874219	0.0309609	0.975301
1700030F04Rik	0.142256	-0.0900275	0.873158	-0.12411	0.901228
1700030I03Rik	0.908024	-0.76957	0.946102	-0.827544	0.407929
1700030J22Rik	3.65445	1.36564	0.820464	1.67683	0.0935748	0.457285
1700030K09Rik	27.3213	-0.181693	0.657968	-0.275643	0.782822	0.959607
1700030L22Rik	0.401152	0.352969	0.879369	0.436419	0.662533
1700030N03Rik	12.711	1.2549	0.851619	1.49711	0.134365	0.530038
1700031A10Rik	0.210897	0.0792243	0.87469	0.12502	0.900508
1700031F05Rik	0.907501	0.579631	0.904916	0.654279	0.512932
1700031F10Rik	0.142911	-0.0900275	0.873158	-0.12411	0.901228
1700031M16Rik	0.347236	0.290081	0.878051	0.3595	0.719221
1700034G24Rik	0.136003	-0.361508	0.87292	-0.453944	0.649869
1700034H15Rik	24.046	-0.3996	0.53334	-0.750275	0.453089	0.84144
1700034I23Rik	1.03694	0.83703	0.969385	0.946447	0.343921
1700034J05Rik	0.280236	0.210225	0.87644	0.254627	0.799012
1700034K08Rik	0.343451	0.286318	0.877973	0.354658	0.722846
1700034P13Rik	77.5006	0.421578	0.397124	1.06226	0.288116	0.723311
1700037C18Rik	28.9616	-0.0580684	0.54495	-0.106557	0.91514	0.989821
1700037F03Rik	0.20607	0.0792243	0.87469	0.121972	0.902921
1700037H04Rik	2428.88	-0.840007	0.424082	-1.98083	0.04761	0.347138
1700039M15Rik	0.280269	0.210252	0.87644	0.254667	0.79898
1700040D17Rik	0.214946	-0.267654	0.874766	-0.306671	0.759094
1700040E09Rik	0.207453	0.0792243	0.87469	0.118283	0.905843
1700040F17Rik	0.142911	-0.0900275	0.873158	-0.12411	0.901228
1700040K01Rik	0.20607	0.0792243	0.87469	0.121972	0.902921
1700040L08Rik	0.489626	-0.246596	0.873941	-0.330419	0.741083
1700041G16Rik	0.0883232	-0.588717	0.872604	-0.686544	0.49237
1700041I07Rik	0.115019	-0.101908	0.873183	-0.126342	0.899461
1700041M19Rik	0.13738	-0.0900275	0.873158	-0.12411	0.901228
1700042O10Rik	0.258988	-0.221177	0.874154	-0.336535	0.736468
1700045I11Rik	0.45262	-0.370794	0.872919	-0.504438	0.613953
1700047E10Rik	0.274761	0.204225	0.876324	0.246122	0.805588
1700047F07Rik	0.579436	0.499222	0.883841	0.615875	0.537977
1700047G03Rik	3.93876	1.95228	0.956037	2.08723	0.0368669	0.309658
1700047G07Rik	2.67603	2.04395	0.966555	2.26501	0.0235119
1700047K16Rik	7.68636	-0.437227	0.654687	-0.671006	0.502217	0.866464
1700047M11Rik	4.21418	-2.76221	0.944938	-3.09935	0.00193945	0.0588597
1700047N06Rik	0.140894	-0.329308	0.873802	-0.387962	0.698044
1700048F04Rik	0.13738	-0.0900275	0.873158	-0.12411	0.901228
1700048M11Rik	0.644894	0.241643	0.960388	0.246842	0.80503
1700048O20Rik	13.6335	0.453773	0.711871	0.634256	0.525914	0.878108
1700049E17Rik2	0.285821	0.216244	0.876554	0.263154	0.792432
1700051A21Rik	0.140317	-0.0900275	0.873158	-0.12411	0.901228
1700051O22Rik	0.750966	0.577034	0.963817	0.594455	0.552208
1700052H01Rik	1.3886	-0.308328	0.969566	-0.342497	0.731977
1700052K11Rik	55.4116	0.342423	0.33986	1.00724	0.313819	0.743919
1700054A03Rik	0.214366	0.0792243	0.87469	0.127405	0.89862
1700054K19Rik	0.46911	-0.37682	0.872918	-0.513134	0.607857
1700054O05Rik	1.51764	0.756968	0.958906	0.811295	0.417196
1700054O19Rik	3.72326	1.74644	0.869846	1.99365	0.0461905	0.342058
1700055D18Rik	13.4652	0.623936	0.613135	1.02296	0.306325	0.735647
1700056E22Rik	2.86432	-0.228709	0.914571	-0.257517	0.79678
1700056N10Rik	9.36646	0.605426	0.485424	1.2459	0.2128	0.64348
1700057G04Rik	1.23819	0.775965	0.967276	0.810813	0.417473
1700058P15Rik	0.91734	-0.43678	0.94477	-0.475214	0.634635
1700060C20Rik	0.280242	0.21023	0.87644	0.254634	0.799006
1700060J05Rik	0.869532	0.127397	0.966104	0.164547	0.8693
1700061A03Rik	0.142911	-0.0900275	0.873158	-0.12411	0.901228
1700061E18Rik	0.13738	-0.0900275	0.873158	-0.12411	0.901228
1700061I17Rik	0.538869	0.463225	0.88113	0.574357	0.565726
1700061J23Rik	0.2645	0.159678	0.87557	0.223537	0.823118
1700061N14Rik	0.125948	-0.656473	0.872864	-0.747114	0.454995
1700062C10Rik	0.424784	0.371177	0.879609	0.460143	0.645414
1700063D05Rik	7.46332	1.63696	0.865027	1.88539	0.0593772	0.38102
1700063H04Rik	14.842	0.153548	0.510671	0.300013	0.764167	0.957659
1700063J08Rik	2.929	0.114355	0.804882	0.142995	0.886294
1700064H15Rik	3.87257	-0.531686	0.737959	-0.723937	0.469104	0.848458
1700065D16Rik	1.1557	0.516029	0.966063	0.523746	0.600455
1700065I16Rik	0.142911	-0.0900275	0.873158	-0.12411	0.901228
1700065O20Rik	0.207809	0.0792243	0.87469	0.119456	0.904914
1700066B19Rik	7.69778	2.18616	0.932456	2.35539	0.0185031	0.224169
1700066C05Rik	0.523282	0.553672	0.927804	0.647842	0.517087
1700066J03Rik	0.949358	0.481891	0.969309	0.497663	0.618722
1700066M21Rik	91.5934	0.48568	0.299957	1.61889	0.105472	0.479344
1700066O22Rik	0.790889	-0.656473	0.872864	-0.913076	0.361203
1700067K01Rik	3.01073	1.15244	0.829394	1.36057	0.17365
1700067P10Rik	0.477014	0.0940117	0.920463	0.118054	0.906025
1700069B07Rik	0.596674	0.531181	0.970339	0.540613	0.588774
1700071G01Rik	0.536934	0.457881	0.881049	0.569053	0.56932
1700071M16Rik	0.778481	-0.102337	0.900356	-0.134195	0.893248
1700072B07Rik	0.214366	0.0792243	0.87469	0.127405	0.89862
1700073E17Rik	0.459705	0.373816	0.879175	0.479389	0.631662
1700081H04Rik	0.181875	0.0359133	0.874317	0.0487962	0.961082
1700081N11Rik	0.456026	-0.501627	0.95725	-0.50308	0.614908
1700082M22Rik	8.55793	1.93122	0.873697	2.29594	0.0216793	0.242766
1700083H02Rik	0.280768	0.210813	0.876451	0.255444	0.79838
1700084C06Rik	2.22543	-0.833835	0.84125	-0.983371	0.325425
1700084D21Rik	0.373294	0.320582	0.87865	0.397142	0.691263
1700084E18Rik	3.18473	-0.61615	0.736791	-0.839677	0.401089	0.810961
1700084F23Rik	0.157341	-0.0934253	0.873247	-0.12411	0.901228
1700084J12Rik	1.95289	1.55638	0.968697	1.74245	0.0814294
1700085C21Rik	0.214366	0.0792243	0.87469	0.127405	0.89862
1700085D07Rik	0.099818	-0.138843	0.872799	-0.167187	0.867223
1700086D15Rik	0.0993379	-0.138606	0.872784	-0.166826	0.867507
1700086O06Rik	83.6879	0.554657	0.300515	1.8456	0.0649506	0.392816
1700086P04Rik	2.44886	1.20307	0.896222	1.29386	0.195714
1700087I21Rik	0.18788	-0.116496	0.87431	-0.152854	0.878514
1700087M22Rik	0.392356	0.183855	0.909511	0.20867	0.834706
1700088E04Rik	1.60038	0.61404	0.920664	0.675336	0.499462
1700091H14Rik	0.351789	0.294557	0.878143	0.365259	0.714918
1700092C02Rik	0.112776	-0.0985998	0.873063	-0.12411	0.901228
1700092C17Rik	2.2192	-1.41807	0.895557	-1.62987	0.103128
1700092E16Rik	0.142911	-0.0900275	0.873158	-0.12411	0.901228
1700092E19Rik	0.195232	-0.108885	0.873773	-0.141671	0.88734
1700092K14Rik	0.13738	-0.0900275	0.873158	-0.12411	0.901228
1700092M07Rik	1.58338	0.258846	0.900333	0.28228	0.777729
1700093J21Rik	0.478375	0.230322	0.88043	0.265984	0.790251
1700093K21Rik	1.24599	0.776938	0.885386	0.978913	0.327623
1700094D03Rik	8.68695	-0.682535	0.619823	-1.10862	0.267595	0.701939
1700094M23Rik	0.20749	0.0792243	0.87469	0.118406	0.905746
1700094M24Rik	0.101707	-0.140587	0.872942	-0.170157	0.864887
1700095A13Rik	0.180671	0.03835	0.874221	0.0517792	0.958705
1700095A21Rik	3.06806	1.07455	0.944845	1.1793	0.23828
1700095B10Rik	0.201303	0.0739463	0.87469	0.0929572	0.925938
1700095J03Rik	0.209923	0.0792243	0.87469	0.125303	0.900284
1700095J07Rik	2.12711	1.27251	0.902586	1.46241	0.14363
1700096K18Rik	14.2623	-0.189867	0.417205	-0.455284	0.648905	0.924283
1700097M23Rik	0.428732	0.371313	0.879609	0.461305	0.64458
1700097N02Rik	27.0536	0.789603	0.748727	1.04894	0.294205	0.728365
1700100I10Rik	0.237198	0.159819	0.87544	0.189181	0.849951
1700100L14Rik	0.214366	0.0792243	0.87469	0.127405	0.89862
1700101I11Rik	16.9445	-0.273125	0.544106	-0.503872	0.614351	0.912846
1700101I19Rik	0.643294	-0.126923	0.886675	-0.174592	0.8614
1700102H20Rik	0.629915	0.452409	0.970339	0.456774	0.647834
1700102P08Rik	24.0131	0.630524	0.563048	1.12227	0.261747	0.696813
1700104B16Rik	1.07387	-0.550281	0.873988	-0.814141	0.415564
1700105P06Rik	0.189793	-0.0680001	0.874321	-0.0906842	0.927744
1700108F19Rik	13.3331	0.25815	0.741026	0.352734	0.724288	0.945815
1700108N06Rik	0.140119	-0.0900275	0.873158	-0.12411	0.901228
1700109G14Rik	0.496462	0.426108	0.880414	0.530053	0.596076
1700109H08Rik	39.877	-0.900759	0.479007	-1.88804	0.0590204	0.379921
1700110C19Rik	0.140119	-0.0900275	0.873158	-0.12411	0.901228
1700110I01Rik	8.88839	1.87582	0.952454	2.06442	0.0389782	0.316429
1700111E14Rik	0.101257	-0.139482	0.872843	-0.168177	0.866444
1700112D23Rik	6.62295	0.681641	0.609626	1.12403	0.261001	0.695893
1700112H15Rik	0.14016	-0.0900275	0.873158	-0.12411	0.901228
1700112J05Rik	0.0996359	-0.138755	0.872794	-0.167052	0.867329
1700112J16Rik	3.25384	1.62691	0.926085	1.74903	0.0802859	0.426728
1700113A16Rik	2.2385	0.325675	0.926058	0.335373	0.737344
1700113H08Rik	0.321487	-0.165429	0.874259	-0.255693	0.798188
1700116B05Rik	0.285821	0.216244	0.876554	0.263154	0.792432
1700116H05Rik	0.257501	0.175654	0.876073	0.215655	0.829257
1700120B22Rik	0.980062	-0.396588	0.947096	-0.560919	0.574853
1700120C14Rik	22.5528	0.790345	0.514671	1.53691	0.124316	0.511448
1700120E14Rik	0.214366	0.0792243	0.87469	0.127405	0.89862
1700120G07Rik	0.142911	-0.0900275	0.873158	-0.12411	0.901228
1700120O09Rik	0.357277	0.299909	0.878251	0.372138	0.70979
1700121N20Rik	0.13738	-0.0900275	0.873158	-0.12411	0.901228
1700122C19Rik	1.34426	0.608799	0.949367	0.773152	0.439432
1700122E12Rik	2.41144	-0.190595	0.873629	-0.218874	0.826748
1700122H20Rik	0.197994	-0.500386	0.87382	-0.594304	0.552309
1700122O11Rik	0.142911	-0.0900275	0.873158	-0.12411	0.901228
1700123K08Rik	0.614818	0.538017	0.892848	0.65764	0.510769
1700123M08Rik	1.24533	-0.453977	0.934268	-0.468832	0.63919
1700123O20Rik	580.103	0.22908	0.354182	0.646856	0.517725	0.875192
1700124L16Rik	0.11219	-0.138962	0.872807	-0.167369	0.86708
1700125G22Rik	0.845726	-0.513926	0.873993	-0.758128	0.448374
1700125H20Rik	1.41529	0.539936	0.907471	0.622994	0.533289
1700126G02Rik	0.190823	-0.197654	0.874065	-0.266613	0.789767
1700127F24Rik	0.357277	0.299909	0.878251	0.372138	0.70979
1700128E19Rik	0.697583	0.284086	0.882896	0.314892	0.752843
1700128F08Rik	8.636	1.92193	0.916521	2.12967	0.0331987	0.295493
1700128I11Rik	0.142911	-0.0900275	0.873158	-0.12411	0.901228
1810006J02Rik	0.203037	-0.22243	0.874152	-0.303516	0.761497
1810008I18Rik	0.276606	-0.0348144	0.876199	-0.0457535	0.963507
1810009A15Rik	224.291	0.347575	0.419788	0.827696	0.407843	0.816009
1810010H24Rik	1.97109	0.0857128	0.9381	0.0883742	0.929579
1810010K12Rik	0.0834068	-0.105621	0.873036	-0.12411	0.901228
1810012K08Rik	2.68312	-0.0897214	0.792883	-0.113213	0.909862
1810013D15Rik	14.6774	0.749562	0.669316	1.11612	0.26437	0.699117
1810013L24Rik	652.966	0.220202	0.406206	0.542139	0.587723	0.90351
1810014B01Rik	17.2367	-0.181747	0.691836	-0.262488	0.792945	0.963744
1810014P07Rik	19.2421	1.22224	0.84408	1.45079	0.146838	0.551497
1810018F18Rik	0.698531	0.544866	0.881918	0.682166	0.495134
1810019D21Rik	0.0963776	-0.314522	0.872667	-0.385129	0.700142
1810019N24Rik	1.44965	0.597558	0.953923	0.619371	0.535672
1810020O05Rik	0.622721	0.554724	0.89524	0.673946	0.500346
1810021B22Rik	0.834688	0.0738331	0.942323	0.0750533	0.940172
1810024B03Rik	3.88937	0.913507	0.746883	1.19949	0.230336	0.66404
1810028F09Rik	0.18549	0.0365786	0.874289	0.0496097	0.960433
1810030O07Rik	152.866	-0.387916	0.509614	-0.760916	0.446707	0.837441
1810034E14Rik	3.43871	-0.404366	0.901735	-0.449739	0.652899	0.924479
1810037I17Rik	509.98	1.34587	0.417023	3.22658	0.00125278	0.0460398
1810041H14Rik	1.77417	-0.408411	0.898367	-0.446815	0.655009
1810044D09Rik	2.59167	0.0872106	0.790713	0.108417	0.913665
1810044K17Rik	0.140124	-0.0900275	0.873158	-0.12411	0.901228
1810046K07Rik	1.29486	-0.240831	0.948207	-0.244762	0.806641
1810049J17Rik	1.44673	0.350667	0.969367	0.34915	0.726977
1810053B23Rik	224.672	0.204316	0.503601	0.405884	0.684828	0.934723
1810055G02Rik	100.877	0.497438	0.533462	0.931645	0.35152	0.774653
1810058I24Rik	7008.24	-1.49613	0.56253	-2.65989	0.00781655	0.144358
1810059C17Rik	0.256102	0.0641691	0.875836	0.089105	0.928998
1810059H22Rik	3.60134	1.07355	0.900489	1.19469	0.232207	0.665884
1810062G17Rik	0.239912	-0.136903	0.875142	-0.185224	0.853053
1810062O18Rik	6.13199	-0.91887	0.754149	-1.23016	0.218638	0.650094
1810064F22Rik	3.31503	-0.659413	0.8706	-0.77745	0.436893	0.831404
1810065E05Rik	0.13738	-0.0900275	0.873158	-0.12411	0.901228
1810073O08Rik	0.195399	0.0988649	0.874867	0.116106	0.907568
2010001A14Rik	2.23041	-0.467319	0.844061	-0.557083	0.57747
2010003K11Rik	0.20607	0.0792243	0.87469	0.121972	0.902921
2010007H06Rik	3.39869	1.27423	0.965354	1.33869	0.18067	0.60319
2010008C14Rik	0.274651	-0.247383	0.883578	-0.288131	0.773247
2010009K17Rik	1.16877	0.302771	0.965073	0.310136	0.756457
2010010A06Rik	0.830046	0.509074	0.8995	0.566653	0.57095
2010016I18Rik	2.0717	-0.359657	0.970219	-0.406679	0.684244
2010103J01Rik	0.558112	-0.589258	0.888967	-0.637424	0.523849
2010106C02Rik	0.142911	-0.0900275	0.873158	-0.12411	0.901228
2010106G04Rik	0.39974	-0.576124	0.914875	-0.67378	0.500451
2010109A12Rik	20.37	-0.627013	0.686189	-0.920748	0.357182	0.779205
2010110E17Rik	1.42943	0.359677	0.965775	0.442236	0.658319
2010110K18Rik	13.7072	0.728061	0.442306	1.64305	0.100372	0.472647
2010204K13Rik	4.74633	0.234941	0.903052	0.255424	0.798395	0.965958
2010308F09Rik	0.27267	-0.345828	0.876004	-0.344794	0.730249
2010309G21Rik	0.358218	-0.858449	0.874395	-0.993598	0.320419
2010315B03Rik	25.0113	-0.38553	0.545225	-0.706471	0.479896	0.854157
2010320M18Rik	29.9502	0.657633	0.531011	1.23538	0.216691	0.648146
2010320O07Rik	0.188777	0.0355481	0.874332	0.0483499	0.961437
2200002A13Rik	0.416618	0.361167	0.879427	0.448387	0.653874
2200002D01Rik	3.84095	-0.0823308	0.825882	-0.10099	0.919558	0.99044
2210010C04Rik	0.34581	0.0707107	0.877891	0.0830645	0.9338
2210011K15Rik	0.20303	-0.218741	0.874159	-0.297941	0.765748
2210016F16Rik	296.953	0.0481538	0.561674	0.0857158	0.931692	0.993017
2210016L21Rik	72.3166	-0.570872	0.592024	-0.967607	0.333241	0.760373
2210017I01Rik	0.282183	0.21233	0.87648	0.25761	0.796708
2210020O09Rik	3.93645	1.068	0.730072	1.46925	0.141765	0.542722
2210039B01Rik	5.69374	2.29344	0.941929	2.68656	0.0072192	0.138247
2210406H18Rik	0.898235	-0.846861	0.949014	-0.90998	0.362833
2210406O10Rik	1.06115	-0.109448	0.942555	-0.117825	0.906206
2210408F21Rik	0.360648	0.302734	0.878292	0.375874	0.707011
2210408I21Rik	16.4968	0.538369	0.64079	0.838222	0.401906	0.811533
2210411M09Rik	0.702067	0.788255	0.967217	0.827953	0.407697
2210412B16Rik	0.170783	-0.151	0.873636	-0.199844	0.841602
2210418O10Rik	32.8668	0.324595	0.579473	0.558875	0.576247	0.899238
2300009A05Rik	20.4706	0.230234	0.482187	0.476096	0.634006	0.919338
2310001H17Rik	5.81383	-0.569223	0.812336	-0.701469	0.48301	0.856229
2310001K20Rik	0.111583	-0.101188	0.873156	-0.125309	0.900279
2310001K24Rik	0.206325	-0.200191	0.874714	-0.247149	0.804793
2310002F09Rik	1.58102	1.23341	0.962291	1.42905	0.152991
2310003L06Rik	0.956518	0.687489	0.884216	0.854395	0.392886
2310005A03Rik	3.1498	-0.444593	0.915518	-0.490239	0.623964	0.916698
2310008N11Rik	0.602709	0.453281	0.881553	0.548712	0.583203
2310009B15Rik	15.6951	0.374567	0.596104	0.625323	0.531759	0.881727
2310010J17Rik	35.8064	-1.48266	0.583966	-2.54511	0.0109242	0.171082
2310011J03Rik	419.112	0.326164	0.277767	1.1741	0.240353	0.674308
2310014F06Rik	0.357277	0.299909	0.878251	0.372138	0.70979
2310015A10Rik	87.6982	-1.30853	0.551274	-2.37621	0.0174916	0.218019
2310015D24Rik	0.484973	0.244652	0.880528	0.283239	0.776994
2310016D03Rik	0.666579	0.247126	0.881908	0.323358	0.746424
2310016G11Rik	0.18769	0.0358747	0.874318	0.0487489	0.961119
2310022A10Rik	322.962	0.152405	0.234945	0.648639	0.516572	0.875151
2310022B05Rik	1212.72	0.182075	0.272551	0.668056	0.504098	0.868098
2310026L22Rik	13.6182	-1.10363	0.618017	-1.79736	0.072279	0.410267
2310033P09Rik	218.926	0.150088	0.265558	0.565102	0.572004	0.897736
2310034C09Rik	0.57721	0.502141	0.886799	0.6178	0.536707
2310034G01Rik	0.633746	-0.00709084	0.970281	-0.00709447	0.994339
2310034O05Rik	0.232712	0.126324	0.875254	0.171212	0.864057
2310039H08Rik	59.0395	0.0357474	0.48515	0.073643	0.941294	0.993017
2310039L15Rik	11.6196	0.864909	0.791826	1.10265	0.27018	0.704962
2310040G07Rik	0.222081	0.142138	0.875225	0.165245	0.868751
2310040G24Rik	2.32356	0.771688	0.874762	0.85459	0.392778
2310043M15Rik	2.624	0.454799	0.8526	0.558741	0.576339
2310043O21Rik	0.17318	-0.000898404	0.874038	-0.00126492	0.998991
2310043P16Rik	5.68547	-0.0367417	0.668379	-0.055017	0.956125	0.994816
2310050C09Rik	1.14832	0.567287	0.920424	0.731354	0.464563
2310057J18Rik	0.219398	0.0792243	0.87469	0.115655	0.907926
2310057M21Rik	113.268	1.30733	0.427907	3.05284	0.00226689	0.0645723
2310057N15Rik	0.270901	-0.0393867	0.876065	-0.0436769	0.965162
2310058D17Rik	11.3182	0.799227	0.621777	1.27998	0.200554	0.630514
2310061I04Rik	72.2934	-0.0275973	0.368806	-0.074858	0.940328	0.993017
2310065F04Rik	0.58391	0.260493	0.927839	0.278646	0.780517
2310067P03Rik	3.77573	1.51158	0.789859	1.92012	0.0548433	0.367336
2310068J16Rik	0.656716	-0.154703	0.966613	-0.152623	0.878696
2310074N15Rik	0.489848	0.0990059	0.920588	0.102703	0.918199
2310075C17Rik	0.125948	-0.656473	0.872864	-0.747114	0.454995
2310079G19Rik	0.280238	0.210226	0.87644	0.254628	0.79901
2410002F23Rik	284.951	-0.0507338	0.395948	-0.128117	0.898056	0.989287
2410003L11Rik	0.905798	1.0216	0.942139	1.08263	0.278973
2410004B18Rik	127.783	0.458225	0.293164	1.5631	0.11803	0.500755
2410004I01Rik	0.598964	0.512579	0.885397	0.632122	0.527307
2410004P03Rik	11.1285	1.61974	0.878695	1.87223	0.0611752	0.384255
2410006H16Rik	85.3885	0.640055	0.490449	1.30423	0.192155	0.618226
2410012E07Rik	0.902134	0.584644	0.906637	0.659049	0.509864
2410017I17Rik	0.13738	-0.0900275	0.873158	-0.12411	0.901228
2410018L13Rik	11.1136	2.73328	0.933957	2.97969	0.00288539	0.0744865
2410021H03Rik	0.647559	0.381255	0.970332	0.422568	0.672611
2410022M11Rik	12.7383	-0.00878966	0.742706	-0.0117583	0.990618	0.997885
2410024N13Rik	0.505491	-0.113001	0.880037	-0.129249	0.897161
2410080I02Rik	0.239157	-0.0724495	0.875354	-0.0957734	0.923701
2410124H12Rik	0.140127	-0.0900275	0.873158	-0.12411	0.901228
2500002B13Rik	518.12	-1.70543	0.61116	-2.79175	0.00524244	0.112453
2500004C02Rik	91.9705	-0.918791	0.462134	-1.98967	0.0466268	0.344241
2510002D24Rik	97.8073	-0.317479	0.581214	-0.545914	0.585125	0.903066
2510009E07Rik	4.25358	0.313067	0.930943	0.336222	0.736704	0.950289
2510016D11Rik	46.9558	-0.87573	0.652321	-1.34509	0.178598	0.600291
2510017J16Rik	2.44068	-0.976429	0.803279	-1.23464	0.216966
2510039O18Rik	715.329	-0.0860159	0.215165	-0.399764	0.68933	0.936673
2510046G10Rik	5.99514	0.0408035	0.719352	0.0565147	0.954932	0.994816
2600002D14Rik	0.154402	-0.219361	0.873904	-0.265579	0.790564
2600006K01Rik	350.487	0.148788	0.416603	0.357201	0.720941	0.944445
2600014E21Rik	1.09535	0.480727	0.911142	0.618716	0.536104
2610002M06Rik	361.635	-0.404901	0.318987	-1.26948	0.20427	0.635583
2610005L07Rik	179.673	0.193987	0.339839	0.57082	0.568121	0.896492
2610008E11Rik	45.3571	0.597946	0.378082	1.57956	0.114209	0.494023
2610012C04Rik	0.279339	0.209247	0.876421	0.253241	0.800082
2610017A05Rik	4.68809	0.348937	0.741085	0.464388	0.642369	0.922177
2610020C07Rik	36.3405	0.220095	0.389849	0.565107	0.572001	0.897736
2610021A01Rik	74.2946	0.0289463	0.448731	0.0644941	0.948577	0.994016
2610027K06Rik	83.4415	-0.987207	0.574623	-1.71967	0.0854919	0.438145
2610028D06Rik	1.16001	1.26342	0.910416	1.37419	0.169384
2610028E06Rik	0.347807	-0.38405	0.899641	-0.423166	0.672174
2610028H24Rik	1.0993	1.16306	0.970105	1.24544	0.212969
2610035D17Rik	10.8479	-1.33589	0.647951	-2.06662	0.0387696	0.316161
2610035F20Rik	0.260066	0.063119	0.875053	0.0936898	0.925356
2610037D02Rik	2.33622	0.647791	0.845796	0.761715	0.44623
2610044O15Rik8	73.7642	-0.589201	0.528544	-1.11589	0.264469	0.699117
2610105M22Rik	0.142911	-0.0900275	0.873158	-0.12411	0.901228
2610203C22Rik	0.479452	0.171569	0.956693	0.188421	0.850547
2610204G07Rik	0.526778	-0.261102	0.970267	-0.266671	0.789723
2610206C17Rik	13.3132	-1.11877	0.856336	-1.37838	0.168085	0.585302
2610303G11Rik	0.214366	0.0792243	0.87469	0.127405	0.89862
2610306M01Rik	9.86285	0.183297	0.638519	0.285908	0.774948	0.959535
2610306O10Rik	0.537849	-0.025882	0.880906	-0.0291437	0.97675
2610307P16Rik	0.562669	0.0039809	0.956154	0.00502057	0.995994
2610318M16Rik	0.142911	-0.0900275	0.873158	-0.12411	0.901228
2610318N02Rik	165.918	1.22887	0.433417	2.83387	0.00459878	0.103451
2610507B11Rik	1325.98	0.420094	0.23453	1.79116	0.0732674	0.412323
2610507I01Rik	58.4339	-0.160866	0.356832	-0.450725	0.652187	0.924479
2610509F24Rik	0.280272	0.210255	0.87644	0.254671	0.798977
2610528A11Rik	3.9295	1.45941	0.82214	1.79756	0.0722469	0.410267
2610528J11Rik	0.438058	0.453841	0.921654	0.534838	0.592762
2700029L08Rik	0.211088	0.0792243	0.87469	0.124765	0.90071
2700038G22Rik	25.6426	0.19579	0.548749	0.356165	0.721717	0.944679
2700046A07Rik	0.350356	0.293165	0.878115	0.363466	0.716257
2700046G09Rik	0.142911	-0.0900275	0.873158	-0.12411	0.901228
2700049A03Rik	233.698	0.0405262	0.290863	0.139355	0.88917	0.987211
2700054A10Rik	43.2304	0.0855029	0.475785	0.179966	0.857179	0.978482
2700062C07Rik	60.259	0.245182	0.552711	0.442759	0.65794	0.92536
2700068H02Rik	1.06165	1.05653	0.957094	1.18954	0.234228
2700069I18Rik	0.13738	-0.0900275	0.873158	-0.12411	0.901228
2700078F05Rik	1.45482	1.05603	0.970368	1.23459	0.216983
2700080J24Rik	1.09856	-0.0284138	0.964281	-0.0344813	0.972493
2700089I24Rik	0.488247	-0.355523	0.876071	-0.584955	0.558578
2700097O09Rik	297.376	-1.02002	0.395947	-2.57693	0.00996819	0.164021
2700099C18Rik	107.588	0.308567	0.363414	0.849055	0.395851	0.807042
2810001G20Rik	25.0687	0.176543	0.3877	0.454821	0.649238	0.924414
2810002D19Rik	24.7407	0.0515861	0.443858	0.116332	0.907389	0.98969
2810004N23Rik	196.898	0.204498	0.622407	0.328415	0.742598	0.951295
2810013P06Rik	554.594	-0.577254	0.580759	-0.994106	0.320171	0.748678
2810021J22Rik	77.5214	-0.0892239	0.301865	-0.295558	0.767568	0.95841
2810025M15Rik	14.7378	-0.610798	0.69861	-0.870314	0.384129	0.796953
2810029C07Rik	8.49885	0.880369	0.687224	1.28416	0.199086	0.627965
2810030D12Rik	100.464	-0.361904	0.582247	-0.622172	0.533829	0.881999
2810032G03Rik	0.49696	0.292644	0.924655	0.320942	0.748254
2810039B14Rik	14.3207	0.772156	0.690215	1.11727	0.26388	0.699003
2810402E24Rik	61.2781	0.271069	0.28784	0.941744	0.346324	0.77089
2810403D21Rik	32.7232	0.412119	0.361991	1.13862	0.254863	0.688918
2810404F17Rik	0.816004	0.376572	0.894737	0.414609	0.678428
2810405F17Rik	2.33695	0.0835971	0.79764	0.103573	0.917508
2810407A14Rik	0.529608	0.455931	0.881089	0.565516	0.571723
2810408A11Rik	13.7184	-0.327465	0.481851	-0.678998	0.497139	0.863848
2810408I11Rik	40.9204	0.262029	0.510377	0.513101	0.607881	0.911857
2810410L24Rik	0.396501	-0.674121	0.910664	-0.731887	0.464238
2810414N06Rik	5.47434	-0.525681	0.728934	-0.720511	0.471211	0.850087
2810428J06Rik	3.16727	-0.347558	0.716799	-0.486763	0.626426	0.917021
2810429I04Rik	27.1871	0.342396	0.611241	0.560782	0.574946	0.899018
2810430I11Rik	0.256173	0.181453	0.875874	0.214056	0.830503
2810432F15Rik	0.142911	-0.0900275	0.873158	-0.12411	0.901228
2810442N19Rik	0.13738	-0.0900275	0.873158	-0.12411	0.901228
2810454H06Rik	51.2987	0.0214175	0.507663	0.0422543	0.966296	0.995688
2810455O05Rik	16.2818	0.438863	0.45744	0.959743	0.337184	0.763324
2810459M11Rik	0.715601	0.563638	0.881988	0.701474	0.483007
2810471M01Rik	0.241073	0.156844	0.875416	0.188251	0.85068
2900005J15Rik	2.77828	-0.678147	0.956655	-0.709195	0.478203
2900009J06Rik	1.10311	0.362127	0.885682	0.413324	0.679369
2900022M07Rik	0.866997	0.761583	0.918842	0.899173	0.36856
2900026A02Rik	7.01803	-0.340907	0.862078	-0.394995	0.692847	0.937857
2900027M19Rik	66.9778	1.38523	0.745155	1.86158	0.0626622	0.386383
2900041M22Rik	0.240581	0.157871	0.875431	0.187639	0.85116
2900042K21Rik	0.308738	0.00480125	0.890565	0.00534415	0.995736
2900045O20Rik	2.51383	1.52681	0.891869	1.78529	0.0742138
2900052L18Rik	1.0536	0.426001	0.950498	0.435701	0.663054
2900052N01Rik	0.492065	0.0648044	0.921101	0.0685292	0.945364
2900057B20Rik	0.24108	-0.377198	0.872918	-0.51368	0.607475
2900060B14Rik	5.82924	-0.167974	0.616215	-0.273699	0.784316	0.960356
2900060N12Rik	1.82234	1.59083	0.944062	1.66395	0.0961232
2900064K03Rik	0.334167	0.320333	0.90623	0.380406	0.703644
2900076A07Rik	13.2356	-0.311046	0.449612	-0.692202	0.48881	0.859514
2900076G11Rik	0.125948	-0.656473	0.872864	-0.747114	0.454995
2900078I11Rik	0.217781	0.0197313	0.919627	0.0224269	0.982107
2900089D17Rik	0.759515	-0.176449	0.887743	-0.283067	0.777125
2900092C05Rik	0.113351	-0.103472	0.873243	-0.128606	0.89767
2900093K20Rik	2.46695	-0.86814	0.869257	-1.0084	0.313264
3000002C10Rik	18.1246	-0.0225573	0.521541	-0.0432258	0.965522	0.995688
3010003L21Rik	13.1775	0.00727189	0.593121	0.0122126	0.990256	0.997848
3100003L05Rik	0.280332	0.210305	0.87644	0.254744	0.798921
3110001I22Rik	27.7154	0.00165953	0.407283	0.004077	0.996747	0.998912
3110006O06Rik	0.32232	0.263329	0.877483	0.325343	0.744921
3110009E18Rik	3.24254	0.331666	0.859831	0.377307	0.705946	0.941163
3110009F21Rik	1.30125	-0.656687	0.875762	-1.15214	0.249264
3110015C05Rik	0.243766	-0.089955	0.875515	-0.118409	0.905744
3110040M04Rik	17.0834	0.836	0.536111	1.56254	0.11816	0.500755
3110040N11Rik	45.684	0.293276	0.615673	0.475103	0.634713	0.919872
3110043J17Rik	0.331836	0.273107	0.877685	0.337982	0.735377
3110045C21Rik	5.81758	0.32729	0.673271	0.486127	0.626877	0.917021
3110053B16Rik	1.71256	0.74954	0.960182	0.77594	0.437784
3110056K07Rik	61.4558	0.0688112	0.398158	0.173021	0.862635	0.980548
3110062G12Rik	0.142911	-0.0900275	0.873158	-0.12411	0.901228
3110067C02Rik	0.268107	0.20329	0.876302	0.243439	0.807665
3110070M22Rik	3.29256	0.649663	0.774445	0.833697	0.404451	0.813756
3110080O07Rik	0.898794	0.525234	0.942009	0.546923	0.584432
3110082I17Rik	74.8006	-0.167402	0.729064	-0.229374	0.818578	0.970758
3110082J24Rik	0.142911	-0.0900275	0.873158	-0.12411	0.901228
3110083C13Rik	0.452398	0.0592302	0.92602	0.0734551	0.941444
3200001D21Rik	0.858711	0.946238	0.95781	1.06399	0.287333
3222401L13Rik	0.679201	0.436549	0.945257	0.474049	0.635465
3300002I08Rik	0.436642	-0.439193	0.878492	-0.461545	0.644408
3300005D01Rik	5.97746	0.0335193	0.796412	0.0418686	0.966603	0.995688
3425401B19Rik	1.80982	1.23768	0.963366	1.33051	0.183352
3632454L22Rik	0.402332	0.348283	0.879148	0.432133	0.665645
3732407C23Rik	2.92507	0.365053	0.969718	0.558001	0.576844
3830403N18Rik	22.6326	-0.716666	0.718065	-1.00357	0.315585	0.746037
3830406C13Rik	64.4158	-0.297428	0.44495	-0.668625	0.503735	0.867671
3830408C21Rik	12.214	0.482475	0.514407	0.93511	0.349732	0.773459
3830422I06Rik	0.210979	0.0792243	0.87469	0.124911	0.900594
3830432H09Rik	0.405019	0.355084	0.879204	0.439466	0.660324
3930402G23Rik	2.54014	1.31671	0.942832	1.58514	0.112935
4631405J19Rik	0.403368	0.166702	0.902945	0.216662	0.828472
4631422I05Rik	5.00407	1.11675	0.910239	1.24064	0.214737	0.645874
4632404H12Rik	7.54258	0.503215	0.561147	0.894931	0.370824	0.789009
4632404M16Rik	2.33072	0.900311	0.957917	0.92249	0.356273
4632411P08Rik	8.79521	0.256944	0.712639	0.362355	0.717087	0.94378
4632415L05Rik	39.2809	0.774823	0.532749	1.45328	0.146146	0.550418
4632418H02Rik	0.571643	0.485461	0.881459	0.602051	0.54714
4632427E13Rik	858.428	-0.0133682	0.515762	-0.0259185	0.979322	0.997222
4632428C04Rik	0.425461	0.368594	0.879561	0.457846	0.647063
4632432E15Rik	29.2649	1.73553	0.721128	2.41347	0.0158014	0.20928
4632433K11Rik	0.559113	0.477333	0.881339	0.591857	0.553946
4633401B06Rik	0.269192	0.0975965	0.876171	0.118165	0.905937
4731419I09Rik	0.205934	-0.216801	0.874163	-0.295021	0.767978
4732414G09Rik	0.142911	-0.0900275	0.873158	-0.12411	0.901228
4732416N19Rik	17.6036	0.340001	0.416459	0.817474	0.413658	0.81963
4732419C18Rik	1.63767	1.03365	0.90878	1.13216	0.257568
4732440D04Rik	123.926	0.154125	0.571092	0.269927	0.787216	0.960805
4732463B04Rik	1.10346	0.442475	0.901246	0.480394	0.630947
4732465J04Rik	1.21544	0.95992	0.92835	1.03907	0.298773
4732471J01Rik	2.35146	0.375486	0.919054	0.407194	0.683865
4732487G21Rik	2.07273	0.758364	0.800846	0.931359	0.351668
4732490B19Rik	1.74087	0.884157	0.959664	1.07735	0.281322
4732491K20Rik	1.4154	0.127858	0.941301	0.149752	0.88096
4732496C06Rik	2.83575	0.964161	0.964749	0.977597	0.328274
4831440D22Rik	1.86716	0.626243	0.962929	0.627596	0.530269
4833403J16Rik	1.08715	-0.0460688	0.969748	-0.0497806	0.960297
4833404L02Rik	0.426399	0.288515	0.879603	0.349299	0.726865
4833405L11Rik	0.350492	0.293298	0.878117	0.363637	0.716129
4833407H14Rik	1.75072	-0.924322	0.962405	-1.02971	0.303145
4833408A19Rik	1.09042	-0.396797	0.970233	-0.394337	0.693332
4833411C07Rik	1.51447	1.28727	0.961692	1.4542	0.14589
4833412C05Rik	0.214366	0.0792243	0.87469	0.127405	0.89862
4833412C15Rik	0.424859	0.368094	0.879552	0.457209	0.647521
4833412K13Rik	0.694503	-0.135323	0.96565	-0.134916	0.892678
4833413E03Rik	0.722811	0.579244	0.882721	0.716436	0.473722
4833413G10Rik	2.26516	-0.628903	0.83439	-0.767789	0.442613
4833415N18Rik	1.08879	0.480639	0.949598	0.579728	0.562098
4833417C18Rik	23.1285	-0.247345	0.381285	-0.64916	0.516235	0.87512
4833418N02Rik	5.29041	-0.727028	0.61753	-1.1806	0.237761	0.671764
4833419F23Rik	0.696759	-0.775009	0.87464	-1.06679	0.286066
4833419O12Rik	0.663371	0.489692	0.885905	0.583082	0.559838
4833420G17Rik	762.429	-0.671665	0.409062	-1.64213	0.100563	0.472927
4833421G17Rik	8.41916	0.267952	0.82481	0.326266	0.744223	0.95166
4833422C13Rik	2.11476	1.00594	0.810903	1.21713	0.223554
4833422M21Rik	12.356	1.47976	0.74829	1.9893	0.0466685	0.344251
4833427F10Rik	1.63789	0.404301	0.957136	0.463019	0.643351
4833428L15Rik	0.445495	0.344148	0.878964	0.467491	0.640148
4833438C02Rik	31.2021	-1.0527	0.505197	-2.0838	0.0371787	0.310382
4833439L19Rik	4890.69	-1.4824	0.504166	-2.94045	0.00327733	0.082445
4833445I07Rik	4.72563	-0.0977153	0.757299	-0.127792	0.898313	0.989287
4921504A21Rik	0.76216	0.601474	0.882993	0.743035	0.45746
4921504E06Rik	0.498917	0.176934	0.8803	0.232644	0.816038
4921507G05Rik	1.73959	0.000335246	0.959965	0.00039401	0.999686
4921507P07Rik	2.17627	-0.135095	0.947948	-0.140297	0.888426
4921508D12Rik	0.142911	-0.0900275	0.873158	-0.12411	0.901228
4921508M14Rik	0.140124	-0.0900275	0.873158	-0.12411	0.901228
4921509C19Rik	0.711194	0.217032	0.96374	0.242851	0.80812
4921509O07Rik	0.276569	-0.0349228	0.876198	-0.0458339	0.963443
4921511C10Rik	0.876018	0.572457	0.96695	0.582701	0.560095
4921511C20Rik	0.134558	-0.395516	0.872915	-0.506165	0.612741
4921511I17Rik	0.210914	0.0792243	0.87469	0.124997	0.900526
4921513H07Rik	0.504263	0.438527	0.880739	0.543473	0.586804
4921513I03Rik	4.08835	-0.568189	0.867666	-0.665646	0.505637	0.870255
4921514A10Rik	3.90547	2.05988	0.8435	2.38469	0.0170936	0.215424
4921515E04Rik	1.24601	0.532561	0.965233	0.624805	0.532099
4921515G04Rik	13.6322	0.253799	0.614897	0.412859	0.67971	0.934044
4921515L22Rik	3.39029	-1.82826	0.91218	-2.01684	0.0437117	0.333546
4921516A02Rik	0.547921	0.0560902	0.958071	0.062049	0.950524
4921517D16Rik	1.43709	1.09364	0.969886	1.12226	0.261751
4921517D22Rik	0.487814	0.170697	0.922524	0.21987	0.825973
4921518K17Rik	0.86071	0.495731	0.967494	0.545449	0.585445
4921520N01Rik	0.125948	-0.656473	0.872864	-0.747114	0.454995
4921522P10Rik	0.323763	0.298005	0.901349	0.356125	0.721747
4921523L03Rik	12.8349	1.35653	0.756623	1.80062	0.0717624	0.409249
4921524J17Rik	57.5937	-0.272178	0.368478	-0.738827	0.460012	0.845261
4921525O09Rik	5.70992	0.890521	0.963663	0.915499	0.35993	0.779802
4921527H02Rik	9.44747	1.2951	0.847779	1.54746	0.121752	0.505986
4921528I07Rik	0.86333	0.691431	0.947621	0.741792	0.458214
4921529L05Rik	1.04334	0.0422936	0.900315	0.0689015	0.945068
4921531C22Rik	33.1208	-0.161012	0.421152	-0.382878	0.70181	0.940094
4921533I20Rik	0.732767	0.579524	0.88264	0.718706	0.472322
4921534A09Rik	9.09563	0.60979	0.875321	0.702006	0.482675	0.855929
4921534H16Rik	0.531178	0.443717	0.880605	0.554688	0.579108
4921536K21Rik	0.20607	0.0792243	0.87469	0.121972	0.902921
4921539E11Rik	0.362963	0.312238	0.878565	0.386097	0.699425
4922502N22Rik	0.41396	0.3589	0.879385	0.445501	0.655958
4930401O10Rik	0.214366	0.0792243	0.87469	0.127405	0.89862
4930402C01Rik	0.807063	0.213738	0.897455	0.274991	0.783324
4930402D18Rik	0.420366	0.364334	0.879484	0.45242	0.650966
4930402F06Rik	0.244952	0.168766	0.875696	0.197662	0.843309
4930402F11Rik	0.140235	-0.0900275	0.873158	-0.12411	0.901228
4930402H05Rik	0.560575	0.478282	0.881353	0.593051	0.553147
4930402K13Rik	0.214366	0.0792243	0.87469	0.127405	0.89862
4930403D09Rik	0.161272	-0.370318	0.873906	-0.406248	0.68456
4930403O18Rik	0.14039	-0.0900275	0.873158	-0.12411	0.901228
4930403P22Rik	1.48743	0.670226	0.917526	0.764849	0.444361
4930404A05Rik	0.206213	0.0706987	0.874707	0.093739	0.925317
4930404A12Rik	0.471016	-0.377634	0.872918	-0.514309	0.607036
4930404H24Rik	0.638683	0.862775	0.967734	0.955934	0.339106
4930404I05Rik	3.15256	1.56407	0.778338	2.05766	0.0396224	0.319795
4930404N11Rik	32.3985	0.810262	0.514381	1.57767	0.114641	0.494057
4930405A21Rik	5.27449	0.171832	0.745573	0.232994	0.815766	0.970621
4930405D11Rik	1.0249	0.174081	0.90305	0.187558	0.851223
4930405G09Rik	0.322536	0.263474	0.877466	0.325552	0.744763
4930405H06Rik	0.209044	0.0792243	0.87469	0.123369	0.901815
4930405N21Rik	0.176997	-0.0622204	0.874419	-0.0723959	0.942287
4930405O22Rik	0.336874	0.0476772	0.877603	0.0556752	0.955601
4930406D18Rik	1.10446	-0.309697	0.917865	-0.436664	0.662355
4930407I10Rik	2.09644	0.869495	0.970348	0.981104	0.326542
4930407I19Rik	0.42583	0.370516	0.879557	0.459759	0.64569
4930408O17Rik	0.908714	-0.0174841	0.879192	-0.0233271	0.981389
4930412C18Rik	1.38681	-0.287994	0.94482	-0.298348	0.765438
4930412F09Rik	0.642756	0.550445	0.889395	0.674832	0.499783
4930412F12Rik	0.268723	0.200558	0.876167	0.24025	0.810137
4930412M03Rik	4.3774	0.582435	0.626989	0.923647	0.35567	0.778618
4930413E15Rik	2.22224	0.522402	0.954007	0.764218	0.444738
4930413F20Rik	1.07423	0.468951	0.954381	0.486162	0.626852
4930413G21Rik	0.880976	-0.672518	0.913217	-0.905771	0.365057
4930414F18Rik	0.480029	0.169691	0.928533	0.209367	0.834161
4930414N06Rik	0.299505	0.237232	0.876912	0.291214	0.770888
4930415C11Rik	0.285821	0.216244	0.876554	0.263154	0.792432
4930415L06Rik	0.395912	0.127408	0.879036	0.147779	0.882517
4930415O11Rik	1.3038	0.648781	0.96705	0.745401	0.456029
4930417H01Rik	0.214366	0.0792243	0.87469	0.127405	0.89862
4930417O13Rik	0.655985	0.548368	0.881864	0.675866	0.499126
4930417O22Rik	0.181778	0.0369324	0.874275	0.0500427	0.960088
4930420G21Rik	16.3165	0.747817	0.792679	0.949337	0.342449	0.767381
4930420N18Rik	0.113143	-0.0992266	0.873085	-0.12411	0.901228
4930421P07Rik	0.328604	0.269841	0.877624	0.333754	0.738565
4930422C21Rik	0.310976	0.249265	0.877165	0.307622	0.75837
4930422I22Rik	4.06553	-0.481858	0.890189	-0.554187	0.579451	0.900945
4930422M22Rik	7.35895	0.243709	0.7187	0.344231	0.730672	0.948103
4930423C22Rik	0.544128	-0.220197	0.874156	-0.335186	0.737485
4930423D22Rik	0.142911	-0.0900275	0.873158	-0.12411	0.901228
4930423D24Rik	2.42366	0.306346	0.900008	0.350248	0.726152
4930423M02Rik	0.214366	0.0792243	0.87469	0.127405	0.89862
4930425K24Rik	0.134431	-0.375832	0.872918	-0.476199	0.633933
4930425L21Rik	0.13738	-0.0900275	0.873158	-0.12411	0.901228
4930425P05Rik	0.357277	0.299909	0.878251	0.372138	0.70979
4930426D05Rik	0.251896	-0.836437	0.874227	-0.907764	0.364003
4930426I24Rik	0.747416	0.775301	0.967106	0.820379	0.412
4930426L09Rik	2.61246	1.29027	0.837385	1.61933	0.105376
4930428D20Rik	1.41274	1.03214	0.958392	1.10819	0.267781
4930428N03Rik	0.506944	0.151528	0.927223	0.187272	0.851448
4930428O21Rik	0.657075	0.570396	0.895572	0.695143	0.486965
4930429F24Rik	1.31966	-0.614766	0.965011	-0.619884	0.535334
4930430E12Rik	2.93179	0.336977	0.901459	0.375114	0.707576
4930430F08Rik	194.892	-0.23101	0.314385	-0.734891	0.462406	0.845734
4930430F21Rik	0.285821	0.216244	0.876554	0.263154	0.792432
4930431F10Rik	13.7772	3.02162	0.945569	3.28084	0.001035	0.0402899
4930431F12Rik	7.71205	1.64066	0.964135	1.71373	0.0865783	0.440736
4930431L21Rik	0.285821	0.216244	0.876554	0.263154	0.792432
4930431P03Rik	1.27442	0.919181	0.954586	0.982171	0.326016
4930431P19Rik	18.3749	0.449775	0.608701	0.742072	0.458043	0.84517
4930432B10Rik	2.56059	0.71503	0.887817	0.827918	0.407717
4930432E11Rik	1.03945	0.716025	0.884555	0.893847	0.371404
4930432J09Rik	0.58578	0.635257	0.937405	0.734971	0.462357
4930432L08Rik	1.57711	-0.201585	0.884999	-0.385484	0.699879
4930433I11Rik	0.285821	0.216244	0.876554	0.263154	0.792432
4930433N12Rik	2.6216	1.45904	0.919261	1.54903	0.121375
4930434B07Rik	0.12511	-0.0139939	0.873747	-0.0159398	0.987282
4930435C17Rik	0.500187	0.432274	0.880643	0.536724	0.591458
4930435F18Rik	83.6791	1.72502	0.799683	2.16354	0.0304993	0.283671
4930435M08Rik	0.134186	-0.387421	0.872916	-0.49384	0.621419
4930435N07Rik	0.0993381	-0.138606	0.872784	-0.166826	0.867507
4930438A08Rik	8.23491	-2.7012	0.941139	-3.0528	0.00226715	0.0645723
4930439A04Rik	0.566523	0.304765	0.928527	0.335671	0.737119
4930439D14Rik	0.135022	-0.368846	0.872919	-0.465281	0.64173
4930440C22Rik	0.214366	0.0792243	0.87469	0.127405	0.89862
4930440I19Rik	0.185792	0.0364784	0.874293	0.0494871	0.960531
4930442G10Rik	0.214366	0.0792243	0.87469	0.127405	0.89862
4930442H23Rik	0.26429	0.0904607	0.876119	0.107222	0.914613
4930443G03Rik	0.497663	0.43044	0.880613	0.53441	0.593058
4930444A19Rik	0.249342	-0.57041	0.874609	-0.665291	0.505865
4930444E06Rik	0.211693	0.0792243	0.87469	0.123977	0.901334
4930444F02Rik	0.677989	0.584921	0.8954	0.71211	0.476397
4930444K16Rik	0.35586	0.298523	0.878223	0.37036	0.711114
4930444P10Rik	0.509348	0.430159	0.88001	0.537011	0.59126
4930445B16Rik	0.847956	0.736799	0.915104	0.874718	0.381727
4930445E18Rik	0.142911	-0.0900275	0.873158	-0.12411	0.901228
4930445N06Rik	0.20893	0.0792243	0.87469	0.123017	0.902094
4930445N18Rik	0.142911	-0.0900275	0.873158	-0.12411	0.901228
4930447C04Rik	1.54622	1.37509	0.97009	1.50043	0.133502
4930447C11Rik	0.49283	0.426919	0.880557	0.529963	0.596138
4930447F24Rik	4.99706	1.2495	0.958486	1.38641	0.165623	0.581139
4930447J18Rik	0.142911	-0.0900275	0.873158	-0.12411	0.901228
4930447K03Rik	0.125546	-0.0999029	0.873109	-0.12411	0.901228
4930447M23Rik	0.205231	0.0792243	0.87469	0.11045	0.912053
4930447N08Rik	0.945981	0.793464	0.917771	0.940141	0.347145
4930448C13Rik	0.357277	0.299909	0.878251	0.372138	0.70979
4930448E22Rik	10.3413	0.0311956	0.810308	0.0388572	0.969004	0.995897
4930448H16Rik	0.0549415	-0.171447	0.87262	-0.193863	0.846283
4930448K20Rik	0.214366	0.0792243	0.87469	0.127405	0.89862
4930449A18Rik	0.400703	0.344602	0.879023	0.428073	0.668598
4930449C09Rik	0.943562	0.45175	0.965255	0.456779	0.64783
4930449E01Rik	0.147789	-0.0900275	0.873158	-0.12411	0.901228
4930449E18Rik	0.209566	0.0792243	0.87469	0.124961	0.900554
4930449I04Rik	0.304276	0.0535209	0.883312	0.060265	0.951945
4930451E10Rik	0.323172	0.00366938	0.87741	0.00404642	0.996771
4930451I11Rik	0.143857	-0.0900275	0.873158	-0.12411	0.901228
4930452G13Rik	10.1107	1.58327	0.808629	1.97428	0.0483501	0.349722
4930452L12Rik	2.44846	-0.415742	0.897411	-0.479817	0.631358
4930453C13Rik	0.140223	-0.0900275	0.873158	-0.12411	0.901228
4930453H23Rik	2.72337	1.84728	0.968486	2.04964	0.0403995
4930453L07Rik	1.18997	0.765115	0.885333	0.960482	0.336813
4930453N24Rik	385.014	-0.592459	0.253507	-2.33723	0.0194271	0.230387
4930453O03Rik	0.285821	0.216244	0.876554	0.263154	0.792432
4930455B14Rik	0.422341	0.365699	0.879498	0.454242	0.649655
4930455C13Rik	1.32062	0.556361	0.910552	0.607735	0.543363
4930455G09Rik	3.63347	1.41117	0.776792	1.79265	0.0730296	0.411597
4930455J16Rik	4.20032	2.27542	0.968137	2.55314	0.0106756	0.169112
4930455M05Rik	2.88718	0.566251	0.965401	0.667472	0.504471
4930456L15Rik	0.0834068	-0.105621	0.873036	-0.12411	0.901228
4930458D05Rik	0.345217	-0.335424	0.876935	-0.369591	0.711687
4930458K08Rik	0.447142	0.0978093	0.879429	0.12981	0.896717
4930461C15Rik	0.122927	-0.0900275	0.873158	-0.12411	0.901228
4930461G14Rik	0.719668	0.670281	0.940391	0.748907	0.453914
4930463O16Rik	0.445625	0.406937	0.880118	0.4995	0.617427
4930465K09Rik	0.234535	-0.371728	0.872918	-0.505787	0.613006
4930465K10Rik	3.86514	0.822864	0.684365	1.18762	0.234982	0.669101
4930465M20Rik	0.497188	0.430096	0.880608	0.533975	0.593359
4930466K18Rik	1.66653	0.346128	0.931324	0.365888	0.714449
4930467D21Rik	0.432671	-0.239885	0.877531	-0.323519	0.746302
4930467E23Rik	0.142911	-0.0900275	0.873158	-0.12411	0.901228
4930467J12Rik	1.23841	-0.346224	0.956915	-0.432747	0.665198
4930467K11Rik	0.18173	-0.36275	0.87292	-0.492832	0.622131
4930469B13Rik	0.56338	0.480111	0.88138	0.595345	0.551613
4930469K13Rik	0.214366	0.0792243	0.87469	0.127405	0.89862
4930470B04Rik	0.409363	-0.514996	0.873993	-0.759856	0.44734
4930470G03Rik	1.03659	-0.141727	0.965819	-0.144369	0.885209
4930470H14Rik	109.586	1.66105	0.774462	2.14805	0.0317101	0.288223
4930471C04Rik	0.421135	0.364982	0.879496	0.453245	0.650373
4930471D02Rik	0.847136	0.0936054	0.942366	0.128161	0.898022
4930471E15Rik	1.17782	1.05449	0.969805	1.11035	0.26685
4930471E19Rik	1.5732	0.738876	0.930391	0.797836	0.424966
4930471G24Rik	0.397805	0.343795	0.879074	0.426548	0.669709
4930471L23Rik	0.272821	-0.0483823	0.876098	-0.0591806	0.952808
4930471M09Rik	0.825822	0.963004	0.968088	1.05556	0.291169
4930473A02Rik	1.40395	0.568811	0.93536	0.629431	0.529067
4930473H19Rik	0.142911	-0.0900275	0.873158	-0.12411	0.901228
4930474B08Rik	0.140155	-0.0900275	0.873158	-0.12411	0.901228
4930474N05Rik	2.86456	1.42017	0.970372	1.47478	0.14027
4930474N09Rik	0.382044	-0.0648581	0.876407	-0.0873055	0.930429
4930477G07Rik	0.214366	0.0792243	0.87469	0.127405	0.89862
4930477N07Rik	0.407123	0.14829	0.879252	0.172331	0.863177
4930477O15Rik	0.285821	0.216244	0.876554	0.263154	0.792432
4930478E11Rik	0.142911	-0.0900275	0.873158	-0.12411	0.901228
4930478K11Rik	5.82596	-0.437519	0.803391	-0.553579	0.579867	0.901391
4930478L05Rik	0.0977801	-0.139225	0.872825	-0.167776	0.86676
4930478M09Rik	1.19181	0.765643	0.88534	0.961206	0.336449
4930478P22Rik	0.771851	0.642092	0.897227	0.779747	0.43554
4930479D17Rik	0.509514	-0.354352	0.876072	-0.583107	0.559821
4930480C01Rik	0.277837	0.2076	0.876389	0.250908	0.801886
4930480G23Rik	0.171209	-0.000464084	0.873901	-0.000648485	0.999483
4930481A15Rik	50.5283	0.295254	0.478898	0.616833	0.537345	0.883228
4930481B07Rik	7.83477	0.477918	0.596336	0.799369	0.424076	0.825371
4930483J18Rik	2.55828	1.7724	0.970037	1.98678	0.0469468
4930483K19Rik	0.249861	0.158497	0.875487	0.201264	0.840492
4930483O08Rik	0.285821	0.216244	0.876554	0.263154	0.792432
4930483P17Rik	1.28885	0.0607052	0.915096	0.0873155	0.930421
4930484H19Rik	1.0256	0.361437	0.908717	0.462841	0.643478
4930484I04Rik	0.113906	-0.100408	0.873128	-0.124196	0.90116
4930486I03Rik	0.13738	-0.0900275	0.873158	-0.12411	0.901228
4930486L24Rik	0.477695	-0.163045	0.917759	-0.187277	0.851443
4930486N12Rik	0.512077	-0.212678	0.87417	-0.324843	0.7453
4930488L21Rik	2.08591	0.0841208	0.969533	0.114455	0.908877
4930488N24Rik	0.489003	0.424109	0.880511	0.526413	0.598602
4930500H12Rik	1.05367	0.938977	0.969004	0.983555	0.325334
4930500L23Rik	0.13738	-0.0900275	0.873158	-0.12411	0.901228
4930500M09Rik	2.07497	0.733275	0.814865	0.886661	0.375261
4930502C17Rik	0.674657	0.402824	0.882521	0.460217	0.645361
4930502E09Rik	1.64761	0.831079	0.851664	0.993412	0.320509
4930503B20Rik	0.166814	0.0652126	0.874556	0.072677	0.942063
4930503E14Rik	0.396468	0.336705	0.878842	0.421651	0.67328
4930503E24Rik	0.602816	0.50745	0.881737	0.628673	0.529563
4930503L19Rik	277.291	0.0140381	0.211291	0.0664404	0.947027	0.99352
4930505A04Rik	0.285821	0.216244	0.876554	0.263154	0.792432
4930505M18Rik	0.487499	0.424281	0.880464	0.526175	0.598767
4930505N22Rik	0.347311	0.127339	0.877912	0.151037	0.879946
4930505O20Rik	2.45235	0.914761	0.932208	0.981455	0.326368
4930506C21Rik	0.869272	0.51491	0.949825	0.5698	0.568813
4930507D05Rik	3.1018	-0.0122152	0.850922	-0.0145011	0.98843
4930509E16Rik	4.29303	-0.159137	0.814759	-0.192896	0.84704	0.97597
4930509G22Rik	5.91976	1.73264	0.882025	1.97841	0.0478821	0.348233
4930509H03Rik	2.61219	-0.339654	0.836246	-0.410329	0.681565
4930509J09Rik	0.113344	-0.0995515	0.873097	-0.12411	0.901228
4930509K18Rik	0.571643	0.485461	0.881459	0.602051	0.54714
4930510E17Rik	1.2282	0.0882719	0.949425	0.10228	0.918535
4930511A02Rik	0.34839	0.291198	0.878073	0.360943	0.718142
4930511J24Rik	4.29901	1.54199	0.969583	1.93755	0.0526784	0.363092
4930511M06Rik	45.3241	1.22022	0.671983	1.81783	0.06909	0.403354
4930512B01Rik	27.2599	-0.896269	0.633112	-1.4205	0.155462	0.563926
4930512H18Rik	0.481288	0.418328	0.880414	0.519123	0.603675
4930512J16Rik	0.891181	0.469754	0.96767	0.534449	0.593031
4930512M02Rik	1.1061	1.09363	0.958914	1.22871	0.219181
4930512P04Rik	0.67228	0.191775	0.962564	0.197059	0.843781
4930513N10Rik	6.74826	0.808043	0.66428	1.20843	0.22688	0.66049
4930513N20Rik	0.351403	0.294192	0.878136	0.364786	0.715271
4930515G01Rik	8.16478	-1.0467	0.581888	-1.80572	0.0709617	0.406908
4930515G13Rik	9.2505	1.77006	0.94893	1.92074	0.0547643	0.367294
4930515G16Rik	0.13738	-0.0900275	0.873158	-0.12411	0.901228
4930516B21Rik	0.142911	-0.0900275	0.873158	-0.12411	0.901228
4930517E11Rik	0.561354	0.478717	0.881357	0.593621	0.552766
4930517E14Rik	6.84613	-0.500536	0.693721	-0.726841	0.467323	0.848098
4930517G19Rik	0.44854	0.245978	0.920313	0.272575	0.78518
4930517J16Rik	0.140119	-0.0900275	0.873158	-0.12411	0.901228
4930518I15Rik	12.155	0.0492733	0.499794	0.0987294	0.921353	0.990626
4930518P08Rik	0.757215	0.330937	0.886156	0.366957	0.713651
4930519A11Rik	0.664841	0.543733	0.88222	0.673952	0.500342
4930519F09Rik	0.663101	-0.340568	0.964459	-0.367709	0.71309
4930519F16Rik	1.16999	-0.497858	0.969408	-0.615557	0.538187
4930519G04Rik	15.7462	0.832235	0.693569	1.2064	0.227664	0.66075
4930519H02Rik	0.150325	-0.0900275	0.873158	-0.12411	0.901228
4930519K11Rik	0.330579	-0.0577385	0.876455	-0.0813502	0.935163
4930519L02Rik	14.4377	0.603909	0.882885	0.68666	0.492297	0.860595
4930519P11Rik	4.00522	0.0101949	0.751699	0.0139078	0.988904	0.997848
4930520M14Rik	0.328501	0.289381	0.897028	0.34952	0.726699
4930520O04Rik	11.9126	0.210554	0.752384	0.278289	0.78079	0.959607
4930521O11Rik	20.7272	2.32437	0.877434	2.66352	0.00773274	0.143687
4930522H14Rik	0.176553	-0.000738622	0.873955	-0.00103422	0.999175
4930522L14Rik	21.289	-0.450723	0.587619	-0.766295	0.443501	0.834878
4930523C07Rik	1511.17	-0.221099	0.502143	-0.440321	0.659705	0.92633
4930523O13Rik	0.142911	-0.0900275	0.873158	-0.12411	0.901228
4930524B15Rik	0.643098	0.532637	0.882122	0.659658	0.509473
4930524B17Rik	0.112241	-0.102106	0.873191	-0.126627	0.899236
4930524C18Rik	0.208662	0.0792243	0.87469	0.12218	0.902757
4930524O07Rik	7.68604	-0.151834	0.699778	-0.218546	0.827004	0.972559
4930524O08Rik	1.39837	0.822464	0.886043	1.03876	0.298916
4930525G20Rik	0.413189	0.35776	0.879359	0.444184	0.656909
4930526A20Rik	0.656443	0.746009	0.946482	0.848439	0.396194
4930526F13Rik	0.490347	0.425099	0.880527	0.527663	0.597733
4930526L06Rik	1.10164	1.16924	0.965639	1.29965	0.193722
4930527F14Rik	0.369746	0.361776	0.915091	0.438699	0.66088
4930528D03Rik	16.5371	0.604481	0.712411	0.853575	0.393341	0.804599
4930528G23Rik	0.480514	0.239351	0.880469	0.277014	0.78177
4930528H21Rik	0.347476	0.290319	0.878056	0.359807	0.718992
4930528J11Rik	0.590555	0.427073	0.954784	0.445147	0.656213
4930529C04Rik	3.64647	1.8823	0.968276	2.09632	0.0360537	0.307951
4930529I22Rik	0.785704	0.63463	0.939517	0.683482	0.494303
4930529K09Rik	0.444627	0.236041	0.879609	0.282074	0.777886
4930529N20Rik	0.367975	0.316974	0.878641	0.392169	0.694933
4930532G15Rik	4.35935	0.280511	0.728969	0.392267	0.694861	0.938044
4930532M18Rik	0.416014	0.211924	0.914929	0.237486	0.81228
4930533I22Rik	5.79009	1.03674	0.832854	1.2527	0.210315	0.640984
4930533K18Rik	0.43369	0.379715	0.879762	0.470636	0.637901
4930533N22Rik	262.119	1.04678	0.739603	1.41631	0.156684	0.566712
4930533P14Rik	0.142911	-0.0900275	0.873158	-0.12411	0.901228
4930534D22Rik	0.541123	0.464723	0.881143	0.576248	0.564448
4930534H03Rik	35.005	0.399046	0.672396	0.594999	0.551844	0.889885
4930534H18Rik	0.124992	-0.206707	0.87324	-0.239391	0.810803
4930535F04Rik	0.206683	0.0792243	0.87469	0.115679	0.907907
4930535L15Rik	0.274938	0.216677	0.884166	0.258569	0.795967
4930537H20Rik	0.456519	0.462756	0.954489	0.507747	0.611631
4930538E20Rik	0.402226	-0.377569	0.910942	-0.449401	0.653142
4930539J05Rik	0.584439	0.21265	0.963049	0.234784	0.814377
4930539M17Rik	0.188016	-0.375351	0.872918	-0.511015	0.609341
4930540M05Rik	0.414143	-0.298365	0.953284	-0.314274	0.753313
4930542C12Rik	0.559919	0.477862	0.881347	0.592521	0.553502
4930542C16Rik	0.480037	0.400763	0.879905	0.502274	0.615475
4930542D17Rik	0.142911	-0.0900275	0.873158	-0.12411	0.901228
4930543I11Rik	0.125948	-0.656473	0.872864	-0.747114	0.454995
4930544D05Rik	0.279621	0.209555	0.876427	0.253678	0.799744
4930544F09Rik	0.412509	0.320524	0.913032	0.371662	0.710145
4930544G11Rik	0.49152	0.425955	0.880541	0.528746	0.596982
4930544I03Rik	0.209609	0.0792243	0.87469	0.12509	0.900452
4930544L04Rik	1.47148	1.3032	0.970372	1.36983	0.170739
4930545E07Rik	0.500187	0.432274	0.880643	0.536724	0.591458
4930545L23Rik	0.343937	0.0727095	0.877855	0.0855069	0.931858
4930546K05Rik	1.44426	0.690642	0.970101	0.746448	0.455397
4930547E08Rik	0.42906	0.431357	0.915603	0.512419	0.608358
4930547E14Rik	0.142911	-0.0900275	0.873158	-0.12411	0.901228
4930547M16Rik	0.109883	-0.0354502	0.873565	-0.039259	0.968684
4930548G14Rik	0.206742	0.0792243	0.87469	0.115881	0.907747
4930548H24Rik	7.23861	1.66732	0.909637	1.79365	0.0728687	0.411414
4930548J01Rik	0.507195	0.441548	0.88077	0.546979	0.584393
4930549C15Rik	1.35655	0.997609	0.970239	1.02786	0.304017
4930549G23Rik	8.59991	0.304418	0.573283	0.534123	0.593256	0.906541
4930549P19Rik	0.658021	0.499413	0.938757	0.540494	0.588856
4930550C14Rik	54.5103	-0.526081	0.613868	-0.858516	0.390607	0.802082
4930550C17Rik	0.34718	0.0737351	0.877923	0.0866421	0.930956
4930551E15Rik	0.134279	-0.378857	0.872917	-0.480963	0.630543
4930551I15Rik	0.214366	0.0792243	0.87469	0.127405	0.89862
4930551I23Rik	0.920716	-0.0597915	0.940269	-0.0823205	0.934392
4930551O13Rik	4.20833	-0.17693	0.831693	-0.215018	0.829754	0.973413
4930553M12Rik	0.433116	-0.378078	0.95599	-0.409974	0.681825
4930553P18Rik	0.314124	-0.101006	0.883328	-0.109417	0.912871
4930554C24Rik	33.1389	2.54672	0.817807	3.1276	0.0017624	0.0556037
4930554G24Rik	0.32474	0.265782	0.877523	0.328529	0.742511
4930554H23Rik	0.573294	0.0890394	0.95945	0.0979735	0.921953
4930554I06Rik	0.874278	0.439526	0.943184	0.525714	0.599087
4930555A03Rik	0.410521	-0.68411	0.876673	-0.814996	0.415075
4930555B11Rik	1.59423	1.12175	0.939819	1.31736	0.187717
4930555F03Rik	2.91099	1.58119	0.964897	1.81365	0.0697323
4930555O08Rik	0.336142	0.0635175	0.877868	0.0735894	0.941337
4930556H04Rik	0.121542	-0.376997	0.872932	-0.45468	0.64934
4930556J02Rik	0.839267	0.640352	0.883456	0.790208	0.429406
4930556J24Rik	0.170499	-0.000729367	0.873953	-0.00102113	0.999185
4930556L07Rik	0.489891	0.424762	0.880522	0.527238	0.598029
4930556M19Rik	2.91257	1.88021	0.947975	2.05204	0.040166
4930556N13Rik	0.397321	0.0384216	0.878246	0.0513866	0.959017
4930557B06Rik	0.214366	0.0792243	0.87469	0.127405	0.89862
4930557F10Rik	0.255307	0.180251	0.875811	0.212381	0.83181
4930557J02Rik	0.141174	-0.0250635	0.873667	-0.0297225	0.976288
4930557K07Rik	0.329328	0.0472928	0.894625	0.0578864	0.953839
4930558F17Rik	0.519501	0.449168	0.8809	0.556923	0.57758
4930558J18Rik	40.0019	0.509987	0.414147	1.23123	0.218236	0.649915
4930558J22Rik	1.11063	0.753433	0.904986	0.818592	0.41302
4930558K02Rik	0.48391	0.12133	0.959916	0.142903	0.886366
4930558N11Rik	29.8948	0.217472	0.552754	0.394335	0.693333	0.937905
4930560O18Rik	0.638864	0.530181	0.882089	0.656597	0.51144
4930562C15Rik	2.46807	0.380614	0.853541	0.438153	0.661275
4930562D21Rik	0.203886	-0.22072	0.874155	-0.300927	0.76347
4930562F07Rik	6.9404	-0.398536	0.852948	-0.471748	0.637107	0.920764
4930563E22Rik	1.72039	-0.841346	0.936244	-0.895275	0.37064
4930563J15Rik	2.37948	1.4297	0.970245	1.63023	0.103052
4930563M21Rik	0.21087	0.0792243	0.87469	0.125056	0.90048
4930563N14Rik	0.142911	-0.0900275	0.873158	-0.12411	0.901228
4930564D02Rik	0.214366	0.0792243	0.87469	0.127405	0.89862
4930565D16Rik	0.36294	-0.0198156	0.877373	-0.0256364	0.979547
4930565N06Rik	1.3524	-0.922001	0.96864	-1.05915	0.289532
4930566F21Rik	1.61075	0.87864	0.861562	0.996177	0.319164
4930567H12Rik	0.529592	0.0354552	0.879545	0.0473152	0.962262
4930568A12Rik	3.54848	-0.980902	0.864949	-1.15599	0.247686	0.683519
4930568D16Rik	0.547933	0.469899	0.881226	0.582542	0.560202
4930568G15Rik	0.150587	0.00628784	0.87403	0.00765742	0.99389
4930570E03Rik	0.697907	0.521413	0.962773	0.539407	0.589606
4930570G19Rik	0.819738	0.702973	0.943523	0.783769	0.433175
4930571K23Rik	1.58523	0.223699	0.969541	0.286816	0.774254
4930571N24Rik	0.938344	-0.186562	0.884486	-0.209845	0.833789
4930572G02Rik	117.059	0.521931	0.401955	1.29892	0.19397	0.621031
4930572O03Rik	0.142911	-0.0900275	0.873158	-0.12411	0.901228
4930573C08Rik	0.13738	-0.0900275	0.873158	-0.12411	0.901228
4930573C15Rik	1.904	0.81943	0.905662	0.90776	0.364005
4930573H18Rik	0.757152	0.631013	0.895824	0.767473	0.4428
4930577N17Rik	4.44213	-0.12367	0.732179	-0.167498	0.866978	0.982299
4930578E11Rik	1.13463	0.875448	0.923983	1.04363	0.296658
4930578G10Rik	0.503332	0.417095	0.880124	0.523344	0.600735
4930578I06Rik	1.18967	-0.153113	0.966872	-0.187681	0.851127
4930578I07Rik	0.428732	0.371313	0.879609	0.461305	0.64458
4930578M01Rik	8.66525	1.05229	0.788355	1.33964	0.180363	0.603113
4930578M07Rik	7.20846	0.405597	0.692537	0.588926	0.555911	0.891718
4930578N18Rik	0.110415	-0.141641	0.873069	-0.172316	0.863189
4930579C12Rik	2.63502	-0.0690868	0.958542	-0.0743217	0.940754
4930579D07Rik	0.332049	-0.0522558	0.876492	-0.0767731	0.938804
4930579F01Rik	0.287111	0.217564	0.876576	0.265035	0.790982
4930579G18Rik	0.225601	-0.17328	0.875388	-0.198148	0.84293
4930579G24Rik	503.62	0.300828	0.276726	1.08709	0.276998	0.71341
4930579J19Rik	0.26089	-0.0951672	0.87586	-0.115425	0.908108
4930579K19Rik	2.13586	-0.27185	0.777266	-0.349355	0.726823
4930579P08Rik	3.43811	1.39715	0.965315	1.45913	0.14453	0.547782
4930581F22Rik	96.1491	0.842062	0.436301	1.92903	0.0537268	0.36435
4930583K01Rik	0.235168	-0.0643008	0.875423	-0.0855669	0.931811
4930584E12Rik	0.711723	0.640091	0.90779	0.76645	0.443409
4930584F24Rik	0.428732	0.371313	0.879609	0.461305	0.64458
4930587A21Rik	0.11364	-0.100013	0.873113	-0.12411	0.901228
4930588A03Rik	0.625342	0.291893	0.930982	0.335947	0.736911
4930588J15Rik	0.389424	0.149268	0.906584	0.168938	0.865845
4930588K23Rik	0.20607	0.0792243	0.87469	0.121972	0.902921
4930589L23Rik	4.82639	1.5122	0.769086	2.07309	0.038164	0.314277
4930589O11Rik	0.193969	-0.49455	0.873842	-0.588235	0.556375
4930589P08Rik	0.786008	0.613515	0.883139	0.757752	0.448599
4930590H14Rik	0.214366	0.0792243	0.87469	0.127405	0.89862
4930590J08Rik	2.67261	0.252346	0.866824	0.288164	0.773221
4930591A17Rik	0.395925	0.340662	0.878946	0.422968	0.672318
4930592A05Rik	0.205341	-0.217909	0.874161	-0.296687	0.766705
4930592C13Rik	2.13217	-0.0454022	0.868581	-0.0541289	0.956832
4930593A02Rik	0.142911	-0.0900275	0.873158	-0.12411	0.901228
4930594C11Rik	0.368041	0.315714	0.878552	0.390898	0.695873
4930594M17Rik	0.0982097	-0.13942	0.872838	-0.168081	0.86652
4930594M22Rik	0.831041	-0.376459	0.953109	-0.388185	0.697879
4930594O21Rik	1.15722	1.20375	0.965378	1.33528	0.181786
4930595D18Rik	0.182777	0.0356251	0.874329	0.0484439	0.961362
4930595L18Rik	0.250084	0.159207	0.875569	0.201191	0.840549
4930595O18Rik	0.334602	-0.043296	0.876552	-0.0693095	0.944743
4930596D02Rik	0.142911	-0.0900275	0.873158	-0.12411	0.901228
4930597A21Rik	0.863929	0.0775324	0.94721	0.105072	0.916319
4930597G03Rik	0.142911	-0.0900275	0.873158	-0.12411	0.901228
4930597L12Rik	0.326848	0.177598	0.87767	0.215738	0.829192
4930599N23Rik	9.38755	-1.03172	0.655384	-1.59005	0.111823	0.489719
4931403E22Rik	0.197029	0.0572712	0.874539	0.0768717	0.938726
4931406B18Rik	0.853349	0.0738632	0.904611	0.0933462	0.925629
4931406C07Rik	12.6831	1.27709	0.68445	1.85619	0.0634265	0.388931
4931406G06Rik	3.79859	1.84223	0.946312	2.11858	0.0341263	0.298496
4931407E12Rik	1.61136	1.0636	0.963199	1.19173	0.233368
4931412I15Rik	0.140257	-0.0900275	0.873158	-0.12411	0.901228
4931413I07Rik	0.448481	0.0356129	0.878232	0.04764	0.962003
4931413K12Rik	0.746131	0.867522	0.968067	0.906527	0.364657
4931414P19Rik	33.8931	0.62504	0.363314	1.71933	0.0855552	0.438311
4931415C17Rik	1.85362	0.686202	0.963846	0.706692	0.479758
4931420L22Rik	0.140122	-0.0900275	0.873158	-0.12411	0.901228
4931422A03Rik	19.9891	0.424253	0.594899	0.71864	0.472362	0.850123
4931428F04Rik	11.4173	0.48624	0.683976	0.706286	0.48001	0.854157
4931428L18Rik	1.19287	0.916063	0.955275	0.985202	0.324525
4931429L15Rik	0.477655	-0.420437	0.925266	-0.495941	0.619936
4931431B13Rik	0.102507	-0.0900275	0.873158	-0.12411	0.901228
4931431C16Rik	1.57988	0.980758	0.937078	1.02714	0.304355
4931439C15Rik	0.285821	0.216244	0.876554	0.263154	0.792432
4931440P22Rik	6.53816	0.663356	0.705934	0.93692	0.3488	0.773201
4932411K12Rik	0.430242	-0.286529	0.877786	-0.366551	0.713954
4932412D23Rik	3.71373	1.06323	0.968759	1.35656	0.174922	0.594883
4932414J04Rik	4.20612	1.10137	0.970368	1.10856	0.267621	0.701939
4932414N04Rik	1.53955	0.603341	0.959817	0.633391	0.526478
4932415D10Rik	5.64772	2.24081	0.952385	2.40448	0.0161953	0.210314
4932415M13Rik	5.19426	1.99579	0.968286	2.11652	0.0343008	0.299223
4932416K20Rik	4.32482	1.62279	0.941836	1.68795	0.0914204	0.452441
4932422M17Rik	2.2628	1.24576	0.818609	1.49796	0.134144
4932431L22Rik	9.11333	1.08852	0.897451	1.45264	0.146325	0.55068
4932435O22Rik	0.408634	0.156682	0.87929	0.182413	0.855258
4932438A13Rik	406.776	0.296046	0.352055	0.840998	0.400349	0.810383
4932438H23Rik	0.168147	-0.000507627	0.873908	-0.000709397	0.999434
4932441J04Rik	0.675152	-0.316464	0.893715	-0.338856	0.734718
4932442E05Rik	0.349199	0.139105	0.899504	0.157937	0.874507
4932443L11Rik	0.988142	0.894467	0.951836	0.982861	0.325676
4932702P03Rik	0.810211	0.574613	0.96637	0.589292	0.555666
4933400A11Rik	0.261528	-0.0946773	0.87584	-0.114514	0.90883
4933400C23Rik	0.134199	-0.381419	0.872917	-0.484807	0.627813
4933400F21Rik	1.18105	1.24253	0.965148	1.33363	0.182324
4933400L20Rik	0.551876	0.305845	0.881365	0.35204	0.724808
4933401D09Rik	1.59957	1.33815	0.970302	1.41536	0.156964
4933401H06Rik	0.370172	0.00390658	0.896031	0.00428586	0.99658
4933401J01Rik	0.639403	-0.806429	0.873927	-1.02294	0.306335
4933401L05Rik	0.214366	0.0792243	0.87469	0.127405	0.89862
4933402C05Rik	0.345711	0.0704915	0.877888	0.0828053	0.934006
4933402C06Rik	0.142911	-0.0900275	0.873158	-0.12411	0.901228
4933402D24Rik	0.232506	-0.129047	0.875112	-0.173699	0.862102
4933402N03Rik	0.210319	0.0792243	0.87469	0.125303	0.900284
4933403J19Rik	0.13738	-0.0900275	0.873158	-0.12411	0.901228
4933403L11Rik	0.20907	0.0792243	0.87469	0.12345	0.901751
4933404G15Rik	0.350764	0.293564	0.878123	0.36398	0.715873
4933404K08Rik	0.415461	0.360149	0.879407	0.4471	0.654803
4933404K13Rik	0.76455	0.649527	0.902357	0.784934	0.432492
4933404O12Rik	75.9294	0.190813	0.733597	0.25974	0.795065	0.964849
4933405D12Rik	1.0185	0.762834	0.9702	0.871922	0.383251
4933405E24Rik	0.142911	-0.0900275	0.873158	-0.12411	0.901228
4933405L10Rik	0.434645	0.374585	0.879572	0.465947	0.641254
4933406B15Rik	0.257257	0.182671	0.875894	0.215797	0.829146
4933406B17Rik	3.6288	0.0983948	0.90843	0.109879	0.912505	0.989821
4933406C10Rik	0.229995	-0.206913	0.874397	-0.25839	0.796106
4933406F09Rik	0.309769	-0.438778	0.872908	-0.597424	0.550225
4933406G16Rik	0.396024	0.0293669	0.878209	0.0393043	0.968648
4933406I18Rik	0.12511	-0.0139939	0.873747	-0.0159398	0.987282
4933406K04Rik	0.283353	0.206176	0.876444	0.258461	0.796051
4933406L23Rik	0.113417	-0.0996673	0.873101	-0.12411	0.901228
4933406P04Rik	10.8548	0.171748	0.495622	0.346433	0.729017	0.947578
4933407I05Rik	0.249875	0.156461	0.875968	0.191735	0.84795
4933407I08Rik	0.142911	-0.0900275	0.873158	-0.12411	0.901228
4933407K13Rik	15.148	-0.103916	0.792641	-0.131343	0.895504	0.988955
4933407L21Rik	1.74293	1.59818	0.927839	1.80843	0.0705393
4933408J17Rik	1.23971	0.624171	0.970356	0.627614	0.530257
4933408N05Rik	0.728073	0.791852	0.96314	0.859572	0.390025
4933409D19Rik	0.428732	0.371313	0.879609	0.461305	0.64458
4933409F18Rik	0.569916	0.484345	0.881442	0.600654	0.548071
4933409K07Rik	1.11736	0.943401	0.935363	1.09837	0.272042
4933411E02Rik	0.21282	0.0792243	0.87469	0.122574	0.902445
4933411E06Rik	40.4318	0.657132	0.712713	0.924067	0.355451	0.778552
4933411E08Rik	0.447216	0.129735	0.87991	0.147191	0.882981
4933412A08Rik	1.47947	0.951668	0.904194	1.03574	0.300324
4933412E12Rik	2.23848	-0.0633193	0.902068	-0.0688621	0.945099
4933412L11Rik	0.25411	0.178962	0.875803	0.210524	0.833258
4933412O06Rik	0.243473	0.157738	0.875484	0.191649	0.848017
4933413C19Rik	0.142911	-0.0900275	0.873158	-0.12411	0.901228
4933413J09Rik	1.80008	0.884986	0.936869	1.11778	0.263659
4933413L06Rik	0.513943	0.448911	0.880886	0.555351	0.578655
4933414I15Rik	1.3363	1.1841	0.95948	1.32463	0.185293
4933415A04Rik	1.33052	0.837571	0.927438	0.934878	0.349851
4933416O17Rik	0.491619	0.426026	0.880542	0.528837	0.596919
4933417C20Rik	9.99551	0.100306	0.525442	0.191151	0.848407	0.976268
4933417D19Rik	0.731971	-0.0996737	0.968541	-0.107971	0.914019
4933417E11Rik	0.285821	0.216244	0.876554	0.263154	0.792432
4933417G07Rik	0.394976	0.0287606	0.878185	0.0384918	0.969296
4933421A08Rik	2.14505	0.944877	0.965167	0.988474	0.322921
4933421I07Rik	0.997438	0.537579	0.884947	0.655596	0.512084
4933421O10Rik	23.277	0.530436	0.578377	0.917825	0.358711	0.779802
4933422A05Rik	0.316759	0.214288	0.940293	0.241442	0.809213
4933423L19Rik	1.09862	0.736879	0.884945	0.921827	0.356619
4933423P22Rik	2.90386	-0.0107421	0.801977	-0.0136168	0.989136
4933424G06Rik	0.179451	-0.0493232	0.874212	-0.0608671	0.951465
4933424L21Rik	1.32325	0.41893	0.904871	0.467475	0.64016
4933424M12Rik	1.11192	0.704817	0.910682	0.806694	0.419843
4933424N20Rik	0.564384	0.48077	0.88139	0.596169	0.551062
4933425B07Rik	0.836873	0.639393	0.88344	0.788869	0.430189
4933425D22Rik	0.214366	0.0792243	0.87469	0.127405	0.89862
4933425M03Rik	0.13738	-0.0900275	0.873158	-0.12411	0.901228
4933426B08Rik	0.321609	-0.43929	0.87634	-0.519089	0.603699
4933426K07Rik	1.72409	1.07238	0.970073	1.09907	0.271738
4933427D06Rik	0.142911	-0.0900275	0.873158	-0.12411	0.901228
4933427D14Rik	78.4255	-0.600749	0.423561	-1.41979	0.15567	0.564257
4933427E13Rik	0.969366	-0.105585	0.908393	-0.139027	0.889429
4933427G23Rik	0.948594	0.91192	0.967637	0.953932	0.340118
4933427I04Rik	16.1883	0.909635	0.764795	1.19859	0.230687	0.664441
4933427I22Rik	0.142911	-0.0900275	0.873158	-0.12411	0.901228
4933427J07Rik	87.6151	1.89207	0.708518	2.67188	0.0075427	0.14172
4933428C19Rik	0.13738	-0.0900275	0.873158	-0.12411	0.901228
4933428G20Rik	7.06161	0.633471	0.586042	1.08392	0.278401	0.715078
4933428P19Rik	2.53276	0.735452	0.878895	0.815004	0.41507
4933429H19Rik	43.6016	0.10719	0.643567	0.16696	0.867402	0.982299
4933429O19Rik	0.849817	0.195539	0.893164	0.214145	0.830434
4933430H06Rik	0.960059	0.326218	0.907149	0.414438	0.678553
4933430H16Rik	0.142911	-0.0900275	0.873158	-0.12411	0.901228
4933430I17Rik	3.94279	0.724832	0.716411	1.00849	0.313218	0.74335
4933430L12Rik	0.201008	-0.211461	0.874296	-0.249518	0.80296
4933430M04Rik	0.113816	-0.0356353	0.873533	-0.039656	0.968367
4933430N04Rik	1.35434	1.24458	0.962868	1.39701	0.162411
4933431E20Rik	107.192	-0.486498	0.308236	-1.57831	0.114494	0.494057
4933431G14Rik	46.9011	0.64925	0.599087	1.08584	0.277551	0.713806
4933431J24Rik	0.633533	0.859348	0.967681	0.951665	0.341267
4933431K14Rik	74.8875	-0.215411	0.434756	-0.495855	0.619997	0.915219
4933431K23Rik	2.79673	1.64519	0.922826	1.90119	0.057277
4933432I09Rik	0.709027	0.377702	0.931795	0.428003	0.668649
4933433F19Rik	0.0834068	-0.105621	0.873036	-0.12411	0.901228
4933433G08Rik	0.357277	0.299909	0.878251	0.372138	0.70979
4933433G15Rik	0.390609	-0.0483846	0.909745	-0.0582632	0.953539
4933433G19Rik	2.79021	1.44696	0.937622	1.53637	0.124447
4933433H22Rik	0.712267	0.573814	0.882657	0.709671	0.477908
4933433N18Rik	1.50895	0.610387	0.955984	0.713329	0.475642
4933434E20Rik	327.252	-0.470647	0.32063	-1.46808	0.142082	0.542809
4933434M16Rik	0.976559	0.806165	0.91761	0.956998	0.338568
4933434P08Rik	0.726537	0.763964	0.941936	0.878253	0.379807
4933435E02Rik	0.102507	-0.0900275	0.873158	-0.12411	0.901228
4933435F18Rik	0.348292	0.291128	0.878073	0.360847	0.718214
4933435G04Rik	0.558861	0.477169	0.881337	0.591652	0.554084
4933436E23Rik	0.140143	-0.0900275	0.873158	-0.12411	0.901228
4933436F18Rik	0.640937	0.73338	0.947508	0.834316	0.404103
4933436I20Rik	14.4844	2.54124	0.891473	2.81919	0.00481457	0.106285
4933436P19Rik	0.726503	0.0991946	0.888213	0.109912	0.912479
4933437G19Rik	0.232217	-0.0448335	0.875616	-0.0477177	0.961941
4933438A12Rik	0.142911	-0.0900275	0.873158	-0.12411	0.901228
4933438K21Rik	11.112	1.86343	0.948197	1.99218	0.0463512	0.342913
4933439C10Rik	15.0026	-0.567333	0.695005	-0.813936	0.415682	0.821278
4933439J24Rik	6.87225	-0.397788	0.682145	-0.586719	0.557393	0.891726
4933439K11Rik	0.799449	1.00134	0.968034	1.11129	0.266444
4933439N06Rik	0.643098	0.532637	0.882122	0.659658	0.509473
4933439N14Rik	1.23761	-0.116181	0.95246	-0.15575	0.87623
4933440M02Rik	2.02169	0.623208	0.969394	0.631276	0.52786
4933440N22Rik	4.31442	0.871287	0.722129	1.18636	0.23548	0.66992
5031415H12Rik	0.738655	0.589179	0.882851	0.728023	0.4666
5031425E22Rik	229.01	-0.606405	0.510455	-1.18833	0.234704	0.668742
5031425F14Rik	0.480831	0.418036	0.880411	0.51874	0.603942
5031434C07Rik	3.86364	1.18557	0.885285	1.36919	0.17094	0.589732
5031434O11Rik	5.01966	-0.305444	0.75449	-0.402716	0.687157	0.935088
5031439G07Rik	41.3851	-0.134089	0.754007	-0.177881	0.858816	0.978531
5033403F01Rik	0.22681	0.135905	0.875229	0.170936	0.864274
5033406O09Rik	82.4132	-1.31274	0.45755	-2.87188	0.00408033	0.0953959
5033417F24Rik	2.55635	1.10493	0.915705	1.1677	0.242929
5033421B08Rik	1.58202	0.884475	0.969376	0.899151	0.368572
5033424D13Rik	0.162617	-0.226312	0.873897	-0.265638	0.790518
5033426O07Rik	0.408093	0.156301	0.879281	0.181983	0.855596
5033430I15Rik	0.0999413	-0.642754	0.872811	-0.715842	0.474089
5330406M23Rik	5.03017	0.502041	0.741449	0.682846	0.494704	0.862409
5330409N07Rik	0.29567	0.236691	0.876944	0.289585	0.772134
5330411J11Rik	0.357277	0.299909	0.878251	0.372138	0.70979
5330411O13Rik	0.237112	0.150065	0.875441	0.184091	0.853942
5330413D20Rik	0.140133	-0.0900275	0.873158	-0.12411	0.901228
5330413P13Rik	0.876311	-0.558394	0.967318	-0.597017	0.550496
5330416C01Rik	33.3453	-0.0292831	0.640619	-0.0458952	0.963394	0.995688
5330417H12Rik	0.383127	-0.0552405	0.876472	-0.0792639	0.936823
5330426L24Rik	38.2473	0.0126961	0.735285	0.017287	0.986208	0.997777
5330429C05Rik	0.142911	-0.0900275	0.873158	-0.12411	0.901228
5330431K02Rik	1.21461	0.293349	0.950393	0.338118	0.735274
5330432J10Rik	0.670161	-0.293602	0.934035	-0.30695	0.758882
5330434G04Rik	0.464435	0.40804	0.88023	0.505265	0.613373
5330438D12Rik	39.894	-0.755471	0.535837	-1.41302	0.15765	0.56817
5330439A09Rik	0.301862	-0.510411	0.873993	-0.708152	0.478851
5330439K02Rik	1.4426	0.470587	0.952471	0.490025	0.624116
5430400D12Rik	5.30974	-0.0901427	0.574601	-0.156902	0.875322	0.984414
5430401F13Rik	1.72195	1.22006	0.97005	1.25958	0.207822
5430401H09Rik	2049.81	-1.01738	0.560281	-1.816	0.0693699	0.403499
5430402E10Rik	0.140157	-0.0900275	0.873158	-0.12411	0.901228
5430402O13Rik	1.98091	0.651724	0.965912	0.811639	0.416999
5430402P08Rik	1.71752	1.01274	0.969983	1.19319	0.232793
5430403G16Rik	4.56861	-0.248491	0.802215	-0.307605	0.758383	0.956203
5430403N17Rik	0.509564	0.442324	0.880806	0.548252	0.583519
5430405H02Rik	56.3599	0.42375	0.382151	1.10942	0.267248	0.701787
5430414B19Rik	1.0162	0.0728814	0.906813	0.0794355	0.936686
5430416N02Rik	31.5808	1.45763	0.52706	2.76241	0.00573761	0.118865
5430420F09Rik	0.905	0.667373	0.8839	0.827086	0.408188
5430421F17Rik	0.987708	1.00401	0.954736	1.13223	0.257537
5430425E15Rik	0.142911	-0.0900275	0.873158	-0.12411	0.901228
5430427M07Rik	0.606927	0.42715	0.960285	0.587852	0.556632
5430427N15Rik	0.170607	-0.000423114	0.873895	-0.000591253	0.999528
5430430B14Rik	0.122657	-0.214293	0.873173	-0.247513	0.804511
5430430K15Rik	3.82603	0.234116	0.848171	0.2788	0.780398	0.959607
5430431A17Rik	13.1111	-0.285549	0.729405	-0.395289	0.69263	0.937849
5430433H01Rik	0.142911	-0.0900275	0.873158	-0.12411	0.901228
5430434F05Rik	2.18971	-0.979594	0.865861	-1.16867	0.242538
5430434I15Rik	0.183774	-0.370702	0.872919	-0.504306	0.614046
5430435K18Rik	0.214366	0.0792243	0.87469	0.127405	0.89862
5430437J10Rik	0.177189	-0.000761476	0.873961	-0.0010666	0.999149
5530400K19Rik	18.5755	1.1473	0.710654	1.62022	0.105184	0.479123
5530401A14Rik	5.50278	1.6146	0.870409	1.82998	0.0672528	0.398621
5530402G07Rik	0.27103	-0.0518054	0.876054	-0.0591137	0.952862
5530601H04Rik	161.546	-0.445672	0.393994	-1.13193	0.257664	0.690509
5730403I07Rik	0.137675	-0.172062	0.873452	-0.203671	0.838611
5730405O15Rik	5.67473	1.44988	0.726921	1.99185	0.0463878	0.343016
5730408A14Rik	0.214366	0.0792243	0.87469	0.127405	0.89862
5730409E04Rik	0.534625	0.463047	0.881124	0.573173	0.566527
5730412P04Rik	0.285802	0.2313	0.887207	0.277529	0.781374
5730414N17Rik	0.330096	-0.0574163	0.940413	-0.0594554	0.952589
5730416F02Rik	0.270521	-0.433249	0.873358	-0.574752	0.565459
5730419F03Rik	1.19221	0.151243	0.966139	0.156794	0.875407
5730420D15Rik	0.577219	0.502157	0.886802	0.617815	0.536697
5730435O14Rik	0.346769	0.289616	0.878041	0.358903	0.719667
5730455P16Rik	152.2	0.287955	0.339764	0.847306	0.396825	0.807404
5730460C07Rik	15.1533	-1.24672	0.577834	-2.1601	0.0307652	0.284785
5730471H19Rik	8.33394	0.232791	0.62381	0.371369	0.710363	0.941451
5730480H06Rik	45.6454	0.11078	0.654821	0.169391	0.865489	0.981501
5730488B01Rik	0.921689	-0.759709	0.949997	-0.785782	0.431995
5730507A11Rik	0.419903	0.163482	0.879543	0.18847	0.850508
5730507C01Rik	1.70034	1.39515	0.945524	1.4594	0.144454
5730521K06Rik	5.13911	1.2655	0.865017	1.48398	0.137813	0.535825
5730522E02Rik	4.05562	1.95851	0.969428	2.25306	0.0242555	0.257231
5730585A16Rik	0.417286	0.166075	0.879434	0.193323	0.846706
5730596B20Rik	0.210027	0.0792243	0.87469	0.125303	0.900284
5830405F06Rik	0.274761	0.204225	0.876324	0.246122	0.805588
5830408C22Rik	2.87421	-0.387015	0.969023	-0.405984	0.684755
5830411K02Rik	0.320448	-0.353824	0.893681	-0.494138	0.621209
5830415G21Rik	1.11506	1.33021	0.970289	1.46277	0.143531
5830416I19Rik	2.71029	0.438643	0.964879	0.43594	0.66288
5830417I10Rik	215.226	0.32936	0.414208	0.794862	0.426694	0.82664
5830418P13Rik	0.668874	-0.466699	0.881465	-0.520439	0.602757
5830428M24Rik	3.06034	0.278376	0.927291	0.300598	0.763721
5830432E09Rik	0.491348	-0.0771409	0.915728	-0.0893086	0.928837
5830437K03Rik	0.260722	-0.211677	0.874172	-0.323466	0.746342
5830444B04Rik	12.953	0.154513	0.716385	0.217886	0.827518	0.972559
5830444F18Rik	0.480748	0.135009	0.880025	0.178775	0.858114
5830448L01Rik	357.439	0.17739	0.551795	0.321566	0.747782	0.952125
5830454E08Rik	3.20338	-0.339065	0.704709	-0.48321	0.628947	0.917868
5830462I19Rik	27.832	0.844708	0.634173	1.33229	0.182764	0.607367
5830462O15Rik	0.930122	0.321117	0.967263	0.322781	0.746861
5830468F06Rik	0.309388	-0.207321	0.876592	-0.249223	0.803188
5830487J09Rik	19.2085	0.620702	0.591047	1.05429	0.29175	0.72633
5930403N24Rik	1.34344	0.20709	0.94827	0.24342	0.80768
5930411N13Rik	2.12714	-1.32594	0.909634	-1.47697	0.139683
5930420M18Rik	19.112	0.414334	0.535432	0.775918	0.437798	0.831766
5930430L01Rik	9.06715	-0.489926	0.705702	-0.695992	0.486434	0.858106
5930435M05Rik	0.491424	0.425885	0.88054	0.528658	0.597043
5930438M14Rik	0.424751	0.367983	0.879549	0.457073	0.647618
6030400A10Rik	0.155845	-0.0900275	0.873158	-0.12411	0.901228
6030407O03Rik	0.429444	0.165722	0.878878	0.204217	0.838184
6030440G07Rik	2.42116	0.12727	0.925934	0.147756	0.882536
6030442K20Rik	4.12562	0.046819	0.747991	0.0618833	0.950656	0.994222
6030443J06Rik	21.1617	1.42379	0.786282	1.83494	0.0665149	0.395945
6030445D17Rik	0.197757	-0.499293	0.873824	-0.593168	0.553069
6030452D12Rik	1.47105	1.34364	0.966356	1.50085	0.133394
6030458C11Rik	756.257	-0.167885	0.183807	-0.913375	0.361045	0.780984
6030460B20Rik	1.25055	-0.211138	0.970362	-0.212381	0.83181
6030466F02Rik	0.285821	0.216244	0.876554	0.263154	0.792432
6030468B19Rik	953.508	0.304768	0.356031	0.856035	0.391978	0.80359
6030469F06Rik	0.905399	0.243812	0.894073	0.309132	0.757221
6030498E09Rik	1.68921	-0.719286	0.953011	-0.7401	0.45924
6230400D17Rik	7.41468	-0.341542	0.594375	-0.577389	0.563676	0.894744
6330403K07Rik	1.10532	0.763906	0.910071	0.89355	0.371563
6330403L08Rik	0.710831	0.573064	0.882648	0.708738	0.478487
6330408M09Rik	1.03385	0.100766	0.963197	0.102944	0.918007
6330409D20Rik	0.131692	-0.375226	0.872918	-0.475246	0.634612
6330410L21Rik	2.65887	1.58907	0.970257	1.76319	0.077869
6330411D24Rik	0.99452	0.700689	0.884418	0.872755	0.382797
6330415B21Rik	1.65407	-0.176368	0.968422	-0.18957	0.849646
6330415G19Rik	4.50972	0.180744	0.680492	0.265247	0.790819	0.962563
6330418K02Rik	9.64035	0.107999	0.711654	0.151505	0.879577	0.985278
6330420H09Rik	0.653667	0.716312	0.942941	0.821924	0.41112
6330537M06Rik	3.52723	-0.494444	0.891786	-0.550236	0.582158	0.902163
6330549D23Rik	14.354	-0.140634	0.676449	-0.208215	0.835061	0.974609
6330562C20Rik	8.85722	-0.0514284	0.736475	-0.0692761	0.94477	0.993364
6330576A10Rik	0.184723	0.0368384	0.874279	0.0499277	0.96018
6430511E19Rik	6.62952	-0.0224791	0.645375	-0.0348431	0.972205	0.996472
6430548M08Rik	17.3849	-1.74338	0.785689	-2.22097	0.0263527	0.266671
6430550D23Rik	8.61662	0.495114	0.662454	0.740797	0.458817	0.845261
6430553K19Rik	0.815109	0.67546	0.900638	0.816098	0.414444
6430562O15Rik	1.07968	0.672785	0.949432	0.711326	0.476882
6430571L13Rik	0.280335	0.224066	0.876703	0.27111	0.786307
6430573P05Rik	0.30179	-0.0732907	0.889536	-0.0894507	0.928724
6430584L05Rik	0.716356	0.630798	0.903988	0.759422	0.4476
6430590A07Rik	19.4463	0.530501	0.536503	0.992137	0.321131	0.749453
6430628N08Rik	1.59948	1.1817	0.947974	1.36999	0.17069
6430710C18Rik	0.314026	-0.143371	0.875625	-0.202693	0.839375
6430710M23Rik	0.959831	0.776202	0.970338	0.793563	0.42745
6530402F18Rik	4.79257	-2.02804	0.914267	-2.24319	0.0248843	0.259348
6530403H02Rik	0.182679	0.0359682	0.874314	0.0488632	0.961028
6530409C15Rik	22.5297	0.338476	0.457992	0.739957	0.459326	0.845261
6530413G14Rik	1.662	1.39533	0.926897	1.54104	0.123307
6530437J22Rik	0.0997831	-0.110627	0.873562	-0.13948	0.889071
6720427I07Rik	4.52155	-0.082853	0.665027	-0.124274	0.901098	0.98969
6720432D03Rik	0.2824	0.212563	0.876484	0.25794	0.796453
6720464F23Rik	19.3664	0.252929	0.50329	0.503512	0.614604	0.912955
6720468P15Rik	0.126269	-0.142269	0.873325	-0.174988	0.861089
6720469O03Rik	0.701443	0.345181	0.936011	0.419968	0.674509
6720475M21Rik	0.45517	0.165232	0.951216	0.169119	0.865703
6720482G16Rik	5.01211	-0.978054	0.753428	-1.3267	0.184608	0.609634
6720489N17Rik	44.2831	-0.194234	0.468052	-0.414741	0.678332	0.933963
6820402A03Rik	0.788748	-0.207835	0.960249	-0.226851	0.82054
6820408C15Rik	1.66408	0.575533	0.892639	0.641433	0.521241
6820426E19Rik	1.39153	0.730666	0.925653	0.79089	0.429008
6820431F20Rik	394.418	-0.0161233	0.21307	-0.0756734	0.939679	0.993017
7420700N18Rik	0.296393	0.234851	0.876908	0.287662	0.773606
7530414M10Rik	1.07703	-0.332878	0.906255	-0.365364	0.71484
7530428D23Rik	0.10487	-0.328086	0.87323	-0.347297	0.728369
8030423F21Rik	2.49887	0.961954	0.882322	1.13608	0.255924
8030423J24Rik	0.142911	-0.0900275	0.873158	-0.12411	0.901228
8030443G20Rik	0.690609	0.344436	0.960361	0.374931	0.707712
8030445P17Rik	0.142911	-0.0900275	0.873158	-0.12411	0.901228
8030451A03Rik	0.384513	0.322995	0.878609	0.40243	0.687367
8030453O22Rik	0.39686	0.0331127	0.878231	0.0443062	0.96466
8030455M16Rik	0.285821	0.216244	0.876554	0.263154	0.792432
8030456M14Rik	0.380458	0.28777	0.913685	0.331958	0.739921
8030462N17Rik	127.374	0.479553	0.260389	1.8418	0.0655042	0.394875
8030474K03Rik	0.170481	-0.000790826	0.87397	-0.0011083	0.999116
8030487O14Rik	0.37002	0.317669	0.878603	0.393374	0.694043
8430406P12Rik	1.59136	0.322925	0.918565	0.366007	0.71436
8430419K02Rik	0.497591	0.421692	0.880335	0.52622	0.598735
8430422H06Rik	0.488638	0.423838	0.880506	0.52607	0.598839
8430422M14Rik	0.357928	-0.549961	0.906396	-0.665676	0.505618
8430426J06Rik	0.214366	0.0792243	0.87469	0.127405	0.89862
8430429K09Rik	29.2077	-0.360693	0.387733	-0.929619	0.352569	0.775723
8430430B14Rik	0.661449	-0.165891	0.882335	-0.181335	0.856104
8430432A02Rik	0.074956	-0.592712	0.872609	-0.668133	0.504049
8430437L04Rik	0.419835	0.363889	0.879476	0.451853	0.651375
9030025P20Rik	75.2525	-0.143902	0.335395	-0.429146	0.667817	0.928835
9030404E10Rik	0.214366	0.0792243	0.87469	0.127405	0.89862
9030407P20Rik	5.18851	0.461537	0.776626	0.586617	0.557461	0.891726
9030607J07Rik	17.9527	0.115337	0.694785	0.166796	0.86753	0.982299
9030612E09Rik	2.12518	0.053053	0.96876	0.081102	0.935361
9030616G12Rik	0.142911	-0.0900275	0.873158	-0.12411	0.901228
9030619P08Rik	0.284655	-0.188969	0.876222	-0.194783	0.845563
9030622O22Rik	0.210706	0.0792243	0.87469	0.125275	0.900306
9030624G23Rik	0.658796	0.498233	0.93839	0.539277	0.589696
9030625G05Rik	0.600979	0.826001	0.967291	0.914085	0.360672
9130002K18Rik	26.8801	-0.418843	0.585179	-0.71796	0.472782	0.850296
9130008F23Rik	6.03558	-0.748912	0.817557	-0.921646	0.356713	0.779205
9130015A21Rik	0.384113	0.0807913	0.87871	0.0930557	0.925859
9130015G15Rik	0.965911	0.487561	0.906178	0.533117	0.593952
9130016M20Rik	3.52941	1.72028	0.870552	1.95426	0.0506702	0.356244
9130017K11Rik	0.870353	0.738006	0.912129	0.879344	0.379215
9130019O22Rik	15.2944	0.00543493	0.659517	0.00825714	0.993412	0.998556
9130019P16Rik	1.63936	0.227872	0.924399	0.304575	0.76069
9130023H24Rik	59.6773	0.265649	0.306494	0.866625	0.386147	0.798664
9130024F11Rik	0.350125	0.292937	0.87811	0.363173	0.716475
9130204K15Rik	3.50924	0.180306	0.8509	0.212382	0.831809	0.973761
9130209A04Rik	0.142911	-0.0900275	0.873158	-0.12411	0.901228
9130213A22Rik	0.142911	-0.0900275	0.873158	-0.12411	0.901228
9130221F21Rik	1.85285	0.691813	0.968885	0.718249	0.472604
9130221H12Rik	70.6513	0.307374	0.453686	0.677847	0.497869	0.86403
9130227L01Rik	0.285057	0.201662	0.87644	0.260547	0.794442
9130230L23Rik	4.26635	0.949756	0.802857	1.17497	0.240006	0.673833
9130230N09Rik	0.528036	0.577903	0.933067	0.670395	0.502606
9130401M01Rik	55.1286	-0.0664111	0.729574	-0.0908497	0.927612	0.992213
9130409I23Rik	0.737928	0.356425	0.888849	0.448612	0.653711
9130604C24Rik	7.42252	0.311022	0.616545	0.502795	0.615109	0.912955
9230020A06Rik	0.434955	0.376384	0.879697	0.46777	0.639949
9230102K24Rik	0.593839	-0.0366181	0.877385	-0.0580117	0.953739
9230104M06Rik	2.84014	0.598522	0.896184	0.650026	0.515675
9230105E05Rik	0.598816	0.366312	0.970344	0.372712	0.709363
9230106D20Rik	0.182182	0.0364478	0.874295	0.0494497	0.960561
9230109A22Rik	0.213718	0.0792243	0.87469	0.121509	0.903288
9230110F11Rik	0.344703	-0.160982	0.9025	-0.233328	0.815506
9230112E08Rik	10.455	0.246644	0.636495	0.389485	0.696918	0.938965
9230112J17Rik	0.138691	0.0176804	0.874075	0.019902	0.984122
9230114K14Rik	63.0097	0.138988	0.380183	0.365575	0.714682	0.942536
9230116L04Rik	0.627002	0.124065	0.963095	0.13003	0.896543
9230116N13Rik	43.6928	-0.128913	0.398316	-0.32397	0.745961	0.952015
9330020H09Rik	21.4747	0.0320356	0.41266	0.0776493	0.938107	0.993017
9330102E08Rik	0.527253	0.350129	0.928001	0.384929	0.70029
9330104G04Rik	2.64779	2.17002	0.835819	2.624	0.00869038
9330111N05Rik	1.96902	0.489736	0.968913	0.645766	0.518431
9330117O12Rik	0.113342	-0.0995491	0.873097	-0.12411	0.901228
9330118I20Rik	0.140154	-0.0900275	0.873158	-0.12411	0.901228
9330121K16Rik	7.56096	2.2083	0.939422	2.33966	0.0193013	0.229434
9330136K24Rik	13.5481	0.449769	0.699712	0.64806	0.516946	0.875192
9330151L19Rik	24.2063	-0.119812	0.464518	-0.257778	0.796578	0.965457
9330154J02Rik	0.280326	0.2103	0.87644	0.254738	0.798926
9330154K18Rik	0.214366	0.0792243	0.87469	0.127405	0.89862
9330158H04Rik	2.15581	0.660695	0.950953	0.797498	0.425162
9330159F19Rik	1.08822	1.23316	0.969987	1.31627	0.188083
9330159M07Rik	48.3177	-0.339007	0.463829	-0.731419	0.464523	0.846518
9330159N22Rik	0.203093	-0.225383	0.874146	-0.308002	0.758081
9330160F10Rik	28.3245	-0.539969	0.573819	-0.943713	0.345316	0.770023
9330161L09Rik	1.52671	0.137627	0.896864	0.155113	0.876732
9330162012Rik	0.908174	0.83019	0.947987	0.915682	0.359834
9330162G02Rik	14.4054	0.284019	0.537415	0.528564	0.597108	0.907072
9330171B17Rik	0.453668	0.316578	0.880061	0.382671	0.701963
9330175E14Rik	1.21124	-0.920652	0.970099	-0.995357	0.319563
9330178D15Rik	0.542415	0.466222	0.881171	0.577918	0.563319
9330179D12Rik	0.716863	0.638534	0.906009	0.766128	0.4436
9330182O14Rik	1.04623	0.590715	0.884992	0.734473	0.46266
9330185C12Rik	0.918293	0.414428	0.89717	0.455148	0.649003
9330188P03Rik	0.71586	0.531123	0.891559	0.625658	0.53154
9330198I05Rik	0.30784	-0.230433	0.883253	-0.2967	0.766696
9330198N18Rik	0.550863	0.471205	0.881238	0.584402	0.55895
9330199G10Rik	0.285821	0.216244	0.876554	0.263154	0.792432
9430002A10Rik	0.103826	-0.140321	0.872916	-0.169663	0.865275
9430014N10Rik	0.214366	0.0792243	0.87469	0.127405	0.89862
9430015G10Rik	534.73	0.239846	0.239999	0.999404	0.317599	0.747431
9430018G01Rik	0.291238	0.0335539	0.876783	0.0381266	0.969587
9430021M05Rik	0.13738	-0.0900275	0.873158	-0.12411	0.901228
9430024E24Rik	0.142911	-0.0900275	0.873158	-0.12411	0.901228
9430025C20Rik	12.1916	0.473866	0.659423	0.719224	0.472003	0.850123
9430031K09Rik	1.08239	0.0707963	0.922766	0.0769643	0.938652
9430034N14Rik	81.2865	-0.569631	0.554715	-1.02782	0.304034	0.733275
9430037G07Rik	8.43429	-0.628011	0.641262	-0.986529	0.323874	0.751651
9430037O13Rik	10.0039	-0.964828	0.590688	-1.6331	0.102448	0.474601
9430038I01Rik	15.5487	0.250338	0.574986	0.433661	0.664534	0.927866
9430041J12Rik	0.720064	0.373281	0.933779	0.392953	0.694355
9430053O09Rik	0.253217	0.178108	0.875819	0.209404	0.834133
9430060I03Rik	3.60562	-0.00647037	0.829416	-0.00799995	0.993617	0.998556
9430062P05Rik	8.09772	0.43039	0.733166	0.591996	0.553854	0.890568
9430064I24Rik	1.42001	0.862302	0.913647	0.93485	0.349865
9430065F17Rik	3.34202	0.397103	0.831665	0.477301	0.633148	0.918861
9430069I07Rik	0.285158	-0.239917	0.875726	-0.331095	0.740573
9430078K24Rik	0.349615	0.26033	0.87764	0.3568	0.721242
9430081H08Rik	7.42408	0.328253	0.626766	0.522793	0.601118	0.909424
9430083B18Rik	0.142911	-0.0900275	0.873158	-0.12411	0.901228
9430085M18Rik	0.249665	-0.576667	0.874919	-0.581939	0.560608
9430087J23Rik	0.368091	0.143769	0.878356	0.170147	0.864894
9430091E24Rik	2.87256	-0.0971713	0.712059	-0.135879	0.891917
9430092D12Rik	0.142911	-0.0900275	0.873158	-0.12411	0.901228
9430097D07Rik	0.837133	0.526158	0.896088	0.598384	0.549583
9530003J23Rik	0.417855	0.362208	0.879445	0.449714	0.652916
9530003O04Rik	0.142911	-0.0900275	0.873158	-0.12411	0.901228
9530018F02Rik	2.49239	-0.345212	0.814798	-0.420071	0.674434
9530020I12Rik	0.487026	0.248727	0.880557	0.288157	0.773227
9530026F06Rik	3.26534	-0.567957	0.905698	-0.652235	0.51425	0.874265
9530026P05Rik	4.79504	1.43127	0.90555	1.62824	0.103473	0.476654
9530034A14Rik	0.12607	-0.0650438	0.87351	-0.078785	0.937204
9530034E10Rik	2.04234	0.22538	0.939004	0.232578	0.816089
9530036M11Rik	0.831618	0.637105	0.883409	0.785919	0.431915
9530036O11Rik	0.806443	-0.00100703	0.939829	-0.00104879	0.999163
9530046B11Rik	10.5365	0.412907	0.856604	0.487578	0.625849	0.917021
9530050K03Rik	1.03142	0.648979	0.907821	0.7344	0.462705
9530051G07Rik	0.142911	-0.0900275	0.873158	-0.12411	0.901228
9530052C20Rik	13.7053	0.19533	0.56231	0.347618	0.728127	0.947482
9530052E02Rik	0.206389	-0.249215	0.873061	-0.32521	0.745022
9530053A07Rik	2.22448	1.94785	0.965654	2.14806	0.0317092
9530056E24Rik	6.90451	1.40427	0.654681	2.12343	0.0337175	0.297254
9530056K15Rik	0.806718	0.62537	0.883268	0.771528	0.440394
9530059O14Rik	1.961	1.27252	0.967134	1.35867	0.174251
9530062K07Rik	3.59414	-1.75943	0.801573	-2.21072	0.0270551	0.26991
9530068E07Rik	450.354	-0.227845	0.299844	-0.759815	0.447365	0.837845
9530077C05Rik	82.7545	-0.0070296	0.314527	-0.0223504	0.982168	0.997222
9530078K11Rik	1.2005	0.2205	0.887839	0.244634	0.80674
9530080O11Rik	0.19105	-0.403975	0.873927	-0.488795	0.624987
9530082P21Rik	5.90037	1.80133	0.935055	1.88341	0.0596445	0.381627
9530085L11Rik	3.81326	0.725	0.691199	1.03741	0.299544	0.730165
9530085P06Rik	0.210215	0.0792243	0.87469	0.125303	0.900284
9530086O07Rik	0.374807	0.321733	0.878673	0.398693	0.690119
9630001P10Rik	3.41046	1.49591	0.923197	1.70576	0.0880521	0.444191
9630002D21Rik	0.13738	-0.0900275	0.873158	-0.12411	0.901228
9630010A21Rik	6.39418	0.00147445	0.759636	0.00193814	0.998454	0.999295
9630013D21Rik	5.51357	-1.0138	0.794316	-1.31023	0.190118	0.61507
9630014M24Rik	0.988324	0.0611339	0.946218	0.0664197	0.947044
9630028B13Rik	0.980238	-0.962894	0.969524	-0.971946	0.331077
9630028H03Rik	0.357277	0.299909	0.878251	0.372138	0.70979
9630028I04Rik	0.428732	0.371313	0.879609	0.461305	0.64458
9630041A04Rik	0.62183	0.53697	0.889025	0.658489	0.510224
9630050E16Rik	13.2973	1.28839	0.771039	1.68603	0.0917891	0.453024
9830004L10Rik	8.57441	0.66803	0.755499	0.890863	0.373003	0.790699
9830107B12Rik	10.9281	-1.77516	0.925123	-1.94405	0.0518895	0.360465
9830132P13Rik	103.103	-0.0941002	0.59412	-0.158505	0.874059	0.984414
9830144P21Rik	377.159	-0.244825	0.456622	-0.536269	0.591773	0.905965
9830166K06Rik	0.623231	0.365983	0.882163	0.419718	0.674692
9930004E17Rik	1.01715	-0.597661	0.916598	-0.641841	0.520976
9930012K11Rik	3.74574	0.300128	0.967042	0.309815	0.756702	0.955435
9930014A18Rik	3.68894	-0.111939	0.924121	-0.119174	0.905137	0.98969
9930017N22Rik	3.79873	1.02133	0.819656	1.23597	0.21647	0.647828
9930021J03Rik	59.1388	0.0688794	0.312616	0.220334	0.825611	0.972559
9930022D16Rik	0.357277	0.299909	0.878251	0.372138	0.70979
9930024M15Rik	23.1742	0.685118	0.540957	1.26661	0.205296	0.636309
9930038B18Rik	0.355073	0.302952	0.878242	0.37465	0.707921
9930104L06Rik	138.542	0.754183	0.336867	2.2384	0.025195	0.260458
9930111J21Rik1	13.1186	-1.75317	0.861806	-2.06451	0.0389692	0.316429
9930111J21Rik2	86.956	0.577926	0.72277	0.799788	0.423834	0.82535
9930120I10Rik	11.2995	0.664008	0.641972	1.03816	0.299197	0.730165
a	0.210606	0.0792243	0.87469	0.125303	0.900284
A030001D20Rik	0.810375	0.566479	0.883424	0.675833	0.499147
A030003K21Rik	0.798972	0.228777	0.897753	0.293933	0.768809
A030005K14Rik	0.279948	0.209911	0.876434	0.254182	0.799355
A030005L19Rik	0.762773	-0.0575687	0.964687	-0.0582918	0.953516
A030012G06Rik	0.142911	-0.0900275	0.873158	-0.12411	0.901228
A130006I12Rik	0.242999	-0.281401	0.875574	-0.286745	0.774307
A130010J15Rik	23.863	0.248602	0.651269	0.380993	0.703208	0.940094
A130012E19Rik	7.79339	0.114339	0.590565	0.193638	0.846459	0.97591
A130014A01Rik	7.92284	-1.07076	0.707939	-1.51302	0.130275	0.523032
A130023I24Rik	1.12891	0.406014	0.947899	0.466491	0.640864
A130048G24Rik	1.47546	-0.347921	0.970034	-0.414532	0.678485
A130050O07Rik	0.214366	0.0792243	0.87469	0.127405	0.89862
A130051J06Rik	1.6244	-0.496312	0.918656	-0.524824	0.599706
A130071D04Rik	2.81916	0.906365	0.970358	0.904934	0.365501
A1bg	0.140122	-0.0900275	0.873158	-0.12411	0.901228
A1cf	0.333424	0.272533	0.877605	0.33778	0.735529
A230001M10Rik	0.285821	0.216244	0.876554	0.263154	0.792432
A230004M16Rik	5.42935	1.53722	0.937643	1.60373	0.108774	0.485493
A230005M16Rik	0.82284	-0.642324	0.969553	-0.644669	0.519141
A230006K03Rik	0.506341	0.11873	0.922761	0.148582	0.881884
A230009B12Rik	2.29582	1.32737	0.966297	1.48591	0.137303
A230020J21Rik	3.45383	0.84596	0.931256	0.876468	0.380776	0.794608
A230028O05Rik	0.35574	-0.295175	0.877372	-0.298985	0.764951
A230051N06Rik	0.142911	-0.0900275	0.873158	-0.12411	0.901228
A230052G05Rik	0.291953	0.219209	0.876568	0.272076	0.785563
A230056P14Rik	31.3076	0.485696	0.527241	0.922659	0.356185	0.778888
A230057D06Rik	14.8727	1.38384	0.781772	1.78356	0.0744948	0.415062
A230059L01Rik	60.4353	-0.436487	0.617612	-0.708032	0.478925	0.853476
A230060F14Rik	18.2932	0.392771	0.466097	0.844204	0.398555	0.809118
A230065N10Rik	1.19618	0.766892	0.885357	0.962938	0.335579
A230072C01Rik	8.3938	0.144539	0.617533	0.234845	0.814329	0.970559
A230072E10Rik	5.81202	-0.254808	0.77092	-0.330665	0.740897	0.950809
A230072I06Rik	0.428732	0.371313	0.879609	0.461305	0.64458
A230077H06Rik	14.4317	2.02035	0.812649	2.47195	0.0134377	0.190329
A230081H15Rik	1.09384	0.881338	0.924877	1.04183	0.297491
A230083G16Rik	0.484607	0.240427	0.880518	0.278001	0.781012
A230083N12Rik	8.12268	-0.46302	0.666984	-0.70237	0.482448	0.855929
A230085B16Rik	5.95012	0.971478	0.851911	1.14542	0.252035	0.68771
A230087F16Rik	2.43645	1.22467	0.96516	1.49457	0.135027
A230103J11Rik	0.702555	0.96235	0.969788	1.06211	0.288186
A230103L15Rik	13.7068	1.11653	0.823831	1.36104	0.173502	0.592955
A230103O09Rik	0.880391	0.205146	0.902443	0.262178	0.793185
A230107N01Rik	1.36282	1.26208	0.963834	1.41381	0.157418
A230108P19Rik	0.953808	1.15674	0.9595	1.21331	0.225011
A2m	2.24923	1.06774	0.941059	1.29059	0.196847
A2ml1	1.78259	1.34034	0.964928	1.49851	0.134001
A330009N23Rik	0.4171	0.165759	0.879431	0.192949	0.846999
A330015K06Rik	2.34136	0.994337	0.970168	1.22048	0.222282
A330023F24Rik	10.2409	0.509078	0.853305	0.599325	0.548956	0.889309
A330032B11Rik	24.5378	-0.634588	0.577338	-1.10303	0.270015	0.704777
A330033J07Rik	0.88177	0.742807	0.911644	0.885254	0.376019
A330035P11Rik	4.06034	-0.191148	0.687706	-0.278602	0.78055	0.959607
A330040F15Rik	0.846049	0.34058	0.969018	0.375097	0.707588
A330043C09Rik	0.487088	0.422693	0.880488	0.524624	0.599844
A330044P14Rik	24.8829	1.75849	0.810412	2.17112	0.0299222	0.281191
A330049N07Rik	4.67727	2.35277	0.960887	2.55871	0.0105061	0.167654
A330058E17Rik	0.0983516	-0.138077	0.872752	-0.166031	0.868133
A330072L02Rik	0.203048	-0.220288	0.874156	-0.300274	0.763968
A330074H02Rik	0.670808	0.042557	0.887277	0.0562178	0.955168
A330076C08Rik	6.39658	1.7081	0.886766	1.91344	0.0556922	0.371216
A330076H08Rik	0.591952	0.645106	0.93487	0.745209	0.456145
A330084C13Rik	1.89734	1.04445	0.955681	1.08481	0.278007
A330094K24Rik	45.1328	0.541621	0.409294	1.32375	0.185587	0.610052
A330102I10Rik	0.266848	0.174627	0.876465	0.21538	0.829471
A3galt2	1.22031	0.569049	0.970071	0.621721	0.534125
A430005L14Rik	930.263	0.268887	0.205978	1.30539	0.191761	0.617373
A430010J10Rik	15.8915	-0.465938	0.751466	-0.631745	0.527553	0.878735
A430018G15Rik	2.61508	0.051827	0.910811	0.0559317	0.955396
A430019L02Rik	1.64508	-0.183661	0.913466	-0.196235	0.844426
A430027C01Rik	10.7495	1.31662	0.698187	1.87998	0.0601109	0.38202
A430027H14Rik	0.312252	0.210719	0.877024	0.271571	0.785952
A430028G04Rik	0.13738	-0.0900275	0.873158	-0.12411	0.901228
A430033K04Rik	135.592	0.779065	0.465378	1.67358	0.0942132	0.458325
A430034D21Rik	0.34975	0.292569	0.878102	0.362699	0.71683
A430035B10Rik	8.69745	-0.727137	0.631232	-1.16082	0.245716	0.681069
A430050A11Rik	0.142911	-0.0900275	0.873158	-0.12411	0.901228
A430057M04Rik	12.838	0.767146	0.585946	1.30692	0.19124	0.616699
A430072C10Rik	0.142911	-0.0900275	0.873158	-0.12411	0.901228
A430072P03Rik	0.818237	0.0357926	0.885052	0.0390551	0.968846
A430073D23Rik	10.7382	1.22732	0.847935	1.45379	0.146004	0.550162
A430078I02Rik	1.06802	0.121955	0.969196	0.122489	0.902512
A430088P11Rik	1.74157	1.01425	0.933306	1.16294	0.244854
A430090L17Rik	2.58384	0.509515	0.795655	0.628138	0.529913
A430093F15Rik	0.375723	0.169393	0.878483	0.220836	0.82522
A430103D13Rik	29.1179	0.872707	0.513932	1.6921	0.0906269	0.450428
A430105J06Rik	0.179368	-0.543045	0.873943	-0.614729	0.538734
A430108G06Rik	1.51631	0.828324	0.946251	0.859529	0.390049
A430110C17Rik	2.38282	0.616861	0.887378	0.686472	0.492416
A430110L20Rik	21.7317	0.409211	0.696709	0.590351	0.554955	0.891147
A4galt	14.1844	1.21049	0.650232	1.86967	0.061529	0.384404
A4gnt	0.255695	0.180914	0.875866	0.213285	0.831105
A530001N23Rik	1.92704	0.923635	0.967584	0.953051	0.340564
A530010F05Rik	0.214366	0.0792243	0.87469	0.127405	0.89862
A530010L16Rik	3.99475	1.42435	0.958336	1.52203	0.128001	0.517594
A530013C23Rik	2.08516	1.69576	0.97035	1.88476	0.0594628
A530016L24Rik	0.342833	0.292599	0.87818	0.360943	0.718142
A530017D24Rik	5.45453	-0.480059	0.699655	-0.689534	0.490487	0.859845
A530021J07Rik	0.571247	0.112975	0.877372	0.28059	0.779025
A530032D15Rik	1.46381	0.47076	0.929362	0.504334	0.614027
A530040E14Rik	14.2409	1.17661	0.902523	1.31702	0.187833	0.611863
A530041M06Rik	31.1741	-0.177553	0.400037	-0.444368	0.656777	0.925175
A530046M15Rik	0.332821	-0.0494732	0.876511	-0.074453	0.94065
A530053G22Rik	0.859734	-0.742793	0.965759	-0.871667	0.38339
A530058N18Rik	0.829777	0.438917	0.948228	0.530885	0.595499
A530058O07Rik	15.543	1.5762	0.782534	2.01523	0.0438805	0.333598
A530064D06Rik	27.0567	-1.13423	0.80197	-1.41988	0.155642	0.564257
A530064N14Rik	5.91495	-0.0514229	0.776171	-0.0674916	0.94619	0.99352
A530065N20Rik	6.25905	1.96255	0.970372	2.09113	0.0365163	0.308546
A530072M11Rik	0.678156	0.358192	0.932077	0.375782	0.707079
A530076I17Rik	0.561385	0.481042	0.881422	0.595697	0.551377
A530083I20Rik	23.6457	0.824045	0.714741	1.15615	0.24762	0.683519
A530083M17Rik	2.95544	0.103528	0.812406	0.12717	0.898806
A530088E08Rik	2.41794	0.0662386	0.95527	0.0690905	0.944918
A530095I07Rik	0.10153	-0.139588	0.872851	-0.168351	0.866307
A630001G21Rik	26.4831	-0.41598	0.588452	-0.705197	0.480687	0.854329
A630001O12Rik	0.169581	-0.152389	0.873623	-0.201463	0.840337
A630010A05Rik	2.16521	0.976446	0.925719	1.02201	0.306777
A630014C17Rik	0.701058	0.425373	0.884551	0.485395	0.627396
A630023A22Rik	0.290766	0.191143	0.876431	0.267486	0.789095
A630023P12Rik	1.30118	-0.158652	0.954971	-0.178696	0.858176
A630031M04Rik	7.49193	1.0526	0.970267	1.50568	0.132149	0.525681
A630035G10Rik	2.42035	1.44626	0.966023	1.52665	0.126848
A630052C17Rik	22.8797	-0.709227	0.418214	-1.69888	0.0893414	0.447268
A630072L19Rik	9.1735	-0.0350108	0.695279	-0.0509212	0.959388	0.995408
A630072M18Rik	89.3734	0.38016	0.329149	1.15539	0.247932	0.68354
A630073D07Rik	0.3905	0.130688	0.878924	0.152171	0.879052
A630076J17Rik	0.214366	0.0792243	0.87469	0.127405	0.89862
A630081D01Rik	0.11527	-0.0331362	0.873535	-0.0368556	0.9706
A630089N07Rik	165.134	0.182114	0.416485	0.437297	0.661896	0.927524
A630091E08Rik	0.752944	0.117289	0.894025	0.152615	0.878702
A630095N17Rik	1.00917	0.301462	0.956579	0.327883	0.743
A730006G06Rik	1.50069	0.92983	0.958663	0.970081	0.332006
A730009L09Rik	0.223315	0.13298	0.875207	0.161454	0.871736
A730011C13Rik	6.49144	0.693493	0.619603	1.11157	0.266322	0.700728
A730017L22Rik	22.9087	1.49858	0.751931	1.97879	0.0478396	0.348233
A730018C14Rik	0.140119	-0.0900275	0.873158	-0.12411	0.901228
A730020E08Rik	0.364491	0.175392	0.903135	0.229284	0.818648
A730020M07Rik	1.01849	-0.567588	0.952014	-0.708064	0.478906
A730032A03Rik	1.65622	0.326709	0.956553	0.330411	0.741089
A730035I17Rik	0.202828	0.0323125	0.87449	0.0444247	0.964566
A730036I17Rik	226.779	0.705034	0.435995	1.61763	0.105742	0.479447
A730043L09Rik	6.91086	1.84367	0.96223	1.8972	0.0578016	0.376494
A730045E13Rik	0.12708	-0.0592617	0.873443	-0.071322	0.943141
A730046J19Rik	1.3539	1.11311	0.926806	1.18712	0.235181
A730049H05Rik	1.00053	0.6442	0.910266	0.727619	0.466847
A730060N03Rik	1.26744	0.787578	0.885627	0.991124	0.321625
A730061H03Rik	9.30945	0.704589	0.513421	1.3704	0.170563	0.589383
A730062M13Rik	0.27849	0.208318	0.876403	0.251925	0.801099
A730063M14Rik	3.59703	0.452968	0.831327	0.538663	0.590119	0.905073
A730065G17Rik	0.354065	0.296718	0.878184	0.368053	0.712833
A730071L15Rik	0.694848	0.16877	0.966833	0.169695	0.86525
A730081D07Rik	4.55915	1.08049	0.739392	1.45622	0.145332	0.549767
A730082K24Rik	1.08972	0.647473	0.950957	0.718031	0.472738
A730085K08Rik	0.572021	0.22927	0.9698	0.25128	0.801598
A730089K16Rik	420.508	-0.242467	0.31793	-0.762675	0.445657	0.836904
A730090N16Rik	1.28246	0.747391	0.969661	0.842971	0.399245
A730091E23Rik	0.604195	0.387389	0.927757	0.415002	0.678141
A730098A19Rik	0.210065	0.0792243	0.87469	0.125303	0.900284
A830005F24Rik	0.574852	0.138634	0.970368	0.138964	0.889478
A830008E24Rik	8.73121	2.25596	0.779297	2.84645	0.00442093	0.100526
A830009L08Rik	0.140118	-0.0900275	0.873158	-0.12411	0.901228
A830018L16Rik	4.14631	1.42834	0.95348	1.46987	0.141596	0.542458
A830021F12Rik	8.48662	0.335318	0.870215	0.383535	0.701323	0.94
A830035O19Rik	33.7158	-0.0885499	0.620685	-0.142979	0.886307	0.9869
A830036E02Rik	1.29679	0.800236	0.966756	0.896897	0.369774
A830073O21Rik	3.05094	1.53544	0.941974	1.61059	0.107269
A830082K12Rik	13.5972	0.324922	0.616752	0.530672	0.595646	0.906863
A830082N09Rik	3.36351	1.28879	0.935701	1.58186	0.11368	0.492905
A830092H15Rik	0.214366	0.0792243	0.87469	0.127405	0.89862
A930001A20Rik	0.742644	-0.627733	0.964232	-0.66667	0.504983
A930001M01Rik	5.08207	1.85766	0.849254	2.24662	0.0246646	0.259209
A930002C04Rik	3.04946	1.51032	0.968172	1.70254	0.0886534
A930002H02Rik	0.268252	-0.0607861	0.875977	-0.0685068	0.945382
A930002H24Rik	0.102189	-0.140712	0.872954	-0.170396	0.864699
A930002I21Rik	0.142911	-0.0900275	0.873158	-0.12411	0.901228
A930003A15Rik	0.927892	-0.406123	0.970368	-0.407412	0.683706
A930003O13Rik	1.28942	-0.0687873	0.927214	-0.0797336	0.936449
A930004D18Rik	2.39259	1.39159	0.964417	1.59536	0.110631
A930004J17Rik	22.8259	0.200278	0.484596	0.413754	0.679054	0.933963
A930005G22Rik	0.753159	0.728563	0.947889	0.805515	0.420523
A930005H10Rik	17.2245	-0.283197	0.53405	-0.531153	0.595313	0.906863
A930006I01Rik	0.469686	0.408818	0.880259	0.507328	0.611925
A930006K02Rik	602.041	-0.87712	0.566223	-1.54937	0.121294	0.504913
A930006L05Rik	1.67393	0.0670619	0.967136	0.0706613	0.943667
A930007A09Rik	3.39165	1.03021	0.962512	1.02785	0.304019	0.733275
A930007I19Rik	2.5085	0.0528044	0.949001	0.0595357	0.952525
A930012O16Rik	1.12607	0.0910402	0.938923	0.0950437	0.92428
A930014D07Rik	2.02772	-0.757905	0.951444	-0.831253	0.405831
A930014E10Rik	0.669288	0.0354941	0.884826	0.0470465	0.962476
A930015D03Rik	13.06	0.603009	0.607511	0.995207	0.319636	0.748678
A930015P04Rik	0.113432	-0.0996915	0.873102	-0.12411	0.901228
A930016O22Rik	1.07933	0.983673	0.968343	1.04561	0.295742
A930017K11Rik	1.56587	0.172936	0.922241	0.204016	0.838341
A930017M01Rik	0.666434	0.427895	0.880659	0.630602	0.528301
A930018P22Rik	4.04013	0.0249264	0.80088	0.0311337	0.975163	0.996758
A930019D19Rik	0.479003	0.180344	0.913172	0.196647	0.844104
A930024E05Rik	0.510321	-0.449273	0.87951	-0.590505	0.554852
A930027H12Rik	0.491632	0.426036	0.880542	0.528849	0.59691
A930027P06Rik	0.98946	0.485755	0.884874	0.602373	0.546926
A930028N01Rik	3.368	0.374134	0.895205	0.418355	0.675688	0.932017
A930029G22Rik	5.92071	0.313071	0.756871	0.412334	0.680094	0.934044
A930030B08Rik	1.48293	0.242343	0.946566	0.284854	0.775756
A930031H19Rik	0.755426	0.649919	0.903192	0.78345	0.433363
A930032L01Rik	0.14167	-0.0242718	0.873659	-0.0287796	0.97704
A930033H14Rik	0.890605	0.311847	0.896451	0.340967	0.733128
A930035D04Rik	0.912446	0.467569	0.926682	0.492847	0.622121
A930036K24Rik	0.13738	-0.0900275	0.873158	-0.12411	0.901228
A930037H05Rik	19.7715	-0.114973	0.59045	-0.195059	0.845347	0.97591
A930038B10Rik	0.772151	0.43406	0.939359	0.456754	0.647848
A930040O22Rik	0.319958	0.258642	0.877277	0.319814	0.749109
A930041C12Rik	0.412779	-0.515366	0.873993	-0.760453	0.446984
A930104D05Rik	0.420363	0.364332	0.879484	0.452417	0.650968
AA386476	5.51922	0.050836	0.68322	0.0739291	0.941067	0.993017
AA387200	0.20607	0.0792243	0.87469	0.121972	0.902921
AA387883	0.716679	0.772743	0.942772	0.883521	0.376955
AA388235	12.9043	-1.64856	0.794782	-2.0912	0.0365098	0.308546
AA413626	1.34913	1.57413	0.956989	1.69564	0.0899546
AA414992	0.881845	-0.265545	0.894414	-0.294156	0.768639
AA465934	5.745	0.525863	0.74216	0.718624	0.472372	0.850123
AA467197	0.961845	-0.229933	0.94068	-0.240071	0.810275
AA474408	87.1728	-1.10728	0.4664	-2.37627	0.0174886	0.218019
AA543401	0.410654	0.358017	0.879363	0.443757	0.657218
AA619741	0.349642	0.292462	0.8781	0.362562	0.716932
AA645442	0.428732	0.371313	0.879609	0.461305	0.64458
AA792892	0.493386	0.099805	0.917394	0.120192	0.904331
AA914427	1.7448	0.0892044	0.885879	0.0974256	0.922388
AA986860	220.865	0.589675	0.266519	2.21243	0.0269369	0.269765
Aaas	782.13	-0.0821604	0.289284	-0.284007	0.776405	0.959535
Aacs	168.614	0.676667	0.285482	2.36972	0.0178014	0.220281
Aadacl2fm1	0.140276	-0.0900275	0.873158	-0.12411	0.901228
Aadacl2fm3	0.353162	0.295867	0.878168	0.366953	0.713654
Aadacl4fm1	0.214366	0.0792243	0.87469	0.127405	0.89862
AAdacl4fm3	0.214366	0.0792243	0.87469	0.127405	0.89862
Aadacl4fm4	0.627969	0.523797	0.882002	0.648637	0.516573
Aadacl4fm5	0.207666	-0.0223413	0.874773	-0.0290493	0.976825
Aadat	0.142911	-0.0900275	0.873158	-0.12411	0.901228
Aagab	608.264	-0.161588	0.214779	-0.752338	0.451848	0.840637
Aak1	123.384	1.03929	0.466845	2.22688	0.0259552	0.264335
Aamdc	42.833	-0.402518	0.394989	-1.01889	0.308257	0.738179
Aamp	746.255	-0.369857	0.22814	-1.62118	0.10498	0.479123
Aanat	0.282168	0.221064	0.876661	0.268023	0.788681
Aar2	293.205	0.10844	0.266907	0.40625	0.684559	0.934723
Aard	0.291847	-0.330726	0.880867	-0.363871	0.715954
Aars	6759.55	0.42104	0.288327	1.46029	0.144211	0.546805
Aars2	110.268	-0.266008	0.589849	-0.450696	0.652208	0.924479
Aarsd1	439.176	0.156904	0.36569	0.42901	0.667916	0.928835
Aasdh	86.0724	0.573387	0.443368	1.29246	0.196199	0.623814
Aasdhppt	247.665	0.278974	0.333364	0.836723	0.402748	0.812255
Aass	2.35106	0.111353	0.968677	0.165569	0.868496
Aatf	177.901	0.00310475	0.611743	0.00507395	0.995952	0.998792
Aatk	15.8917	0.345621	0.8963	0.384602	0.700533	0.939768
AB041806	12.2093	0.854455	0.663448	1.29184	0.196411	0.624229
AB124611	13.12	-2.95552	0.744704	-3.9429	8.05029e-05	0.00659234
Abat	214.168	0.930529	0.486643	1.91229	0.0558386	0.371542
Abca1	9.41936	-1.23957	0.926116	-1.33903
Abca12	1.74201	1.589	0.969254	1.72926	0.0837627
Abca13	3.11959	0.281241	0.945657	0.294122	0.768665	0.958974
Abca14	0.39856	0.197548	0.879194	0.238513	0.811483
Abca15	0.357277	0.299909	0.878251	0.372138	0.70979
Abca16	0.875138	0.397553	0.944738	0.478289	0.632444
Abca17	2.03401	1.52151	0.966807	1.71707	0.0859659
Abca2	19.2429	-1.16012	0.796157	-1.45545	0.145546	0.549811
Abca3	1204.26	0.0551608	0.321774	0.171426	0.863889	0.980788
Abca4	10.0583	3.75683	0.855361	4.50353	6.68337e-06	0.000920117
Abca5	1.71957	0.948513	0.969634	0.951512	0.341344
Abca6	0.631656	0.525966	0.882032	0.651343	0.514825
Abca7	2071.13	0.1031	0.343546	0.300112	0.764092	0.957659
Abca8a	1.05159	0.24671	0.877838	0.644432	0.519296
Abca8b	0.5357	0.126825	0.880136	0.1675	0.866976
Abca9	1.67389	0.376262	0.968587	0.377773	0.705599
Abcb10	21455.7	0.279965	0.353568	0.791832	0.428459	0.827512
Abcb11	0.556583	0.475673	0.881315	0.589775	0.555342
Abcb1a	0.265835	0.191786	0.876166	0.231468	0.816951
Abcb1b	4.57883	0.324685	0.827877	0.39233	0.694815	0.938044
Abcb4	5607.26	-0.277492	0.341161	-0.813381	0.416	0.821278
Abcb5	0.328231	0.232388	0.877018	0.321712	0.747671
Abcb6	3603.63	0.306568	0.282789	1.08409	0.278325	0.715004
Abcb7	315.433	-0.367184	0.260197	-1.41132	0.15815	0.5691
Abcb8	223.332	-0.366808	0.573275	-0.639616	0.522422	0.87674
Abcb9	920.673	-0.153633	0.503925	-0.30489	0.76045	0.957147
Abcc1	147.492	0.0439277	0.583394	0.0752626	0.940006	0.993017
Abcc10	16.365	0.630527	0.55916	1.12295	0.261458	0.696362
Abcc12	1.02368	0.495825	0.950761	0.526885	0.598273
Abcc2	5.36389	1.58093	0.96299	1.72192	0.0850839	0.437228
Abcc3	138.589	0.424184	0.454275	0.934076	0.350265	0.773591
Abcc4	218.279	0.226697	0.320239	0.707723	0.479117	0.853517
Abcc5	311.69	-0.0122946	0.344801	-0.0356563	0.971556	0.996248
Abcc6	1.46693	0.848203	0.888293	1.06927	0.284949
Abcc8	4.27058	1.88169	0.969373	2.10127	0.0356172	0.305622
Abcc9	4.83165	0.73761	0.855054	0.865947	0.386519	0.798805
Abcd1	60.791	-1.01861	0.576516	-1.76585
Abcd2	12.1609	-1.38155	0.898317	-1.55725	0.119411	0.502415
Abcd3	81.1646	-0.165303	0.655799	-0.251794	0.801201	0.966933
Abcd4	28.9908	-0.132966	0.643021	-0.206538	0.836371	0.974688
Abce1	1182.49	0.141183	0.422701	0.333983	0.738392	0.950481
Abcf1	1197.42	0.215645	0.206629	1.0436	0.296671	0.729517
Abcf2	984.456	0.24209	0.44185	0.547858	0.58379	0.903039
Abcf3	442.146	0.307913	0.353699	0.870434	0.384063	0.796953
Abcg1	11.9635	-0.199954	0.776691	-0.258202	0.796251	0.965446
Abcg2	6954.23	0.499163	0.370755	1.34635	0.17819	0.600161
Abcg3	4.25302	-0.13832	0.959277	-0.144294	0.885268	0.986352
Abcg4	2810.94	0.155092	0.280641	0.552638	0.580511	0.901891
Abcg5	2.6117	1.44583	0.95352	1.70041	0.0890543
Abhd1	8.14333	-0.571116	0.61686	-0.925318	0.3548	0.778198
Abhd10	203.731	0.0704196	0.230377	0.305647	0.759874	0.956887
Abhd11	136.006	0.182124	0.645503	0.281925	0.778001	0.959535
Abhd11os	0.13738	-0.0900275	0.873158	-0.12411	0.901228
Abhd12	121.074	-0.118445	0.298472	-0.396737	0.691561	0.937448
Abhd12b	3.6632	1.30683	0.9256	1.53376	0.125089	0.51306
Abhd13	88.7609	0.17305	0.426885	0.405256	0.68529	0.934723
Abhd14a	39.2805	-0.249196	0.78597	-0.316269	0.751798	0.953377
Abhd14b	4.61628	-1.41039	0.881341	-1.6005	0.109488	0.486287
Abhd15	9.8157	-0.395589	0.898516	-0.448544	0.65376	0.924479
Abhd16a	3141.91	-0.205561	0.208763	-0.98467	0.324786	0.752074
Abhd16b	6.817	0.305264	0.942936	0.327249	0.74348	0.951416
Abhd17a	862.092	-0.105696	0.220351	-0.479662	0.631468	0.91846
Abhd17b	23.7923	-1.0878	0.562547	-1.93001	0.053606	0.36435
Abhd17c	148.203	-0.152872	0.550356	-0.277632	0.781295	0.959607
Abhd18	155.574	-0.821662	0.613611	-1.34079	0.179987	0.603038
Abhd2	115.938	0.223695	0.379085	0.590439	0.554896	0.891147
Abhd3	0.125944	-0.281045	0.873663	-0.337174	0.735986
Abhd4	9099.91	-1.6769	0.621683	-2.698	0.00697583	0.135438
Abhd5	585.249	0.416229	0.340274	1.22337	0.221192	0.653582
Abhd6	1.00018	0.137728	0.951536	0.141176	0.887731
Abhd8	183.386	0.0615521	0.245265	0.250944	0.801857	0.967288
Abi1	224.897	-0.530406	0.352985	-1.50308	0.13282	0.527378
Abi2	34.1862	0.120342	0.547172	0.220166	0.825742	0.972559
Abi3	106.384	-1.78534	0.389967	-4.57954	4.65998e-06	0.000690412
Abi3bp	0.866337	0.855158	0.952506	0.950815	0.341698
Abitram	122.104	0.0599274	0.506672	0.118205	0.905905	0.98969
Abl1	166.777	0.324035	0.419705	0.771767	0.440253	0.833626
Abl2	17.9944	0.577741	0.6108	0.94517	0.344572	0.769611
Ablim1	24.1556	-0.78534	0.911506	-0.868115	0.385331	0.798284
Ablim2	4.70712	1.85926	0.968888	2.06589	0.0388389	0.316161
Ablim3	1.40268	0.31855	0.967996	0.328855	0.742266
Abo	0.493824	0.251874	0.880638	0.291481	0.770683
Abr	17.3691	-0.970724	0.877745	-1.1063
Abra	1.56971	1.09049	0.97	1.12497	0.2606
Abracl	35.0542	0.441051	0.541257	0.812398	0.416564	0.821354
Abraxas1	117.287	-0.346137	0.373495	-0.926912	0.353972	0.777423
Abraxas2	162.684	-0.111434	0.346289	-0.321744	0.747647	0.952125
Abt1	252.631	0.0129537	0.293539	0.0441282	0.964802	0.995688
Abtb1	8226.35	-0.816093	0.555637	-1.4688	0.141888	0.542722
Abtb2	77.1002	-0.399708	0.506074	-0.790463	0.429257	0.828051
Acaa1a	165.314	-0.472061	0.439833	-1.073	0.283272	0.719214
Acaa1b	0.200042	-0.263962	0.873719	-0.330081	0.741339
Acaa2	1066.65	0.113412	0.378551	0.299582	0.764496	0.957659
Acaca	52.8532	0.330024	0.591147	0.557919	0.5769	0.899831
Acacb	6.08499	-0.0938519	0.92236	-0.101598	0.919076	0.99044
Acad10	31.6551	1.12618	0.724926	1.55319	0.120377	0.503265
Acad11	57.9034	-0.866392	0.386059	-2.24421	0.0248187	0.259315
Acad12	15.26	0.287072	0.78036	0.371982	0.709906	0.941451
Acad8	60.6893	-0.533124	0.647356	-0.822792	0.410626	0.818011
Acad9	469.387	0.393859	0.460239	0.855716	0.392155	0.803723
Acadl	1507.55	0.220704	0.229799	0.960415	0.336847	0.763311
Acadm	160.085	-0.313219	0.523268	-0.598449	0.54954	0.889482
Acads	79.6887	-0.724362	0.706825	-1.0239	0.305884	0.735232
Acadsb	243.503	0.473296	0.379024	1.24901	0.211661	0.641703
Acadvl	1261.61	0.0371928	0.176958	0.210178	0.833528	0.973996
Acan	1.35739	-0.0914514	0.950703	-0.102545	0.918324
Acap1	84.2807	-3.06431	0.690609	-4.43383	9.25732e-06	0.00119823
Acap2	54.9013	-0.442604	0.396649	-1.11566	0.26457	0.699117
Acap3	799.846	0.0440926	0.273468	0.161238	0.871906	0.984114
Acat1	1051.54	0.194347	0.228396	0.850903	0.394823	0.805932
Acat2	438.657	-0.0824704	0.305783	-0.269683	0.787404	0.960824
Acat3	2.62488	0.151093	0.848535	0.178999	0.857938
Acbd3	229.298	0.0466737	0.200836	0.232399	0.816228	0.970621
Acbd4	433.351	-0.36541	0.408539	-0.894579	0.371012	0.789034
Acbd5	752.443	-0.678044	0.533968	-1.26997	0.204096	0.63539
Acbd6	169.013	0.378329	0.643581	0.587691	0.55674	0.891726
Acbd7	0.225874	0.0386553	0.875427	0.0437105	0.965135
Accs	5.9038	-0.725567	0.947208	-0.768621
Accsl	0.499101	0.435612	0.880668	0.539541	0.589514
Acd	333.709	0.0305063	0.453098	0.0673216	0.946326	0.99352
Ace	0.896571	-0.00724645	0.882525	-0.0188759	0.98494
Ace2	4.95289	-0.0577246	0.874293	-0.0657026	0.947615	0.99352
Ace3	1.12803	0.721502	0.91814	0.809476	0.418242
Acer1	4.98975	0.732143	0.905229	0.824572
Acer2	14.9631	1.12909	0.738185	1.53243	0.125416	0.513465
Acer3	310.537	0.301194	0.334929	0.899212	0.36854	0.786706
Ache	1900.59	-0.335	0.44112	-0.759444	0.447587	0.837856
Acin1	1511.11	-0.509632	0.388871	-1.3106	0.189992	0.614927
[truncated: 33,326 more rows]

## Sheet: Kegg_result
	ID	Description	setSize	enrichmentScore	NES	pvalue	p.adjust	qvalues	rank	leading_edge	core_enrichment
mmu05310	mmu05310	Asthma	19	-0.905363	-2.47356	0.000274348	0.0017017	0.00082213	1691	tags=68%, list=5%, signal=65%	H2-DMa/Fcer1a/H2-DMb2/H2-DMb1/Epx/H2-Oa/Prg2/H2-Ab1/H2-Ob/H2-Aa/H2-Eb1/Fcer1g
mmu05143	mmu05143	African trypanosomiasis	36	-0.618837	-1.97041	0.000285388	0.0017017	0.00082213	1691	tags=31%, list=5%, signal=29%	Prkca/Plcb3/Plcb2/Vcam1/Hba-a2/Hba-a1/Hbb-bs/Hbb-bt/Prkcb/Il1b
mmu01250	mmu01250	Biosynthesis of nucleotide sugars	37	-0.618038	-1.97821	0.000287109	0.0017017	0.00082213	5581	tags=49%, list=16%, signal=41%	Gfpt2/Pgm2/Gale/Fcsk/Gne/Galt/Nagk/Galk2/Ugp2/Gmppa/Galk1/Gpi1/Uap1l1/Cmas/Ugdh/Pgm1/Hk3
mmu04216	mmu04216	Ferroptosis	40	-0.677053	-2.20009	0.000290276	0.0017017	0.00082213	3773	tags=32%, list=11%, signal=29%	Sat1/Fth1/Prnp/Acsl1/Gclm/Ftl1/Map1lc3b/Hmox1/Ncoa4/Trf/Cybb/Alox15
mmu04672	mmu04672	Intestinal immune network for IgA production	41	-0.65272	-2.13666	0.000290613	0.0017017	0.00082213	1446	tags=44%, list=4%, signal=42%	Aicda/Itgb7/Il15/H2-Eb2/Il15ra/Tnfsf13/Icosl/H2-DMa/H2-DMb2/H2-DMb1/H2-Oa/H2-Ab1/H2-Ob/H2-Aa/Ltbr/Tnfrsf13b/H2-Eb1
mmu05332	mmu05332	Graft-versus-host disease	48	-0.692266	-2.33079	0.000300842	0.0017017	0.00082213	4113	tags=50%, list=12%, signal=44%	H2-Q7/H2-Eb2/Klrd1/H2-T23/H2-M3/H2-K1/Gzmb/H2-T10/H2-T-ps/H2-D1/Tnf/H2-Q10/H2-T22/H2-DMa/H2-DMb2/H2-DMb1/H2-Q6/H2-Oa/H2-Ab1/H2-Ob/H2-Aa/Il1b/H2-Eb1
mmu05330	mmu05330	Allograft rejection	49	-0.65856	-2.22537	0.000304321	0.0017017	0.00082213	4113	tags=45%, list=12%, signal=40%	H2-Q7/H2-Eb2/H2-T23/H2-M3/H2-K1/Gzmb/H2-T10/H2-T-ps/H2-D1/Tnf/H2-Q10/H2-T22/H2-DMa/H2-DMb2/H2-DMb1/H2-Q6/H2-Oa/H2-Ab1/H2-Ob/H2-Aa/H2-Eb1
mmu00520	mmu00520	Amino sugar and nucleotide sugar metabolism	50	-0.655825	-2.22729	0.000305717	0.0017017	0.00082213	5078	tags=46%, list=14%, signal=39%	Pgm2/Gale/Fcsk/Gne/Cyb5r4/Cyb5rl/Gnpda2/Galt/Renbp/Nagk/Galk2/Ugp2/Gmppa/Galk1/Gpi1/Uap1l1/Cmas/Hexb/Ugdh/Pgm1/Hexa/Hk3
mmu04623	mmu04623	Cytosolic DNA-sensing pathway	50	-0.672421	-2.28365	0.000305717	0.0017017	0.00082213	4774	tags=36%, list=14%, signal=31%	Polr3b/Il18/Ikbkb/Aim2/Nfkbib/Trex1/Ripk3/Ikbkg/Nfkbia/Cxcl10/Ccl5/Zbp1/Casp1/Ikbke/Irf7/Ccl4/Il1b
mmu05144	mmu05144	Malaria	50	-0.722667	-2.4543	0.000305717	0.0017017	0.00082213	2518	tags=38%, list=7%, signal=35%	Klra4/Tnf/Gypa/Hgf/Vcam1/Cd36/Hba-a2/Hba-a1/Hbb-bs/Hbb-bt/Itgb2l/Selp/Tlr4/Tlr2/Itgal/Thbs1/Il1b/Itgb2
mmu04622	mmu04622	RIG-I-like receptor signaling pathway	55	-0.628233	-2.1732	0.000308737	0.0017017	0.00082213	4196	tags=36%, list=12%, signal=32%	Ikbkb/Mapk11/Tank/Traf3/Nfkbib/Otud5/Dhx58/Tbkbp1/Tnf/Rnf125/Ikbkg/Nfkbia/Isg15/Atg12/Cxcl10/Nlrx1/Ikbke/Irf7/Mapk13
mmu05321	mmu05321	Inflammatory bowel disease	55	-0.721804	-2.49688	0.000308737	0.0017017	0.00082213	2743	tags=56%, list=8%, signal=52%	Maf/Rela/Stat3/Il18/Tbx21/H2-Eb2/Il12rb2/Jun/Il21r/Il18r1/Stat6/Tnf/Ifngr1/Stat1/Stat4/H2-DMa/Il2rg/H2-DMb2/H2-DMb1/Il4ra/Tlr4/Nfatc1/H2-Oa/Il18rap/Tlr2/H2-Ab1/H2-Ob/H2-Aa/Il1b/H2-Eb1
mmu04940	mmu04940	Type I diabetes mellitus	56	-0.654349	-2.27449	0.000309598	0.0017017	0.00082213	4389	tags=50%, list=12%, signal=44%	Lta/H2-M10.4/H2-Q7/H2-Eb2/H2-T23/H2-M3/Ica1/H2-K1/Gzmb/H2-T10/Gad1/H2-T-ps/H2-D1/Tnf/H2-Q10/Cpe/H2-T22/H2-DMa/H2-DMb2/H2-DMb1/H2-Q6/H2-Oa/H2-Ab1/H2-Ob/H2-Aa/Il1b/H2-Eb1
mmu05322	mmu05322	Systemic lupus erythematosus	56	-0.699583	-2.43172	0.000309598	0.0017017	0.00082213	3785	tags=43%, list=11%, signal=38%	C1qc/H2-Eb2/Ro60/Actn1/Grin2b/Tnf/Gm12657/H3f3a/H2al1k/C1qa/H2-DMa/Fcgr4/H2-DMb2/H2-DMb1/H2-Oa/Ctsg/C3/H2-Ab1/H2-Ob/C1qb/H2-Aa/Elane/H2-Eb1
mmu05320	mmu05320	Autoimmune thyroid disease	53	-0.607433	-2.08349	0.000310366	0.0017017	0.00082213	4113	tags=42%, list=12%, signal=37%	H2-Q7/H2-Eb2/Tshr/H2-T23/H2-M3/H2-K1/Gzmb/H2-T10/H2-T-ps/H2-D1/H2-Q10/H2-T22/H2-DMa/H2-DMb2/H2-DMb1/H2-Q6/H2-Oa/H2-Ab1/H2-Ob/H2-Aa/H2-Eb1
mmu05134	mmu05134	Legionellosis	59	-0.692407	-2.42755	0.000313578	0.0017017	0.00082213	2404	tags=31%, list=7%, signal=28%	Bnip3/Tnf/Nfkb2/Vcp/Clk1/Itgam/Nfkbia/Naip5/Cxcl2/Itgb2l/Cd14/Tlr4/Casp1/Tlr2/C3/Il1b/Itgb2
mmu04370	mmu04370	VEGF signaling pathway	58	-0.544335	-1.90283	0.000313873	0.0017017	0.00082213	4280	tags=36%, list=12%, signal=32%	Map2k1/Pla2g4a/Pik3r2/Mapk11/Ppp3cb/Akt2/Rac2/Ppp3ca/Mapkapk2/Src/Map2k2/Prkca/Pxn/Mapkapk3/Ptgs2/Pik3cd/Ppp3cc/Prkcb/Plcg2/Mapk13
mmu04664	mmu04664	Fc epsilon RI signaling pathway	63	-0.661011	-2.34741	0.000315259	0.0017017	0.00082213	4270	tags=40%, list=12%, signal=35%	Pla2g4a/Pik3r2/Vav2/Mapk11/Akt2/Map2k3/Lat/Rac2/Map2k2/Tnf/Fyn/Prkca/Vav3/Fcer1a/Lyn/Pik3cd/Lcp2/Vav1/Alox5/Syk/Plcg2/Mapk13/Alox5ap/Fcer1g
mmu05221	mmu05221	Acute myeloid leukemia	67	-0.657946	-2.35532	0.000320307	0.0017017	0.00082213	5356	tags=51%, list=15%, signal=43%	Nras/Bcl2a1a/Rps6kb2/Braf/Rela/Stat5b/Grb2/Stat3/Map2k1/Tcf7/Flt3/Pik3r2/Ikbkb/Zbtb16/Akt2/Bcl2a1d/Tcf7l2/Csf1r/Bcl2a1b/Map2k2/Itgam/Ikbkg/Runx1t1/Lef1/Kit/Rara/Dusp6/Cebpa/Pik3cd/Cd14/Cebpe/Mpo/Spi1
mmu04137	mmu04137	Mitophagy - animal	68	-0.611443	-2.19382	0.000322789	0.0017017	0.00082213	5308	tags=47%, list=15%, signal=40%	Usp8/Ubc/Rela/Rras/Uba52/Map1lc3a/Tfe3/Nbr1/Gabarapl1/Jun/Mitf/Optn/Bnip3/Foxo3/Src/Tfeb/Hif1a/Bcl2l1/Sqstm1/Gabarap/Pink1/Cited2/Fis1/Tax1bp1/Becn1/Usp15/Map1lc3b/Rras2/Ubb/Bnip3l/Gabarapl2
mmu05140	mmu05140	Leishmaniasis	68	-0.82846	-2.97246	0.000322789	0.0017017	0.00082213	2756	tags=54%, list=8%, signal=50%	Jak1/Tab2/Irak1/Jun/Marcksl1/Tnf/Itgam/Ptpn6/Ifngr1/Ncf2/Nfkbia/Stat1/Irak4/Ncf4/Ptgs2/H2-DMa/Fcgr4/H2-DMb2/H2-DMb1/Itgb2l/Tlr4/Cyba/H2-Oa/Tlr2/C3/H2-Ab1/H2-Ob/Prkcb/H2-Aa/Mapk13/Il1b/Cybb/Fcgr3/Ncf1/Itgb2/H2-Eb1
mmu04612	mmu04612	Antigen processing and presentation	74	-0.700469	-2.55268	0.000330251	0.0017017	0.00082213	4466	tags=54%, list=13%, signal=47%	Psme2/H2-M10.4/H2-Q7/H2-Eb2/Hsp90ab1/Hspa1b/Tap2/Klrd1/H2-T23/H2-M3/H2-K1/Hspa1a/H2-T10/H2-T-ps/Tap1/Psme2b/Rfxank/Psme1/H2-D1/Tnf/Ciita/H2-Q10/B2m/Rfx5/Ctsb/H2-T22/H2-DMa/Lgmn/H2-DMb2/H2-DMb1/Psme3/H2-Q6/H2-Oa/H2-Ab1/H2-Ob/H2-Aa/Ctss/H2-Eb1/Cd74
mmu05133	mmu05133	Pertussis	74	-0.612824	-2.23328	0.000330251	0.0017017	0.00082213	5342	tags=41%, list=15%, signal=34%	Ticam2/Cfl2/C4a/Rela/C4b/Ly96/Fos/C1qc/Mapk11/Irak1/Jun/Gnai3/Tnf/Rhoa/Itgam/Nlrp3/Irak4/C1qa/Itgb2l/Cd14/Tlr4/Irf8/Casp1/Irf1/C3/C1qb/Mapk13/Il1b/Itgb2
mmu05416	mmu05416	Viral myocarditis	74	-0.584461	-2.12991	0.000330251	0.0017017	0.00082213	4256	tags=42%, list=12%, signal=37%	H2-M10.4/H2-Q7/Cd55/H2-Eb2/H2-T23/Rac2/Actg1/H2-M3/H2-K1/H2-T10/H2-T-ps/Cxadr/H2-D1/Fyn/H2-Q10/Sgcb/Cav1/H2-T22/H2-DMa/H2-DMb2/H2-DMb1/Itgb2l/H2-Q6/H2-Oa/Itgal/H2-Ab1/H2-Ob/H2-Aa/Itgb2/H2-Eb1
mmu04662	mmu04662	B cell receptor signaling pathway	75	-0.759933	-2.77214	0.00033036	0.0017017	0.00082213	3970	tags=56%, list=11%, signal=50%	Pik3r2/Ikbkb/Vav2/Ppp3cb/Akt2/Lilra5/Nfkbib/Rac2/Ppp3ca/Jun/Map2k2/Card11/Cr2/Bcl10/Ikbkg/Ptpn6/Fcgr2b/Pira2/Nfkbia/Vav3/Pira1/Lilra6/Cd22/Lyn/Blnk/Pik3cd/Nfkbie/Cd19/Ppp3cc/Nfatc1/Pik3ap1/Pirb/Vav1/Syk/Cd72/Prkcb/Plcg2/Ifitm1/Cd79a/Lilrb4a/Cd79b
mmu05212	mmu05212	Pancreatic cancer	76	-0.479231	-1.75049	0.000333111	0.0017017	0.00082213	5244	tags=36%, list=15%, signal=30%	Braf/Cdc42/Rela/Stat3/Vegfa/Map2k1/Rb1/Pik3r2/Ikbkb/Cdk6/Akt2/Bak1/Rac2/Jak1/Gadd45a/Smad4/E2f2/Ikbkg/Ralbp1/Bcl2l1/Stat1/Ralb/Tgfbr2/Arhgef6/Pik3cd/Gadd45b
mmu05323	mmu05323	Rheumatoid arthritis	76	-0.665681	-2.43153	0.000333111	0.0017017	0.00082213	1691	tags=45%, list=5%, signal=43%	Tnfsf13b/Vegfa/Il18/Il15/Fos/Atp6v1d/H2-Eb2/Atp6v0c/Jun/Tnf/Atp6v1g1/Tnfsf13/Atp6v0d1/Atp6v1f/H2-DMa/Angpt1/H2-DMb2/Ccl5/H2-DMb1/Cxcl2/Itgb2l/Tlr4/H2-Oa/Tlr2/Itgal/H2-Ab1/H2-Ob/H2-Aa/Ccl3/Il1b/Ltb/Itgb2/H2-Eb1
mmu05150	mmu05150	Staphylococcus aureus infection	82	-0.744933	-2.77569	0.000333333	0.0017017	0.00082213	1465	tags=29%, list=4%, signal=28%	Fcgr2b/C1qa/H2-DMa/Fcgr4/H2-DMb2/H2-DMb1/Fpr2/Itgb2l/Selp/C5ar1/H2-Oa/Itgal/C3/Selplg/H2-Ab1/H2-Ob/C1qb/H2-Aa/Fpr1/Fcgr3/Itgb2/H2-Eb1/Camp
mmu04061	mmu04061	Viral protein interaction with cytokine and cytokine receptor	83	-0.703031	-2.62217	0.000333556	0.0017017	0.00082213	2424	tags=36%, list=7%, signal=34%	Il18r1/Cxcr3/Cxcr1/Tnf/Il10rb/Ccr7/Ccl22/Il2rg/Tnfsf14/Cxcr5/Ccl9/Cxcr2/Cxcl10/Ccl5/Tnfrsf1b/Il6ra/Cxcl2/Il18rap/Tnfrsf1a/Ccl4/Cx3cr1/Ccr2/Il10ra/Ltbr/Ccl3/Ccr1/Pf4/Ccl6/Ppbp
mmu04657	mmu04657	IL-17 signaling pathway	78	-0.638779	-2.3504	0.000336022	0.0017017	0.00082213	4096	tags=33%, list=12%, signal=30%	Fos/Ikbkb/Mapk11/Hsp90ab1/Traf3/Tab2/Jun/Tnf/Ikbkg/Nfkbia/Usp25/Ptgs2/Traf3ip2/Jund/Cxcl10/Cxcl2/Mmp13/Ikbke/Tnfaip3/Mmp9/Mapk13/Il1b/S100a9/S100a8/Lcn2
mmu04610	mmu04610	Complement and coagulation cascades	84	-0.557584	-2.07952	0.000337496	0.0017017	0.00082213	1888	tags=23%, list=5%, signal=21%	Proc/Cr2/Itgam/Pros1/Itgax/C1qa/F8/Itgb2l/F10/C5ar1/C3/F2rl2/C1qb/F5/Plaur/F13a1/Clu/Itgb2
mmu04146	mmu04146	Peroxisome	85	-0.47793	-1.78587	0.000340716	0.0017017	0.00082213	8793	tags=54%, list=25%, signal=41%	Pecr/Abcd3/Hmgcl/Slc25a17/Crot/Pex3/Paox/Pex6/Mvk/Amacr/Acaa1b/Far1/Pex12/Pex26/Ech1/Pex7/Hacl1/Pex1/Pex13/Acsl4/Pex5/Pex11g/Acox3/Ehhadh/Idh2/Scp2/Acaa1a/Decr2/Hmgcll1/Nudt7/Hsd17b4/Far2/Pxmp4/Mlycd/Pex19/Sod2/Crat/Abcd1/Prdx5/Phyh/Hao2/Idh1/Abcd2/Acsl1/Cat
mmu04658	mmu04658	Th1 and Th2 cell differentiation	85	-0.612972	-2.29048	0.000340716	0.0017017	0.00082213	3970	tags=45%, list=11%, signal=40%	Jak2/Ikbkb/Tbx21/Tyk2/Mapk11/H2-Eb2/Ppp3cb/Runx3/Lat/Nfkbib/Il2rb/Il12rb2/Jak1/Ppp3ca/Jun/Stat6/Dll4/Ikbkg/Ifngr1/Nfkbia/Stat1/Stat4/H2-DMa/Il2rg/Jak3/H2-DMb2/H2-DMb1/Nfkbie/Il4ra/Ppp3cc/Nfatc1/H2-Oa/H2-Ab1/H2-Ob/H2-Aa/Mapk13/H2-Eb1
mmu04620	mmu04620	Toll-like receptor signaling pathway	87	-0.667079	-2.49628	0.000342114	0.0017017	0.00082213	4270	tags=44%, list=12%, signal=38%	Ly96/Fos/Pik3r2/Ikbkb/Mapk11/Akt2/Map2k3/Traf3/Tab2/Irak1/Jun/Tlr6/Map2k2/Ifnar2/Tnf/Ikbkg/Nfkbia/Stat1/Irak4/Spp1/Map3k8/Lbp/Cxcl10/Ccl5/Tlr7/Tlr8/Pik3cd/Cd14/Tlr4/Irf5/Ikbke/Tlr2/Irf7/Ccl4/Ccl3/Mapk13/Il1b
mmu05235	mmu05235	PD-L1 expression and PD-1 checkpoint pathway in cancer	87	-0.526845	-1.97151	0.000342114	0.0017017	0.00082213	4281	tags=38%, list=12%, signal=33%	Map2k1/Fos/Jak2/Pik3r2/Ikbkb/Mapk11/Ppp3cb/Akt2/Map2k3/Lat/Batf/Cd274/Nfkbib/Jak1/Ppp3ca/Jun/Map2k2/Hif1a/Ikbkg/Ptpn6/Eml4/Ifngr1/Nfkbia/Stat1/Map3k3/Pik3cd/Nfkbie/Ppp3cc/Tlr4/Nfatc1/Tlr2/Mapk13
mmu04666	mmu04666	Fc gamma R-mediated phagocytosis	92	-0.62131	-2.35318	0.000343525	0.0017017	0.00082213	5244	tags=49%, list=15%, signal=42%	Arpc3/Pip5k1a/Cfl2/Cdc42/Vasp/Arpc4/Map2k1/Pla2g4a/Pik3r2/Pip5k1c/Vav2/Crkl/Arpc2/Wasf2/Actr3/Akt2/Lat/Plpp2/Rac2/Arpc1a/Marcksl1/Asap2/Arpc5/Prkca/Fcgr2b/Vav3/Pak1/Limk1/Fcgr4/Bin1/Prkcd/Lyn/Pik3cd/Arpc1b/Scin/Ptprc/Marcks/Vav1/Syk/Prkcb/Plcg2/Gsn/Hck/Ncf1
mmu04640	mmu04640	Hematopoietic cell lineage	90	-0.775542	-2.92033	0.000343643	0.0017017	0.00082213	2960	tags=52%, list=8%, signal=48%	Il11ra2/Cd9/Gp5/Csf1r/Itga1/Cd24a/Dntt/Cr2/Cd38/Siglech/Tnf/Gp1ba/Gypa/Fcer2a/Itgam/Itga2b/Il11ra1/Il7r/Cd1d1/Ms4a1/H2-DMa/Cd36/Cd7/Il3ra/Kit/H2-DMb2/Cd37/H2-DMb1/Cd22/Il6ra/Cd2/Cd14/Cd19/Il4ra/Itga6/H2-Oa/Csf2ra/H2-Ab1/Csf3r/H2-Ob/H2-Aa/Itgb3/Cd33/Il1b/H2-Eb1/Gp1bb
mmu05146	mmu05146	Amoebiasis	97	-0.459118	-1.75297	0.000350508	0.0017017	0.00082213	3035	tags=27%, list=9%, signal=25%	Actn1/Rab5a/Gna14/Arg2/Serpinb10/Tnf/Gna15/Prkca/Itgam/Plcb3/Cd1d1/Col1a1/Plcb2/Serpinb9b/Gnas/Cxcl2/Pik3cd/Itgb2l/Cd14/Tlr4/Tlr2/Ctsg/Prkcb/Il1b/Itgb2
mmu04064	mmu04064	NF-kappa B signaling pathway	98	-0.65134	-2.4909	0.000351989	0.0017017	0.00082213	2948	tags=39%, list=8%, signal=36%	Traf3/Bcl2a1d/Tab2/Irak1/Xiap/Bcl2a1b/Gadd45a/Eda/Card11/Tnf/Nfkb2/Bcl10/Ikbkg/Nfkbia/Bcl2l1/Irak4/Vcam1/Ptgs2/Tnfsf14/Lbp/Card10/Lyn/Relb/Blnk/Cxcl2/Cd14/Tlr4/Gadd45b/Tnfrsf1a/Ccl4/Tnfaip3/Syk/Prkcb/Ltbr/Plcg2/Il1b/Ltb
mmu04933	mmu04933	AGE-RAGE signaling pathway in diabetic complications	98	-0.51976	-1.9877	0.000351989	0.0017017	0.00082213	6045	tags=40%, list=17%, signal=33%	Casp3/Pik3ca/Col4a6/Stat5a/Nras/Icam1/Fn1/Cdc42/Rela/Stat5b/Stat3/Vegfa/Jak2/Mmp2/Pik3r2/Mapk11/Akt2/Agtr1a/Jun/Egr1/Smad4/Tnf/Prkca/Plcb3/Foxo1/Stat1/Col1a1/Plcb2/Vcam1/Tgfbr2/Prkcd/Pik3cd/Nfatc1/Prkcb/Plcg2/Mapk13/Il1b/Cybb
mmu04659	mmu04659	Th17 cell differentiation	99	-0.682042	-2.61478	0.000352361	0.0017017	0.00082213	3970	tags=47%, list=11%, signal=42%	Jak2/Ikbkb/Tbx21/Tyk2/Mapk11/H2-Eb2/Ppp3cb/Hsp90ab1/Lat/Ahr/Nfkbib/Il2rb/Il1rap/Jak1/Ppp3ca/Jun/Il21r/Stat6/Hif1a/Smad4/Irf4/Ikbkg/Ifngr1/Nfkbia/Stat1/H2-DMa/Il2rg/Jak3/Tgfbr2/H2-DMb2/Rara/H2-DMb1/Il27ra/Il6ra/Nfkbie/Il4ra/Ppp3cc/Nfatc1/Ebi3/H2-Oa/H2-Ab1/H2-Ob/H2-Aa/Mapk13/Il1b/H2-Eb1
mmu04660	mmu04660	T cell receptor signaling pathway	99	-0.553652	-2.12256	0.000352361	0.0017017	0.00082213	4863	tags=40%, list=14%, signal=35%	Rela/Grb2/Itk/Map2k1/Fos/Pik3r2/Ikbkb/Vav2/Cblb/Mapk11/Ppp3cb/Akt2/Lat/Nfkbib/Nck2/Ppp3ca/Jun/Map2k2/Card11/Tnf/Fyn/Rhoa/Bcl10/Ikbkg/Ptpn6/Nfkbia/Tec/Vav3/Pak1/Map3k8/Grap2/Pik3cd/Nfkbie/Ppp3cc/Nfatc1/Ptprc/Lcp2/Vav1/Mapk13
mmu04650	mmu04650	Natural killer cell mediated cytotoxicity	100	-0.671008	-2.57384	0.000354736	0.0017017	0.00082213	5308	tags=55%, list=15%, signal=47%	Klra8/Fasl/Icam1/Braf/Prf1/Grb2/Cd244a/Map2k1/Klrk1/Pik3r2/Vav2/Ppp3cb/Klra9/Klrd1/Lat/H2-T23/Ncr1/Rac2/Ppp3ca/Sh2d1b1/Klra4/H2-K1/Gzmb/Klra3/Ptk2b/Icam2/Klra7/Map2k2/Ifnar2/H2-D1/Tnf/Fyn/Sh3bp2/Prkca/Ptpn6/Ifngr1/Cd48/Vav3/Pak1/Fcgr4/Hcst/Pik3cd/Itgb2l/Ppp3cc/Nfatc1/Itgal/Lcp2/Vav1/Syk/Prkcb/Plcg2/Tyrobp/Itgb2/Fcer1g
mmu05142	mmu05142	Chagas disease	100	-0.549199	-2.10661	0.000354736	0.0017017	0.00082213	3970	tags=32%, list=11%, signal=28%	Pik3r2/Ikbkb/C1qc/Mapk11/Akt2/Irak1/Jun/Gna14/Gnai3/Tlr6/Tnf/Gna15/Plcb3/Ikbkg/Ifngr1/Nfkbia/Irak4/C1qa/Plcb2/Tgfbr2/Gnas/Ccl5/Pik3cd/Tlr4/Tlr2/Tnfrsf1a/C3/C1qb/Ccl3/Mapk13/Il1b
mmu05145	mmu05145	Toxoplasmosis	106	-0.576323	-2.2282	0.00036075	0.0017017	0.00082213	4281	tags=45%, list=12%, signal=40%	Ly96/Jak2/Ikbkb/Tyk2/Mapk11/H2-Eb2/Hspa1b/Akt2/Map2k3/Birc3/Nfkbib/Irgm1/Jak1/Tab2/Irak1/Hspa1a/Xiap/Igtp/Tlr11/Gnai3/Pik3r6/Tnf/Ciita/Il10rb/Ikbkg/Ifngr1/Pik3cg/Nfkbia/Bcl2l1/Stat1/Pik3r5/Irak4/H2-DMa/H2-DMb2/H2-DMb1/Tlr4/Itga6/H2-Oa/Tlr2/Tnfrsf1a/Alox5/Il10ra/H2-Ab1/H2-Ob/H2-Aa/Mapk13/H2-Eb1
mmu04670	mmu04670	Leukocyte transendothelial migration	109	-0.60505	-2.34837	0.000362188	0.0017017	0.00082213	3936	tags=37%, list=11%, signal=33%	Pik3r2/Pecam1/Vav2/Cldn10/Mapk11/Rap1b/Actn1/Rac2/Actg1/Rock1/Ptk2b/Gnai3/Rhoa/Myl12b/Rhoh/Prkca/Itgam/Ncf2/Pxn/Ncf4/Vav3/Vcam1/Cldn1/Esam/Rassf5/Pik3cd/Itgb2l/Cyba/Cldn15/Itgal/Vav1/Prkcb/Mmp9/Plcg2/Myl9/Mapk13/Cybb/Ncf1/Itgb2
mmu04066	mmu04066	HIF-1 signaling pathway	108	-0.490462	-1.89756	0.00036523	0.0017017	0.00082213	4426	tags=31%, list=13%, signal=27%	Aldoa/Stat3/Vegfa/Map2k1/Pik3r2/Aldoc/Mknk2/Angpt2/Akt2/Elob/Crebbp/Map2k2/Hif1a/Prkca/Camk2d/Ifngr1/Eno1b/Egln3/Slc2a1/Ldhb/Ldhc/Angpt1/Il6ra/Hmox1/Pik3cd/Tlr4/Trf/Prkcb/Ltbr/Plcg2/Cybb/Hk3
mmu04668	mmu04668	TNF signaling pathway	108	-0.516962	-2.00009	0.00036523	0.0017017	0.00082213	5197	tags=39%, list=15%, signal=33%	Icam1/Tab3/Rela/Itch/Lta/Map2k1/Il15/Fos/Pik3r2/Ikbkb/Mapk11/Akt2/Map2k3/Birc3/Traf3/Tab2/Junb/Jun/Creb3l2/Mlkl/Il18r1/Ripk3/Ifi47/Tnf/Ikbkg/Nfkbia/Vcam1/Ptgs2/Map3k8/Cxcl10/Ccl5/Tnfrsf1b/Cxcl2/Pik3cd/Irf1/Bcl3/Tnfrsf1a/Tnfaip3/Mmp9/Mapk13/Il1b
mmu04625	mmu04625	C-type lectin receptor signaling pathway	111	-0.67162	-2.60626	0.000367647	0.0017017	0.00082213	4096	tags=43%, list=12%, signal=38%	Pik3r2/Ikbkb/Cblb/Ksr1/Mapk11/Ppp3cb/Akt2/Clec4e/Clec4n/Ppp3ca/Jun/Clec4d/Mapkapk2/Src/Tnf/Nfkb2/Rhoa/Itpr3/Itpr2/Bcl10/Clec4b2/Ikbkg/Nfkbia/Nlrp3/Stat1/Ccl22/Card9/Ptgs2/Pak1/Prkcd/Rras2/Relb/Pik3cd/Ppp3cc/Casp1/Nfatc1/Ikbke/Irf1/Bcl3/Syk/Plcg2/Mapk13/Il1b/Lsp1/Clec7a/Fcer1g/Clec1b
mmu04613	mmu04613	Neutrophil extracellular trap formation	114	-0.787389	-3.06813	0.000371195	0.0017017	0.00082213	1977	tags=39%, list=6%, signal=37%	Map2k2/Gp1ba/Gm12657/Prkca/H3f3a/Itgam/Itga2b/Plcb3/H2al1k/Hdac7/Gsdmd/Ncf2/Ncf4/Plcb2/Fcgr4/Fpr2/Tlr7/Tlr8/Pik3cd/Itgb2l/Selp/Tlr4/Casp1/Padi4/Cyba/C5ar1/Tlr2/Itgal/Ctsg/C3/Selplg/Syk/Prkcb/Plcg2/Elane/Mpo/Itgb3/Mapk13/Cybb/Fpr1/Clec7a/Ncf1/Itgb2/Camp
mmu04722	mmu04722	Neurotrophin signaling pathway	118	-0.459548	-1.7961	0.000374392	0.0017017	0.00082213	4943	tags=33%, list=14%, signal=29%	Cdc42/Rela/Grb2/Sh2b1/Ripk2/Map2k1/Sh2b3/Psen2/Pik3r2/Ikbkb/Crkl/Mapk11/Rap1b/Akt2/Frs2/Nfkbib/Irak1/Jun/Mapkapk2/Foxo3/Map2k2/Map2k5/Rhoa/Camk2d/Nfkbia/Matk/Irak4/Map3k3/Prkcd/Sh2b2/Pik3cd/Nfkbie/Maged1/Sort1/Arhgdib/Plcg2/Mapk13/Irak3
mmu04380	mmu04380	Osteoclast differentiation	119	-0.712472	-2.78805	0.000374532	0.0017017	0.00082213	2685	tags=50%, list=8%, signal=47%	Pik3r2/Ikbkb/Tyk2/Mapk11/Ppp3cb/Akt2/Lilra5/Jak1/Tab2/Ppp3ca/Junb/Jun/Csf1r/Sirpb1c/Mitf/Ifnar2/Tnf/Nfkb2/Fyn/Ikbkg/Ifngr1/Fcgr2b/Pira2/Ncf2/Nfkbia/Stat1/Tec/Ncf4/Sqstm1/Pira1/Sirpb1a/Tgfbr2/Fosl2/Lilra6/Jund/Fcgr4/Trem2/Gm9733/Relb/Blnk/Pik3cd/Ppp3cc/Sirpb1b/Nfatc1/Cyba/Lcp2/Pirb/Tnfrsf1a/Syk/Plcg2/Itgb3/Sirpa/Spi1/Mapk13/Il1b/Fcgr3/Lilrb4a/Tyrobp/Ncf1
mmu04919	mmu04919	Thyroid hormone signaling pathway	119	-0.446946	-1.74899	0.000374532	0.0017017	0.00082213	5120	tags=30%, list=14%, signal=26%	Pfkp/Atp1b4/Kat2a/Med16/Prkacb/Map2k1/Ncoa3/Pik3r2/Fxyd2/Akt2/Med12/Med12l/Med1/Slc16a2/Actg1/Pln/Crebbp/Src/Map2k2/Hif1a/Ncoa2/Prkca/Plcb3/Foxo1/Stat1/Slc2a1/Tbc1d4/Plcb2/Atp1b1/Pik3cd/Atp1a3/Prkcb/Plcg2/Itgb3/Atp2a3
mmu04217	mmu04217	Necroptosis	123	-0.584784	-2.29862	0.000380518	0.0017017	0.00082213	5468	tags=40%, list=15%, signal=34%	Stat5a/Tradd/Ticam2/Fasl/Eif2ak2/2610002M06Rik/Stat5b/Smpd1/Stat3/Pla2g4a/Chmp2b/Jak2/Tyk2/Hsp90ab1/Glud1/Birc3/Chmp5/Jak1/Fth1/Chmp4c/Mlkl/Xiap/Stat6/Ripk3/Chmp1b/Chmp4b/Ifnar2/Tnf/Camk2d/H2al1k/Ifngr1/Nlrp3/Stat1/Sqstm1/Stat4/Jak3/Ftl1/Glul/Zbp1/Tlr4/Casp1/Tnfrsf1a/Capn2/Tnfaip3/Pygl/Il1b/Cybb/Alox15
mmu04611	mmu04611	Platelet activation	123	-0.589579	-2.31747	0.000380518	0.0017017	0.00082213	2657	tags=33%, list=8%, signal=30%	Gp5/Rock1/Gnai3/Pik3r6/Src/F2r/Gucy1a2/Fyn/Gp1ba/Rhoa/Myl12b/Itpr3/Itpr2/Snap23/Orai1/Itga2b/Plcb3/Pik3cg/Tbxa2r/Pik3r5/Col1a1/Plcb2/Gnas/Lyn/Pik3cd/Gp6/Ptgir/Ppp1cb/P2ry12/Lcp2/Ptgs1/Syk/Rasgrp2/Plcg2/Itgb3/Mapk13/P2rx1/Fcer1g/Gp1bb
mmu04142	mmu04142	Lysosome	132	-0.672018	-2.67495	0.000381679	0.0017017	0.00082213	4724	tags=45%, list=13%, signal=40%	Psap/Atp6ap1/Pla2g15/Ap4s1/Smpd1/Nagpa/Ppt1/Arsa/Laptm4a/Lamp2/Ctsz/Arsb/Spam1/Ap1g2/Gba/Psapl1/Naglu/Gaa/Entpd4/Hgsnat/Ctse/Ctsa/Atp6v0c/Lipa/Ap3b1/Litaf/Cln5/Sgsh/Ap3s1/Ncoa7/Idua/Neu1/Cd164/Manba/Abca2/Glb1/Asah1/Ap3m2/Ctsw/Ctsb/Atp6v0d1/Ap1s2/Ap3m1/Galns/Lgmn/Man2b1/Slc11a1/Hexb/Cd68/Sort1/Ctsc/Ctsg/Hexa/Ctsh/Napsa/Laptm5/Gm2a/Ctss/Cd63
mmu04210	mmu04210	Apoptosis	133	-0.518525	-2.06697	0.000381971	0.0017017	0.00082213	5308	tags=37%, list=15%, signal=31%	Bcl2a1a/Tradd/Fasl/Casp6/Prf1/Rela/Map2k1/Ctsz/Atm/Fos/Pik3r2/Ikbkb/Lmnb2/Akt2/Bak1/Birc3/Csf2rb2/Bcl2a1d/Spta1/Actg1/Jun/Gzmb/Xiap/Bcl2a1b/Gadd45a/Map2k2/Tnf/Itpr3/Itpr2/Pmaip1/Ikbkg/Parp3/Ctsw/Ctsb/Bbc3/Nfkbia/Bcl2l1/Tuba1a/Csf2rb/Il3ra/Pik3cd/Ctsc/Gadd45b/Tnfrsf1a/Capn2/Tuba8/Ctsh/Ctss
mmu04936	mmu04936	Alcoholic liver disease	124	-0.564288	-2.21942	0.000381971	0.0017017	0.00082213	5197	tags=40%, list=15%, signal=34%	Fasl/Tab3/C3ar1/C4a/Rela/Acox3/C4b/Lpin2/Srebf1/Ly96/Tcf7/Ikbkb/C1qc/Mapk11/Akt2/Map2k3/Traf3/Tcf7l2/Tab2/Scd1/Irak1/Mlycd/Scd2/Foxo3/Tnf/Aldh2/Prkag2/Prkab2/Aldh3a2/Foxo1/Ikbkg/Nfkbia/Irak4/C1qa/Lef1/Lbp/Cxcl2/Cd14/Aldh1b1/Tlr4/Adipor1/Ikbke/C5ar1/Tnfrsf1a/C3/C1qb/Mapk13/Il1b
mmu05135	mmu05135	Yersinia infection	133	-0.558615	-2.22677	0.000381971	0.0017017	0.00082213	5102	tags=42%, list=14%, signal=36%	Pip5k1a/Fn1/Cdc42/Rela/Arpc4/Map2k1/Il18/Fos/Pik3r2/Ikbkb/Pip5k1c/Vav2/Crkl/Arpc2/Mapk11/Wasf2/Actr3/Akt2/Map2k3/Lat/Rac2/Arpc1a/Actg1/Tab2/Pkn1/Irak1/Jun/Baiap2/Rock1/Ptk2b/Src/Map2k2/Arpc5/Tnf/Rhoa/Ikbkg/Nfkbia/Nlrp3/Irak4/Pxn/Skap2/Mefv/Vav3/Pkn2/Elmo1/Limk1/Pik3cd/Tlr4/Casp1/Nfatc1/Arpc1b/Lcp2/Vav1/Mapk13/Il1b
mmu04068	mmu04068	FoxO signaling pathway	130	-0.457416	-1.81384	0.000382848	0.0017017	0.00082213	5342	tags=35%, list=15%, signal=30%	Nras/Plk3/Fasl/Braf/Insr/Grb2/Pck1/Foxo6/Sgk1/Stat3/Map2k1/Atm/Pik3r2/Ikbkb/Mapk11/Akt2/G6pc3/Gabarapl1/Homer3/Crebbp/Foxo4/Agap2/Gadd45a/Bnip3/Foxo3/Sod2/Map2k2/Smad4/Prkag2/Prkab2/Foxo1/Csnk1e/Il7r/S1pr4/Gabarap/Rag2/Tgfbr2/Atg12/S1pr1/Pik3cd/Gabarapl2/Cat/Gadd45b/Klf2/Mapk13
mmu05162	mmu05162	Measles	134	-0.5824	-2.32485	0.000384911	0.0017017	0.00082213	5356	tags=39%, list=15%, signal=33%	Tradd/Fasl/Eif2ak2/Rela/Msn/Eif2ak1/Stat5b/Stat3/Ifih1/Fos/Pik3r2/Ikbkb/Cblb/Oas2/Tyk2/Cdk6/Hspa1b/Akt2/Bak1/Traf3/Nfkbib/Il2rb/Mx1/Jak1/Oas1b/Tab2/Irak1/Jun/Hspa1a/Oas1g/Ifnar2/Ikbkg/Fcgr2b/Slamf1/Bbc3/Nfkbia/Bcl2l1/Oas1a/Stat1/Irak4/Il2rg/Jak3/Oas3/Tlr7/Pik3cd/Tlr4/Ikbke/Tlr2/Irf7/Tnfaip3/Il1b
mmu04140	mmu04140	Autophagy - animal	138	-0.507776	-2.03691	0.000388199	0.0017017	0.00082213	6313	tags=36%, list=18%, signal=30%	Atg3/Dapk2/Irs2/Rab7b/Pik3ca/Pik3r4/Pten/Nras/Rps6kb2/Ppp2cb/Mtmr14/Rras/Prkacb/Lamp2/Map2k1/Atg2a/Pik3r2/Map1lc3a/Atg14/Akt2/Ulk2/Rraga/Tank/Rb1cc1/Atg4c/Gabarapl1/Tsc1/Rragd/Bnip3/Mtmr3/Map2k2/Hif1a/Wipi1/Dapk1/Atg4a/Ctsb/Deptor/Bcl2l1/Sqstm1/Gabarap/Snap29/Atg12/Becn1/Prkcd/Map1lc3b/Rras2/Pik3cd/Sh3glb1/Gabarapl2
mmu05418	mmu05418	Fluid shear stress and atherosclerosis	140	-0.57179	-2.29702	0.000390625	0.0017017	0.00082213	3970	tags=37%, list=11%, signal=33%	Gstm7/Txn2/Gstm6/Vegfa/Fos/Mmp2/Pik3r2/Ikbkb/Pecam1/Gstm2/Mapk11/Sumo1/Hsp90ab1/Akt2/Nqo1/Mgst2/Rac2/Actg1/Sdc2/Jun/Cav2/Src/Map2k5/Arhgef2/Tnf/Rhoa/Gstp2/Sdc4/Itga2b/Ikbkg/Ncf2/Cav1/Bmpr1a/Sqstm1/Vcam1/Ass1/Mef2c/Hmox1/Gpc1/Pik3cd/Cyba/Gstm4/Tnfrsf1a/Klf2/Mmp9/Itgb3/Gstm1/Mapk13/Il1b/Mgst1/Ncf1
mmu04072	mmu04072	Phospholipase D signaling pathway	146	-0.425824	-1.7257	0.000392157	0.0017017	0.00082213	5389	tags=33%, list=15%, signal=28%	Nras/Lpar5/Pip5k1a/Insr/Lpar6/Rras/Grb2/Pdgfc/Map2k1/Pla2g4a/Pik3r2/Pip5k1c/Dgkz/Akt2/Agtr1a/Lpar2/Plpp2/Avpr2/Tsc1/Ptk2b/Pik3r6/Dgkh/Map2k2/F2r/Cxcr1/Fyn/Rhoa/Prkca/Plcb3/Pik3cg/Pdgfrb/Pik3r5/Cyth1/Plcb2/Ralb/Agpat2/Kit/Dgkg/Cxcr2/Fcer1a/Gnas/Rras2/Pik3cd/Cyth4/Syk/Plcg2/Fcer1g
mmu04630	mmu04630	JAK-STAT signaling pathway	142	-0.424484	-1.71002	0.000393082	0.0017017	0.00082213	4661	tags=35%, list=13%, signal=30%	Grb2/Gm13305/Stat3/Pias3/Il15/Il17d/Jak2/Pik3r2/Tyk2/Ctf1/Il15ra/Akt2/Csf2rb2/Il11ra2/Il2rb/Il12rb2/Jak1/Socs6/Socs5/Crebbp/Crlf2/Il21r/Stat6/Tslp/Ifnar2/Ifnlr1/Il10rb/Ptpn6/Ifngr1/Il11ra1/Pdgfrb/Il7r/Bcl2l1/Stat1/Stat4/Csf2rb/Il2rg/Jak3/Il3ra/Il27ra/Il6ra/Pik3cd/Il4ra/Fhl1/Il13ra1/Csf2ra/Il10ra/Csf3r
mmu05160	mmu05160	Hepatitis C	145	-0.469502	-1.89925	0.000394477	0.0017017	0.00082213	5308	tags=34%, list=15%, signal=29%	Tradd/Fasl/Eif2ak2/Ppp2cb/Braf/Ppp2r1a/Rela/Eif2ak1/Grb2/Stat3/Map2k1/Rb1/Pik3r2/Ikbkb/Cldn10/Oas2/Tyk2/Cdk6/Ifit1bl2/Akt2/Bak1/Traf3/Mx1/Jak1/Oas1b/Map2k2/Oas1g/Ifnar2/Tnf/E2f2/Nr1h3/Rnasel/Ikbkg/Nfkbia/Oas1a/Stat1/Cldn1/Oas3/Cxcl10/Ifit1/Ifit1bl1/Psme3/Pik3cd/Rsad2/Ikbke/Irf7/Cldn15/Tnfrsf1a
mmu01240	mmu01240	Biosynthesis of cofactors	147	-0.437605	-1.77608	0.000395413	0.0017017	0.00082213	4697	tags=25%, list=13%, signal=22%	Ak3/Ugt1a6b/Ugt1a9/Nfs1/Mthfd2/Urod/Mmab/Ggcx/Nqo1/Ugp2/Gmppa/Cmpk2/Nme2/Ggh/Pank1/Ugt1a1/Aldh2/Gphn/Aldh3a2/Pts/Alas1/Pnpo/Nadk2/Kynu/Gclm/Rdh12/Mat2b/Haao/Ctps2/Ugt1a7c/Fech/Rfk/Aldh1b1/Ugdh/Alas2/Adssl1
mmu05161	mmu05161	Hepatitis B	151	-0.521608	-2.12545	0.00039968	0.0017017	0.00082213	6511	tags=41%, list=18%, signal=34%	Map2k6/D1Pas1/Bid/Mavs/Casp3/Pik3ca/Egr3/Slc10a1/Stat5a/Nras/Ticam2/Fasl/Braf/Rela/Stat5b/Grb2/Atp6ap1/Stat3/Map2k1/Ifih1/Rb1/Fos/Jak2/Pik3r2/Ikbkb/Tyk2/Mapk11/Ddb1/Akt2/Map2k3/Traf3/Jak1/Tab2/Irak1/Jun/Creb3l2/Ptk2b/Crebbp/Stat6/Src/Map2k2/Smad4/Tnf/E2f2/Prkca/Ikbkg/Nfkbia/Stat1/Irak4/Stat4/Jak3/Tgfbr2/Pik3cd/Tlr4/Nfatc1/Ikbke/Tlr2/Irf7/Prkcb/Mmp9/Mapk13
mmu05164	mmu05164	Influenza A	151	-0.655074	-2.6693	0.00039968	0.0017017	0.00082213	4270	tags=40%, list=12%, signal=35%	Prss2/Ifih1/Il18/Rab11a/Jak2/Pik3r2/Ikbkb/Oas2/Tyk2/H2-Eb2/Cdk6/Akt2/Bak1/Traf3/Rab11b/Nfkbib/Mx1/Jak1/Nxf2/Oas1b/Actg1/Crebbp/Map2k2/Oas1g/Ifnar2/Tnf/Ciita/Prkca/Rnasel/Ikbkg/Ifngr1/Kpna1/Nfkbia/Nlrp3/Oas1a/Stat1/Irak4/H2-DMa/Oas3/Cxcl10/H2-DMb2/Nlrx1/Ccl5/H2-DMb1/Tlr7/Pik3cd/Tlr4/Casp1/Rsad2/Ikbke/H2-Oa/Irf7/Tnfrsf1a/H2-Ab1/H2-Ob/Prkcb/H2-Aa/Il1b/H2-Eb1
mmu04514	mmu04514	Cell adhesion molecules	152	-0.444921	-1.81473	0.00040016	0.0017017	0.00082213	2766	tags=25%, list=8%, signal=23%	H2-M3/Sdc2/H2-K1/H2-T10/H2-T-ps/Icam2/H2-D1/H2-Q10/Sdc4/Itgam/Icosl/Cdh1/H2-T22/Vcam1/H2-DMa/Cldn1/Esam/H2-DMb2/H2-DMb1/Cd22/Cd2/Itgb2l/Selp/H2-Q6/Itga6/H2-Oa/Cldn15/Ptprc/Itgal/Selplg/H2-Ab1/H2-Ob/H2-Aa/Cd226/Sell/Itgb2/H2-Eb1
mmu05152	mmu05152	Tuberculosis	165	-0.650516	-2.69732	0.000402091	0.0017017	0.00082213	3672	tags=37%, list=10%, signal=33%	Mapk11/H2-Eb2/Ppp3cb/Akt2/Clec4e/Rab5c/Atp6v0c/Jak1/Rab5a/Irak1/Ppp3ca/Crebbp/Rfxank/Src/Tlr6/Tnf/Ciita/Rhoa/Il10rb/Bcl10/Itgam/Camk2d/Rfx5/Ifngr1/Fcgr2b/Itgax/Atp6v0d1/Stat1/Irak4/Card9/H2-DMa/Fcgr4/Lbp/H2-DMb2/H2-DMb1/Itgb2l/Cd14/Ppp3cc/Tlr4/H2-Oa/Tlr2/Tnfrsf1a/C3/Il10ra/H2-Ab1/Syk/H2-Ob/H2-Aa/Mapk13/Il1b/Ctss/Lsp1/Fcgr3/Clec7a/Itgb2/H2-Eb1/Fcer1g/Coro1a/Cd74/Camp
mmu04141	mmu04141	Protein processing in endoplasmic reticulum	160	-0.432786	-1.78282	0.000404367	0.0017017	0.00082213	5169	tags=22%, list=15%, signal=19%	Eif2ak2/Sec24d/Hspa5/Pdia6/Eif2ak1/Sec31b/Dnajb12/Cryab/Xbp1/Edem2/Txndc5/Hsp90ab1/Hspa1b/Bak1/Pdia4/Bag1/Ubxn2a/Hspa4l/Hspa1a/Atxn3/Herpud1/Ubxn6/Dnajb2/Erlec1/Vcp/Rad23a/Ube2d1/Ube2d3/Derl3/Yod1/Sec23a/Sec61g/Man1c1/Ckap4/Capn2
mmu04621	mmu04621	NOD-like receptor signaling pathway	160	-0.660965	-2.72277	0.000404367	0.0017017	0.00082213	3913	tags=46%, list=11%, signal=41%	Aim2/Map1lc3a/Oas2/Tyk2/Mapk11/Hsp90ab1/Defa27/Birc3/Tank/Traf3/Casp4/Nfkbib/Gabarapl1/Jak1/Txnip/Oas1b/Tab2/Pkn1/Jun/Xiap/Brcc3/Gbp3/Ripk3/Oas1g/Ifnar2/Gbp7/Erbin/Tnf/Panx1/Rhoa/Itpr3/Itpr2/Rnasel/Plcb3/Ikbkg/Gsdmd/Ctsb/Nfkbia/Nlrp12/Nlrp3/Bcl2l1/Oas1a/Stat1/Irak4/Card9/Mefv/Gabarap/Plcb2/Pkn2/Naip5/Antxr2/Ifi204/Oas3/Atg12/Nlrx1/Ccl5/Prkcd/Map1lc3b/Nek7/Cxcl2/Tlr4/Casp1/Pstpip1/Gabarapl2/Cyba/I…
mmu04145	mmu04145	Phagosome	167	-0.643929	-2.669	0.000406339	0.0017017	0.00082213	3088	tags=35%, list=9%, signal=32%	Rab5c/Atp6v0c/Rab5a/Actg1/H2-M3/Tubb2a/H2-K1/Itgb5/H2-T10/H2-T-ps/Tap1/Stx7/Tlr6/H2-D1/H2-Q10/Atp6v1g1/Itgam/Tubb6/Colec11/Olr1/Fcgr2b/Ncf2/Atp6v0d1/Ncf4/H2-T22/Atp6v1f/Tuba1a/H2-DMa/Cd36/Fcgr4/H2-DMb2/H2-DMb1/Itgb2l/Cd14/Sec61g/Tlr4/H2-Q6/Cyba/H2-Oa/Tlr2/C3/Tuba8/H2-Ab1/H2-Ob/H2-Aa/Mpo/Itgb3/Thbs1/Tubb1/Ctss/Cybb/Fcgr3/Clec7a/Ncf1/Itgb2/H2-Eb1/Coro1a
mmu05202	mmu05202	Transcriptional misregulation in cancer	169	-0.478846	-1.98413	0.000413736	0.0017017	0.00082213	4784	tags=34%, list=14%, signal=30%	Rela/Baiap3/Ewsr1/Taf15/Kdm6a/Etv4/Flt3/Itgb7/Atm/Meis1/Pax5/Runx2/Zbtb16/Tfe3/Bak1/Defa27/Bmp2k/Klf3/Birc3/Bcl2a1d/Il2rb/Supt3/Csf1r/Lmo2/Gzmb/Mitf/Bcl2a1b/Gadd45a/Etv6/Gm12657/Gria3/H3f3a/Itgam/Foxo1/Mllt3/Hpgd/Max/Bcl2l1/Slc45a3/Runx1t1/Hhex/Tgfbr2/Mef2c/Rara/Mycn/Dusp6/Cebpa/Nfkbiz/Cd14/Cebpe/Gadd45b/Id2/Mmp9/Elane/Mpo/Spi1/Fli1
mmu04218	mmu04218	Cellular senescence	171	-0.472716	-1.95952	0.000418235	0.0017017	0.00082213	4270	tags=27%, list=12%, signal=24%	H2-M10.4/Atm/Rb1/H2-Q7/Pik3r2/Hipk4/Mapk11/Cdk6/Ppp3cb/Akt2/Map2k3/H2-T23/H2-M3/Ppp3ca/Tsc1/Zfp36l2/H2-K1/H2-T10/Mapkapk2/Gadd45a/H2-T-ps/Foxo3/Map2k2/H2-D1/Hipk1/E2f2/H2-Q10/Itpr3/Itpr2/Foxo1/H2-T22/Sqstm1/Traf3ip2/Tgfbr2/Rassf5/Rras2/Ets1/Pik3cd/Ppp3cc/H2-Q6/Nfatc1/Ppp1cb/Gadd45b/Capn2/Mapk13
mmu05225	mmu05225	Hepatocellular carcinoma	171	-0.382374	-1.58503	0.000418235	0.0017017	0.00082213	5308	tags=28%, list=15%, signal=24%	Rps6kb2/Gstm5/Dvl2/Braf/Wnt10a/Lrp5/Gstm7/Grb2/Pbrm1/Gstm6/Map2k1/Fzd6/Tcf7/Rb1/Pik3r2/Gstm2/Csnk1a1/Cdk6/Akt2/Bak1/Nqo1/Fzd9/Terc/Tcf7l2/Mgst2/Actg1/Wnt2/Txnrd2/Gadd45a/Frat2/Map2k2/Smad4/E2f2/Gstp2/Prkca/Hgf/Bcl2l1/Lef1/Tgfbr2/Hmox1/Pik3cd/Gadd45b/Gstm4/Prkcb/Plcg2/Gstm1/Mgst1
mmu04062	mmu04062	Chemokine signaling pathway	178	-0.600942	-2.50966	0.000422476	0.0017017	0.00082213	4984	tags=43%, list=14%, signal=37%	Braf/Cdc42/Rela/Stat5b/Grb2/Prkacb/Itk/Cxcl15/Stat3/Map2k1/Gng5/Gngt2/Gm21586/Jak2/Pik3r2/Ikbkb/Vav2/Crkl/Rap1b/Akt2/Nfkbib/Rac2/Rock1/Gng12/Ptk2b/Gnai3/Arrb2/Pik3r6/Foxo3/Cxcr3/Src/Cxcr1/Rhoa/Gnb4/Ccr7/Plcb3/Ikbkg/Gng7/Pik3cg/Nfkbia/Stat1/Pik3r5/Pxn/Ccl22/Vav3/Plcb2/Pak1/Cxcr5/Jak3/Elmo1/Ccl9/Cxcr2/Cxcl10/Ccl5/Prkcd/Lyn/Cxcl2/Pik3cd/Gng11/Ccl4/Cx3cr1/Vav1/Ccr2/Dock2/Prkcb/Rasgrp2/Plcg2/Ccl3/Ccr1…
mmu05203	mmu05203	Viral carcinogenesis	184	-0.465886	-1.95236	0.000424628	0.0017017	0.00082213	5356	tags=31%, list=15%, signal=26%	Nras/Rel/Tradd/Eif2ak2/Kat2a/Cdc42/Rela/Stat5b/Grb2/Prkacb/Stat3/H2-M10.4/Rb1/H2-Q7/Pik3r2/Rasa2/Hdac5/Cdk6/Ddb1/Bak1/H2-T23/Traf3/Actn1/Jak1/H2-M3/Jun/Creb3l2/H2-K1/H2-T10/Crebbp/Mapkapk2/H2-T-ps/Src/H2-D1/Nfkb2/Rhoa/H2-Q10/Pmaip1/Ikbkg/Hdac7/Nfkbia/Atp6v0d1/Pxn/H2-T22/Jak3/Sp100/Lyn/Pik3cd/H2-Q6/Scin/Irf7/C3/Syk/Ltbr/Gsn/Pkm
mmu05415	mmu05415	Diabetic cardiomyopathy	189	-0.463221	-1.94782	0.000433463	0.0017017	0.00082213	3936	tags=21%, list=11%, signal=19%	Pik3r2/Cox6c/Ndufs5/Mapk11/Cox6a1/Akt2/Agtr1a/Ptpa/Atp5b/Rac2/Pln/Mcpt4/Uqcrh/Pdk2/Ndufa1/Cox7b/Prkca/Plcb3/Camk2d/Ncf2/Col1a1/Slc2a1/Ncf4/Cma1/Tbc1d4/Plcb2/Cd36/Tgfbr2/Mpc2/Prkcd/Pik3cd/Ppp1cb/Cyba/Prkcb/Mmp9/Mapk13/Cybb/Atp2a3/Ncf1
mmu05205	mmu05205	Proteoglycans in cancer	196	-0.494866	-2.09342	0.000438212	0.0017017	0.00082213	4979	tags=35%, list=14%, signal=30%	Braf/Wnt10a/Cdc42/Msn/Rras/Grb2/Prkacb/Stat3/Vegfa/Map2k1/Fzd6/Mmp2/Pik3r2/Vav2/Smo/Mapk11/Gpc3/Itga2/Akt2/Frs2/Nanog/Fzd9/Actg1/Sdc2/Wnt2/Rock1/Itgb5/Pdcd4/Cav2/Src/Map2k2/Iqgap1/Hif1a/Erbb3/Tnf/Rhoa/Itpr3/Itpr2/Prkca/Flnb/Sdc4/Camk2d/Ptpn6/Cav1/Hgf/Col1a1/Pxn/Vav3/Pak1/Flna/Rras2/Hcls1/Gpc1/Pik3cd/Tlr4/Ppp1cb/Tlr2/Hpse/Vav1/Prkcb/Mmp9/Plcg2/Itgb3/Plaur/Thbs1/Mapk13/Cd63
mmu05167	mmu05167	Kaposi sarcoma-associated herpesvirus infection	197	-0.598737	-2.53276	0.000440335	0.0017017	0.00082213	4281	tags=41%, list=12%, signal=36%	Vegfa/Map2k1/Tcf7/Gng5/Gngt2/H2-M10.4/Rb1/Uba52/H2-Q7/Fos/Jak2/Pik3r2/Ikbkb/Clec2h/Map1lc3a/Tyk2/Mapk11/Atg14/Cdk6/Ppp3cb/Angpt2/Akt2/Bak1/H2-T23/Traf3/Tcf7l2/Jak1/H2-M3/Ppp3ca/Jun/H2-K1/Gng12/H2-T10/Crebbp/Mapkapk2/H2-T-ps/Pik3r6/Src/Map2k2/Hif1a/Ifnar2/H2-D1/E2f2/H2-Q10/Gnb4/Itpr3/Cd200r3/Itpr2/Cd200r1/Ikbkg/Gng7/Ifngr1/Pik3cg/Nfkbia/Stat1/Pik3r5/H2-T22/Ptgs2/Lef1/Becn1/Map1lc3b/Zfp36/Lyn/Cxcl2…
mmu05417	mmu05417	Lipid and atherosclerosis	197	-0.584832	-2.47394	0.000440335	0.0017017	0.00082213	4281	tags=35%, list=12%, signal=31%	Ly96/Xbp1/Il18/Fos/Jak2/Pik3r2/Ikbkb/Vav2/Mapk11/Ppp3cb/Rap1b/Hsp90ab1/Hspa1b/Akt2/Map2k3/Tank/Traf3/Cyp2j6/Tab2/Irak1/Ppp3ca/Jun/Pou2f2/Hspa1a/Sod2/Src/Tlr6/Tnf/Rhoa/Prkca/Plcb3/Ikbkg/Camk2d/Abca1/Olr1/Ncf2/Nfkbia/Nlrp3/Bcl2l1/Irak4/Ncf4/Vav3/Plcb2/Vcam1/Cd36/Lbp/Ccl5/Lyn/Cxcl2/Pik3cd/Selp/Cd14/Ppp3cc/Tlr4/Casp1/Nfatc1/Cyba/Ikbke/Tlr2/Irf7/Tnfrsf1a/Vav1/Mmp9/Ccl3/Mapk13/Il1b/Cybb/Ncf1
mmu04015	mmu04015	Rap1 signaling pathway	204	-0.410938	-1.74107	0.000450857	0.0017017	0.00082213	4943	tags=31%, list=14%, signal=27%	Insr/Cdc42/Sipa1l1/Vasp/Rras/Pdgfc/Prkd2/Vegfa/Map2k1/Pard6g/Pik3r2/Fgf3/Vav2/Crkl/Mapk11/Rap1b/Angpt2/Prkd3/Akt2/Map2k3/Lat/Lpar2/Rac2/Actg1/Csf1r/Gnai3/Arap3/Grin2b/Src/Map2k2/F2r/Evl/Rhoa/Prkca/Itgam/Itga2b/Plcb3/Pard6b/Id1/Adora2b/Pdgfrb/Hgf/Cdh1/Vav3/Plcb2/Ralb/Angpt1/Kit/Gnas/Rassf5/Pik3cd/Itgb2l/Itgal/Lcp2/Rgs14/Vav1/Prkcb/Rasgrp2/Itgb3/Thbs1/Mapk13/Fpr1/Itgb2
mmu05208	mmu05208	Chemical carcinogenesis - reactive oxygen species	204	-0.413295	-1.75106	0.000450857	0.0017017	0.00082213	6337	tags=32%, list=18%, signal=27%	Ptpn1/Ndufs1/Sdha/Prkd1/Gsto1/Ndufa7/Pik3ca/Cox8a/Atp5h/Ephx1/Pten/Slc25a4/Nras/Ndufa3/Gstm5/Braf/Rela/Gstm7/Slc26a1/Uqcrc2/Grb2/Prkd2/Gstm6/Vegfa/Map2k1/Fos/Pik3r2/Cox6c/Ikbkb/Ndufs5/Gstm2/Mapk11/Cox6a1/Prkd3/Akt2/Acp1/Nqo1/Atp5b/Ahr/Mgst2/Uqcrh/Jun/As3mt/Foxo3/Sod2/Src/Map2k2/Hif1a/Ndufa1/Cox7b/Ikbkg/Ncf2/Nfkbia/Hgf/Cbr1/Prkcd/Hmox1/Pik3cd/Cyba/Cat/Gstm4/Gstm1/Mapk13/Mgst1/Ncf1
mmu05169	mmu05169	Epstein-Barr virus infection	207	-0.643495	-2.73035	0.000454133	0.0017017	0.00082213	4113	tags=37%, list=12%, signal=33%	Rb1/H2-Q7/Pik3r2/Ikbkb/Oas2/Tyk2/Mapk11/H2-Eb2/Cdk6/Akt2/Runx3/Tap2/Map2k3/Bak1/H2-T23/Traf3/Psmd8/Nfkbib/Jak1/Oas1b/Tab2/H2-M3/Irak1/Jun/H2-K1/H2-T10/Gadd45a/H2-T-ps/Tap1/Oas1g/Ifnar2/Cr2/H2-D1/Tnf/Nfkb2/E2f2/H2-Q10/B2m/Fcer2a/Ikbkg/Cir1/Nfkbia/Oas1a/Stat1/Irak4/H2-T22/H2-DMa/Psmd4/Jak3/Oas3/Isg15/Cxcl10/H2-DMb2/H2-DMb1/Lyn/Relb/Blnk/Pik3cd/Nfkbie/Cd19/H2-Q6/Ikbke/H2-Oa/Tlr2/Gadd45b/Irf7/Itgal/T…
mmu04810	mmu04810	Regulation of actin cytoskeleton	211	-0.438479	-1.86567	0.000455166	0.0017017	0.00082213	5189	tags=34%, list=15%, signal=29%	Arpc3/Pip5k1a/Cfl2/Fn1/Braf/Cdc42/Msn/Rras/Arpc4/Pdgfc/Map2k1/Itgb7/Pik3r2/Pip5k1c/Fgf3/Vav2/Crkl/Arpc2/Chrm4/Itga8/Wasf2/Actr3/Itga2/Lpar2/Actn1/Rac2/Arpc1a/Actg1/Baiap2/Rock1/Gng12/Itgb5/Itga1/Src/Arhgef4/Map2k2/Iqgap1/F2r/Arpc5/Rhoa/Myl12b/Cyfip2/Itgam/Itga2b/Pip4k2a/Brk1/Pdgfrb/Itgax/Pxn/Diaph2/Vav3/Pak1/Limk1/Nckap1l/Diaph3/Rras2/Arhgef6/Pik3cd/Itgb2l/Itga6/Ppp1cb/Arpc1b/Scin/Fgd3/Itgal/Vav1…
mmu05170	mmu05170	Human immunodeficiency virus 1 infection	211	-0.497101	-2.1151	0.000455166	0.0017017	0.00082213	4270	tags=33%, list=12%, signal=29%	Gng5/Gngt2/H2-M10.4/Atm/H2-Q7/Fos/Ap1g2/Pik3r2/Ikbkb/Crkl/Samhd1/Mapk11/Ppp3cb/Ddb1/Akt2/Tap2/Map2k3/Bak1/H2-T23/Rac2/Tab2/H2-M3/Irak1/Ppp3ca/Jun/H2-K1/Gng12/Cul4a/H2-T10/Ptk2b/Elob/Gnai3/H2-T-ps/Tap1/Map2k2/H2-D1/Tnf/H2-Q10/Gnb4/B2m/Trim12c/Itpr3/Itpr2/Prkca/Ikbkg/Gng7/Nfkbia/Bcl2l1/Irak4/Trim30d/Pxn/Ap1s2/H2-T22/Pak1/Limk1/Tnfrsf1b/Trim5/Pik3cd/Ppp3cc/Tlr4/H2-Q6/Nfatc1/Gng11/Tlr2/Tnfrsf1a/Prkcb…
mmu05171	mmu05171	Coronavirus disease - COVID-19	224	-0.491611	-2.1067	0.000467508	0.00171589	0.000828986	4906	tags=28%, list=14%, signal=24%	C4a/Gm46415/Rpl32l/Rela/C4b/Stat3/Ifih1/Uba52/Fos/Pik3r2/Cfd/Ikbkb/C1qc/Rpl39l/Oas2/Tyk2/Mapk11/Agtr1a/Traf3/Nfkbib/Mx1/Jak1/Oas1b/Tab2/Irak1/Jun/Oas1g/Ifnar2/Tnf/Prkca/Ikbkg/Nfkbia/Nlrp3/Oas1a/Stat1/Irak4/C1qa/Oas3/Isg15/Gm6109/Cxcl10/Nrp1/Tlr7/Il6ra/Tlr8/Pik3cd/Selp/Tlr4/Casp1/Ikbke/C5ar1/Tlr2/Tnfrsf1a/C3/Syk/Prkcb/C1qb/Plcg2/F13a1/Mapk13/Il1b/Cybb
mmu05163	mmu05163	Human cytomegalovirus infection	228	-0.489786	-2.10296	0.000469704	0.00171589	0.000828986	4281	tags=32%, list=12%, signal=28%	Vegfa/Map2k1/Gng5/Gngt2/H2-M10.4/Rb1/H2-Q7/Pik3r2/Ikbkb/Crkl/Mapk11/Cdk6/Ppp3cb/Akt2/Tap2/Bak1/H2-T23/Rac2/Jak1/H2-M3/Ppp3ca/Tsc1/Creb3l2/H2-K1/Rock1/Gng12/H2-T10/Ptk2b/Ptger2/Gnai3/H2-T-ps/Tap1/Src/Map2k2/H2-D1/Tnf/E2f2/Rhoa/H2-Q10/Gnb4/Il10rb/B2m/Itpr3/Itpr2/Prkca/Plcb3/Ikbkg/Gng7/Nfkbia/Pxn/Arhgef11/H2-T22/Plcb2/Ptgs2/Cxcr2/Gnas/Ccl5/Il6ra/Pik3cd/Ppp3cc/H2-Q6/Nfatc1/Gng11/Tnfrsf1a/Ccl4/Il10ra/…
mmu05166	mmu05166	Human T-cell leukemia virus 1 infection	235	-0.500628	-2.15638	0.000474608	0.00171589	0.000828986	4283	tags=29%, list=12%, signal=26%	Map2k1/Il15/H2-M10.4/Atm/Rb1/H2-Q7/Fos/Pik3r2/Ikbkb/H2-Eb2/Ppp3cb/Il15ra/Akt2/H2-T23/Crtc3/Il2rb/Jak1/H2-M3/Ppp3ca/Jun/Creb3l2/H2-K1/Xiap/H2-T10/Crebbp/H2-T-ps/Egr1/Map2k2/H2-D1/Smad4/Tnf/Nfkb2/E2f2/H2-Q10/B2m/Ikbkg/Nfkbia/Bcl2l1/Slc2a1/H2-T22/Map3k3/H2-DMa/Il2rg/Jak3/Tgfbr2/H2-DMb2/Nrp1/H2-DMb1/Zfp36/Relb/Ets1/Pik3cd/Itgb2l/Ppp3cc/Pttg1/H2-Q6/Nfatc1/H2-Oa/Itgal/Tnfrsf1a/H2-Ab1/H2-Ob/H2-Aa/Ltbr/S…
mmu04060	mmu04060	Cytokine-cytokine receptor interaction	243	-0.523858	-2.2667	0.000488759	0.00173766	0.000839503	2894	tags=28%, list=8%, signal=25%	Il11ra2/Il2rb/Il12rb2/Il1rap/Tnfrsf12a/Csf1r/Crlf2/Il21r/Il18r1/Eda/Il31ra/Tslp/Cxcr3/Ifnar2/Cxcr1/Ifnlr1/Tnf/Il10rb/Tnfsf12/Ccr7/Tnfsf13/Il1rn/Ifngr1/Il11ra1/Il7r/Ccl22/Bmpr1a/Csf2rb/Il2rg/Tnfsf14/Cxcr5/Tnfsf4/Inhba/Il3ra/Tgfbr2/Ccl9/Cxcr2/Tnfsf9/Cxcl10/Acvrl1/Ccl5/Il27ra/Tnfrsf1b/Il6ra/Cxcl2/Il4ra/Il16/Ebi3/Il13ra1/Il18rap/Csf2ra/Tnfrsf1a/Ccl4/Cx3cr1/Ccr2/Il10ra/Csf3r/Ltbr/Ccl3/Il1b/Ccr1/Ltb/Tn…
mmu05132	mmu05132	Salmonella infection	248	-0.537801	-2.32834	0.00049554	0.00173766	0.000839503	4336	tags=33%, list=12%, signal=29%	Arpc4/Ripk2/BC048507/Map2k1/Ly96/Tcf7/Il18/Klc4/Abi1/Fos/Ikbkb/Arpc2/Mapk11/Ahnak/Actr3/Hsp90ab1/Akt2/Map2k3/Bak1/Rab5c/Birc3/Klc3/Casp4/Dctn2/Tcf7l2/Arpc1a/Rab5a/Actg1/Tab2/Pkn1/Irak1/Jun/Tubb2a/Mlkl/Ripk3/Tlr6/Map2k2/Arpc5/Tnf/Rhoa/Myl12b/Cyfip2/Rhoh/Flnb/Tubb6/Ikbkg/Brk1/Gsdmd/Pik3cg/Kpna1/Nfkbia/Nlrp3/Irak4/Rhoj/Cyth1/Tuba1a/Naip5/Lef1/Pak1/Elmo1/Snx18/Nckap1l/Dynlt3/Flna/S100a10/Rhob/Pik3cd/…
mmu05020	mmu05020	Prion disease	252	-0.366503	-1.58869	0.00050025	0.00173766	0.000839503	3929	tags=18%, list=11%, signal=16%	Cox6c/Ndufs5/C1qc/Mapk11/Ppp3cb/Cox6a1/Hspa1b/Psmd8/Klc3/Atp5b/Rac2/Ppp3ca/Uqcrh/Tubb2a/Creb3l2/Hspa1a/Cav2/Grin2b/Egr1/Prnp/Ndufa1/Cox7b/Tnf/Fyn/Itpr3/Itpr2/Tubb6/Ncf2/Cav1/C1qa/Ncf4/Tuba1a/Psmd4/Ccl5/Prkcd/Pik3cd/Ppp3cc/Cyba/Tuba8/C1qb/Tubb1/Mapk13/Il1b/Cybb/Ncf1
mmu04144	mmu04144	Endocytosis	258	-0.445144	-1.93483	0.000501756	0.00173766	0.000839503	5200	tags=44%, list=15%, signal=38%	Eps15l1/Hspa2/Ap2m1/Zfyve27/Vps37c/Wipf1/Smad3/Pip5k1b/Stam2/H2-T24/Snx2/Gm8909/Gbf1/Rab11fip4/Capzb/Capza2/Chmp3/Washc1/Washc5/Stam/Arf4/Grk3/Iqsec2/Mvb12a/Smurf2/Hgs/Sh3glb2/Arpc3/Usp8/2610002M06Rik/Pip5k1a/Rab10/Cdc42/Acap2/Ap2b1/Smurf1/Itch/Arpc4/Ehd4/Rab4a/Rab11a/Epn1/H2-M10.4/Pard6g/H2-Q7/Chmp2b/Pip5k1c/Rufy1/Stambp/Cblb/Arpc2/Smap2/Ehd3/Iqsec1/Actr3/Hspa1b/Zfyve16/H2-T23/Rab5c/Psd4/Pdcd6ip…
mmu04010	mmu04010	MAPK signaling pathway	283	-0.405786	-1.77286	0.000538213	0.0018445	0.00089112	5308	tags=34%, list=15%, signal=29%	Map4k2/Tradd/Fasl/Elk4/Flt3l/Braf/Insr/Cdc42/Rela/Rras/Grb2/Ptpn7/Prkacb/Stk3/Pdgfc/Dusp4/Vegfa/Map2k1/Flt3/Pla2g4a/Fos/Ikbkb/Fgf3/Cacnb1/Rasa2/Crkl/Mknk2/Cacna2d1/Mapk11/Ppp3cb/Rap1b/Angpt2/Dusp8/Hspa1b/Akt2/Map2k3/Ppm1a/Ppm1b/Il1rap/Rac2/Tab2/Irak1/Ppp3ca/Jun/Csf1r/Hspa1a/Gng12/Cacna2d2/Mapkapk2/Gadd45a/Arrb2/Map2k2/Map2k5/Erbb3/Dusp9/Tnf/Nr4a1/Nfkb2/Cdc25b/Prkca/Flnb/Cacna2d3/Ikbkg/Pdgfrb/Hgf/…
mmu04614	mmu04614	Renin-angiotensin system	32	-0.634104	-1.96269	0.000569476	0.00191345	0.00092443	3868	tags=34%, list=11%, signal=31%	Agtr1a/Ctsa/Klk1b27/Nln/Lnpep/Mcpt4/Cma1/Klk1/Cpa3/Ctsg
mmu05340	mmu05340	Primary immunodeficiency	35	-0.616249	-1.95258	0.000569963	0.00191345	0.00092443	2581	tags=46%, list=7%, signal=42%	Tap1/Rfxank/Ciita/Orai1/Ikbkg/Rfx5/Il7r/Rag2/Il2rg/Jak3/Blnk/Cd19/Ptprc/Tnfrsf13b/Cd79a
mmu05014	mmu05014	Amyotrophic lateral sclerosis	342	-0.312635	-1.3939	0.00058651	0.00194911	0.000941659	4260	tags=18%, list=12%, signal=16%	Xbp1/Atg2a/Klc4/Anxa7/Chmp2b/Cox6c/Ndufs5/Map1lc3a/Mapk11/Atg14/Ppp3cb/Cox6a1/Ulk2/Map2k3/Setx/Tank/Ccs/Psmd8/Rb1cc1/Klc3/Alyref2/Atp5b/Dctn2/Rab5a/Nxf2/Actg1/Ppp3ca/Uqcrh/Tubb2a/Anxa11/Optn/Grin2b/Wipi1/Ndufa1/Nrg2/Cox7b/Tnf/Vcp/Itpr3/Tubb6/Bcl2l1/Nefl/Sqstm1/Tuba1a/Pink1/Gpx1/Psmd4/Dnah12/Becn1/Tnfrsf1b/Map1lc3b/Ppp3cc/Casp1/Gpx3/Cat/Tnfrsf1a/Tuba8/Tubb1/Mapk13
mmu05010	mmu05010	Alzheimer disease	362	-0.304603	-1.3656	0.000616143	0.00202711	0.000979343	6254	tags=24%, list=18%, signal=20%	Ndufs1/Sdha/Irs2/Cdk5/Slc39a14/Rtn3/Casp3/Ndufa7/Pik3ca/Fzd7/Cox8a/Csf1/Atp5h/Pik3r4/Slc25a4/Nras/Ndufa3/Eif2ak2/Dvl2/Braf/Wnt10a/Insr/Lrp5/Rela/Dkk4/Uqcrc2/Map2k1/Fzd6/Xbp1/Atg2a/Klc4/Psen2/Pik3r2/Cox6c/Ikbkb/Ndufs5/Csnk1a1/Atg14/Ppp3cb/Cox6a1/Akt2/Ulk2/Fzd9/Psmd8/Rb1cc1/Klc3/Atp5b/Psenen/Ppp3ca/Uqcrh/Wnt2/Tubb2a/Slc39a4/Slc39a11/Slc39a10/Frat2/Grin2b/Aph1b/Map2k2/Wipi1/Ndufa1/Cox7b/Tnf/Itpr3/It…
mmu00010	mmu00010	Glycolysis / Gluconeogenesis	64	-0.58182	-2.0695	0.00063593	0.00207149	0.00100079	5950	tags=45%, list=17%, signal=38%	Pck2/Pgk1/Aldoart1/Pfkp/Pgm2/Pck1/Eno1/Aldoa/Acss2/Aldoc/Galm/G6pc3/Adpgk/Aldh3b2/Pgam1/Fbp1/Gpi1/Aldh2/Aldh3a2/Eno1b/Ldhb/Ldhc/Aldh1b1/Pgm1/Bpgm/Aldh3b1/Pkm/Hk3
mmu05168	mmu05168	Herpes simplex virus 1 infection	421	-0.441633	-2.00379	0.000672495	0.00216913	0.00104795	4283	tags=26%, list=12%, signal=23%	Gm14393/Ifih1/Zfp85/H2-M10.4/Zfp128/Zfp286/H2-Q7/Jak2/Pik3r2/Ikbkb/Zfp748/Oas2/Zfp871/Zfp960/Tyk2/Gm14434/Zfp61/Gm4767/Zfp52/H2-Eb2/Zfp157/Zfp715/Gm14326/Zfp28/Zfp874b/Akt2/Tap2/Zfp119b/Bak1/H2-T23/Zfp112/Zfp709/Zfp68/Birc3/Traf3/Zfp623/Zfp386/Alyref2/Zfp14/Jak1/Nxf2/Oas1b/Gm45871/Tab2/H2-M3/Irak1/Tsc1/Pou2f2/H2-K1/H2-T10/Zfp825/Gm35315/H2-T-ps/Tap1/Zfp874a/Src/Pilra/Oas1g/Ifnar2/H2-D1/Tnf/Zfp180…
mmu04070	mmu04070	Phosphatidylinositol signaling system	93	-0.44273	-1.67873	0.000690846	0.00220668	0.0010661	6092	tags=38%, list=17%, signal=31%	Dgki/Pik3ca/Pten/Dgkd/Pip5k1a/Ip6k1/Inpp1/Cds2/Mtmr14/Pi4k2b/Itpkb/Ip6k2/Pik3r2/Pip5k1c/Itpk1/Itpka/Pi4k2a/Mtmr1/Dgkz/Mtmr3/Dgkh/Pip4p1/Mtm1/Itpr3/Itpr2/Prkca/Pip4k2a/Plcb3/Plcb2/Dgkg/Cds1/Pik3cd/Prkcb/Plcg2
mmu05022	mmu05022	Pathways of neurodegeneration - multiple diseases	448	-0.316873	-1.44531	0.000706215	0.00223408	0.00107934	5001	tags=21%, list=14%, signal=18%	Dvl2/Braf/Wnt10a/Ubc/Lrp5/Rela/Dkk4/Uqcrc2/Uchl1/Map3k10/Uba1/Map2k1/Fzd6/Xbp1/Atg2a/Klc4/Uba52/Chmp2b/Psen2/Cox6c/Ndufs5/Map1lc3a/Mapk11/Csnk1a1/Atg14/Ppp3cb/Cox6a1/Ulk2/Map2k3/Bak1/Tank/Fzd9/Ccs/Psmd8/Rb1cc1/Klc3/Atp5b/Dctn2/Rab5a/Ppp3ca/Uqcrh/Wnt2/Tubb2a/Atxn3/Optn/Frat2/Grin2b/Ift57/Map2k2/Prnp/Wipi1/Ndufa1/Cox7b/Tnf/Vcp/Itpr3/Itpr2/Gria3/Prkca/Tubb6/Plcb3/Camk2d/Csnk1e/Bcl2l1/Nefl/Sqstm1/Tub…
mmu04071	mmu04071	Sphingolipid signaling pathway	123	-0.439489	-1.72751	0.000761035	0.00238458	0.00115204	5308	tags=33%, list=15%, signal=28%	Degs1/Tradd/Ppp2cb/Ppp2r1a/Sptlc1/Rela/Ppp2r5b/Smpd1/Ppp2r3a/Nsmaf/Map2k1/Pik3r2/Mapk11/Akt2/Sptlc2/Rac2/Rock1/Gnai3/Sgms2/Map2k2/Tnf/Fyn/Rhoa/Prkca/Plcb3/Asah1/Cers4/S1pr4/S1pr3/Plcb2/Fcer1a/Smpd2/S1pr1/Pik3cd/Cers5/Tnfrsf1a/Prkcb/Mapk13/Fcer1g
mmu04120	mmu04120	Ubiquitin mediated proteolysis	140	-0.398958	-1.60271	0.00078125	0.00242482	0.00117149	7497	tags=38%, list=21%, signal=30%	Nhlrc1/Anapc7/Cul5/Btrc/Vhl/Uba7/Fbxo2/Fbxw11/Ppil2/Trip12/Ube2d2a/Ube4b/Anapc4/Cul4b/Birc2/Anapc2/Smurf2/Trim37/Ubc/Ube2q1/Smurf1/Itch/Trim32/Uba1/Pias3/Fzr1/Uba52/Cblb/Ube4a/Ddb1/Cul7/Mgrn1/Ube3b/Birc3/Siah1a/Wwp2/Cul3/Xiap/Cul4a/Elob/Ube2e3/Ube2d1/Ube2c/Ube2d3/Ube2m/Ube2f/Ube2h/Ube2o/Ube2r2/Ube2b/Ubb/Ube2l6
mmu05206	mmu05206	MicroRNAs in cancer	166	-0.384529	-1.59439	0.000809061	0.00248768	0.00120185	4281	tags=23%, list=12%, signal=21%	Vegfa/Map2k1/Atm/Pik3r2/Ikbkb/Crkl/Hdac5/Cdk6/Dnmt3a/Bak1/Dnmt3b/Foxp1/Mir106b/Ccng1/Rock1/Pdcd4/Crebbp/Mir451a/Map2k2/Erbb3/E2f2/Rhoa/Cdc25b/Prkca/Tpm1/Pdgfrb/Slc45a3/Ptgs2/Hmox1/Pik3cd/Sox4/Marcks/Prkcb/Mmp9/Plcg2/Itgb3/Vim/Thbs1
mmu05223	mmu05223	Non-small cell lung cancer	72	-0.466509	-1.69548	0.000974659	0.0029691	0.00143444	5356	tags=36%, list=15%, signal=31%	Nras/Braf/Stat5b/Grb2/Stat3/Map2k1/Rb1/Pik3r2/Cdk6/Akt2/Bak1/Gadd45a/Foxo3/Map2k2/E2f2/Prkca/Eml4/Fhit/Hgf/Jak3/Rassf5/Pik3cd/Gadd45b/Prkcb/Plcg2
mmu00500	mmu00500	Starch and sucrose metabolism	31	-0.599107	-1.84024	0.00113766	0.00343384	0.00165897	4919	tags=52%, list=14%, signal=44%	Pgm2/Gyg/Gys1/Enpp3/Gaa/Enpp1/Ugp2/Amy2a4/G6pc3/Pgm2l1/Gpi1/Gbe1/Pgm1/Pygl/Hk3
mmu00620	mmu00620	Pyruvate metabolism	43	-0.564077	-1.85902	0.00118308	0.00353849	0.00170953	1608	tags=35%, list=5%, signal=33%	Pck2/Grhpr/Pck1/Acss2/Pcx/Aldh2/Glo1/Aldh3a2/Acyp2/Ldhb/Ldhc/Hagh/Aldh1b1/Pkm
mmu00600	mmu00600	Sphingolipid metabolism	54	-0.526434	-1.81284	0.00123993	0.00367509	0.00177552	5203	tags=44%, list=15%, signal=38%	Sptlc1/Psap/Smpd1/Smpd3/Arsa/Gba/Psapl1/Neu2/Sptlc2/Plpp2/B4galnt1/B4galt6/Neu1/Ugcg/Sgms2/Glb1/Asah1/Cers4/Smpd2/Hexb/Cers5/Hexa/Cerk
mmu04744	mmu04744	Phototransduction	25	0.664848	1.80195	0.00125313	0.00368108	0.00177841	6914	tags=44%, list=20%, signal=35%	Cngb1/Pde6b/Gnat1/Rgs9/Guca1b/Sag/Pde6g/Gucy2e/Calml4/Grk1/Gucy2d
mmu01524	mmu01524	Platinum drug resistance	78	-0.444704	-1.6363	0.00134409	0.00391331	0.00189061	6254	tags=35%, list=18%, signal=29%	Gsto1/Casp3/Pik3ca/Gstp1/Birc2/Gstm5/Fasl/Gstm7/Gstm6/Atm/Pik3r2/Gstm2/Akt2/Bak1/Birc3/Mgst2/Xiap/Xpa/Gstp2/Pmaip1/Bbc3/Bcl2l1/Pik3cd/Gstm4/Gstm1/Mgst1
mmu04540	mmu04540	Gap junction	84	-0.432448	-1.61282	0.00168748	0.00487	0.00235281	2500	tags=24%, list=7%, signal=22%	Tubb2a/Gnai3/Src/Map2k2/Map2k5/Gucy1a2/Itpr3/Itpr2/Prkca/Tubb6/Plcb3/Pdgfrb/Tuba1a/Plcb2/Htr2b/Gnas/Tuba8/Prkcb/Tubb1
mmu04922	mmu04922	Glucagon signaling pathway	100	-0.422019	-1.61877	0.00177368	0.00507426	0.00245149	3462	tags=24%, list=10%, signal=22%	Akt2/G6pc3/Ppp3ca/Pgam1/Creb3l2/Crebbp/Fbp1/Phka1/Prkag2/Itpr3/Itpr2/Prkab2/Plcb3/Foxo1/Camk2d/Slc2a1/Ldhb/Ldhc/Plcb2/Gnas/Ppp3cc/Pygl/Pkm
mmu01200	mmu01200	Carbon metabolism	115	-0.394562	-1.53817	0.00185874	0.00527176	0.00254691	7262	tags=38%, list=21%, signal=30%	Gapdh/G6pdx/Suclg2/Aco1/Prps1/Hk2/Prps1l1/Pdhb/Sdha/Hibch/Pdha1/Mcee/Phgdh/Pgk1/Aldoart1/Tktl1/Pfkp/H6pd/Idnk/Acox3/Idh2/Eno1/Aldoa/Acss2/Aldoc/Pcx/Aldh6a1/Idh3g/Pgd/Glud1/Acads/Adpgk/Pgam1/Fbp1/Gpi1/Ogdh/Hao2/Eno1b/Idh1/Taldo1/Cat/Pkm/Hk3
mmu05220	mmu05220	Chronic myeloid leukemia	76	-0.446986	-1.63271	0.00199867	0.00562018	0.00271524	5356	tags=36%, list=15%, signal=30%	Pik3ca/Stat5a/Nras/Braf/Rela/Stat5b/Grb2/Ctbp2/Map2k1/Rb1/Pik3r2/Ikbkb/Crkl/Cdk6/Akt2/Bak1/Gadd45a/Map2k2/Smad4/E2f2/Ikbkg/Nfkbia/Bcl2l1/Tgfbr2/Pik3cd/Gadd45b
mmu00561	mmu00561	Glycerolipid metabolism	60	-0.479483	-1.68673	0.00249532	0.00695729	0.00336123	7167	tags=48%, list=20%, signal=39%	Dgka/Gla/Plpp1/Lpin1/Plpp3/Gpam/Akr1b3/Dgki/Dgkd/Lclat1/Gk/Lpin2/Dgat1/Dgkz/Plpp2/Gpat3/Gpat2/Dgkh/Aldh2/Aldh3a2/Akr1b10/Lipc/Agpat2/Dgkg/Pnpla2/Mboat1/Aldh1b1/Dgat2
mmu00640	mmu00640	Propanoate metabolism	30	-0.582395	-1.77461	0.0025503	0.00701001	0.0033867	7064	tags=53%, list=20%, signal=43%	Ldha/Suclg2/Hibch/Bckdhb/Mcee/Acox3/Ehhadh/Acss2/Aldh6a1/Acads/Dbt/Mlycd/Bckdha/Ldhb/Ldhc
mmu05230	mmu05230	Central carbon metabolism in cancer	67	-0.458615	-1.64176	0.00256246	0.00701001	0.0033867	5975	tags=39%, list=17%, signal=32%	Pdha1/Pten/Nras/Pfkp/Sco2/Idh2/Map2k1/Flt3/Pik3r2/Tigar/Akt2/Slc16a3/Pgam1/Slc7a5/Map2k2/Hif1a/Idh1/Pdgfrb/Slc2a1/Ldhb/Ldhc/Kit/Pik3cd/Pkm/Hk3
mmu00480	mmu00480	Glutathione metabolism	66	-0.45912	-1.63884	0.00257815	0.00701001	0.0033867	4752	tags=30%, list=13%, signal=26%	Idh2/Lancl1/Gstm6/Prdx6/Gstm2/Pgd/Mgst2/Ggt1/Nat8/Nat8f1/Txndc12/Gstp2/Idh1/Gpx1/Gclm/Gpx3/Gstm4/Gstm1/Mgst1
mmu00531	mmu00531	Glycosaminoglycan degradation	20	-0.66688	-1.84882	0.00274952	0.00741469	0.0035822	4243	tags=55%, list=12%, signal=48%	Spam1/Naglu/Hgsnat/Sgsh/Idua/Glb1/Galns/Hexb/Hpse/Hexa
mmu00280	mmu00280	Valine, leucine and isoleucine degradation	56	-0.486922	-1.69252	0.00278638	0.00745299	0.00360071	6366	tags=48%, list=18%, signal=40%	Oxct1/Acadm/Hibch/Bcat2/Bckdhb/Mcee/Oxct2b/Ehhadh/Acaa1a/Mccc2/Hmgcll1/Acad8/Ivd/Aldh6a1/Hadhb/Mccc1/Acads/Dbt/Bckdha/Auh/Il4i1/Aldh2/Aldh3a2/Hibadh/Aldh1b1/4930438A08Rik
mmu05100	mmu05100	Bacterial invasion of epithelial cells	68	-0.447367	-1.60513	0.0029051	0.00770789	0.00372385	5102	tags=34%, list=14%, signal=29%	Fn1/Cdc42/Arpc4/Pik3r2/Crkl/Arpc2/Wasf2/Actr3/Arpc1a/Actg1/Cav2/Src/Arpc5/Rhoa/Arhgap10/Cav1/Cdh1/Pxn/Elmo1/Hcls1/Pik3cd/Arpc1b
mmu01521	mmu01521	EGFR tyrosine kinase inhibitor resistance	79	-0.43294	-1.5974	0.00301609	0.00793834	0.00383519	5308	tags=33%, list=15%, signal=28%	Rps6kb2/Braf/Grb2/Pdgfc/Stat3/Vegfa/Map2k1/Jak2/Pik3r2/Akt2/Jak1/Axl/Foxo3/Src/Map2k2/Nrg2/Erbb3/Prkca/Pdgfrb/Hgf/Bcl2l1/Il6ra/Pik3cd/Prkcb/Plcg2
mmu03250	mmu03250	Viral life cycle - HIV-1	61	-0.470318	-1.66113	0.00312305	0.00815463	0.00393968	5977	tags=34%, list=17%, signal=29%	Bst2/Hgs/Aff4/Kat2a/Fez1/Samhd1/Furin/Supt4a/Pdcd6ip/Ell3/Mx1/Tsg101/Crebbp/Chmp4b/Serinc3/Trim12c/Mllt3/Trim30d/Ell2/Trim5
mmu04750	mmu04750	Inflammatory mediator regulation of TRP channels	122	-0.391692	-1.54063	0.00338855	0.00877822	0.00424096	2715	tags=18%, list=8%, signal=17%	Cyp2j6/Ptger2/Src/Itpr3/Itpr2/Prkca/Plcb3/Camk2d/P2ry2/Plcb2/Htr2b/Gnas/Prkcd/Prkch/Pik3cd/Ppp1cb/Prkcb/Plcg2/Alox12/Mapk13/Il1b
mmu05219	mmu05219	Bladder cancer	38	-0.543227	-1.7469	0.00344135	0.00884535	0.00427339	5308	tags=34%, list=15%, signal=29%	Braf/Vegfa/Map2k1/Rb1/Mmp2/Src/Map2k2/E2f2/Dapk1/Cdh1/Mmp9/Thbs1
mmu04371	mmu04371	Apelin signaling pathway	131	-0.37301	-1.47966	0.00384911	0.00981673	0.00474269	4658	tags=29%, list=13%, signal=25%	Plin1/Prkacb/Map2k1/Gng5/Gngt2/Apela/Map1lc3a/Myl3/Hdac5/Akt2/Agtr1a/Gng12/Gnai3/Pik3r6/Egr1/Map2k2/Smad4/Ccn2/Mef2d/Gnb4/Prkag2/Itpr3/Itpr2/Prkab2/Plcb3/Gng7/Pik3cg/Cdh1/Pik3r5/Plcb2/Spp1/Mef2c/Becn1/Map1lc3b/Rras2/Gng11/Klf2
mmu04921	mmu04921	Oxytocin signaling pathway	148	-0.360524	-1.46529	0.00394789	0.00999119	0.00482697	2657	tags=24%, list=8%, signal=22%	Ppp3ca/Jun/Rock1/Cacna2d2/Gnai3/Pik3r6/Src/Map2k2/Map2k5/Gucy1a2/Cd38/Rhoa/Prkag2/Itpr3/Itpr2/Prkca/Prkab2/Cacna2d3/Plcb3/Camk2d/Pik3cg/Camk1/Pik3r5/Plcb2/Ptgs2/Myl6/Mef2c/Gnas/Ppp3cc/Nfatc1/Ppp1cb/Rgs2/Prkcb/Myl9
mmu04136	mmu04136	Autophagy - other	32	-0.56742	-1.75629	0.00398633	0.0100115	0.00483677	6654	tags=44%, list=19%, signal=36%	Atg3/Pik3r4/Ppp2cb/Atg2a/Ulk2/Atg4c/Gabarapl1/Wipi1/Atg4a/Gabarap/Atg12/Becn1/Gabarapl2
mmu04931	mmu04931	Insulin resistance	109	-0.390686	-1.51636	0.00434625	0.0108327	0.00523352	6303	tags=39%, list=18%, signal=33%	Ptpn1/Oga/Irs2/Pik3ca/Pck2/Pten/Rps6kb2/Gfpt2/Insr/Rela/Gys1/Pck1/Srebf1/Stat3/Pik3r2/Ikbkb/Mlxip/Ppp1r3e/Akt2/Ptpa/G6pc3/Slc27a3/Creb3l2/Ppp1r3b/Tnf/Nr1h3/Prkag2/Prkab2/Foxo1/Nfkbia/Ppp1r3d/Slc2a1/Tbc1d4/Ogt/Cd36/Prkcd/Slc27a4/Pik3cd/Ppp1cb/Tnfrsf1a/Prkcb/Pygl
mmu00564	mmu00564	Glycerophospholipid metabolism	96	-0.399462	-1.52091	0.00455342	0.0112637	0.00544175	6106	tags=36%, list=17%, signal=30%	Gpd2/Dgki/Pla2g12a/Dgkd/Pisd/Cds2/Adprm/Lclat1/Pcyt2/Pla2g15/Lpin2/Pla2g4a/Chpt1/Lypla1/Gpcpd1/Pld3/Dgkz/Mboat7/Pnpla7/Plpp2/Gpat3/Gpat2/Dgkh/Gpd1l/Agpat2/Lpgat1/Dgkg/Cds1/Mboat1/Plaat3/Lpcat2/Lpcat4/Pld4/Phospho1
mmu04910	mmu04910	Insulin signaling pathway	137	-0.36213	-1.44918	0.00503291	0.0123569	0.00596991	6303	tags=31%, list=18%, signal=26%	Ptpn1/Irs2/Pik3ca/Pck2/Ppp1r3f/Nras/Rps6kb2/Phka2/Braf/Insr/Gys1/Grb2/Phkb/Prkacb/Pck1/Srebf1/Map2k1/Pik3r2/Ikbkb/Crkl/Mknk2/Cblb/Ppp1r3e/Akt2/Flot1/G6pc3/Flot2/Tsc1/Fbp1/Map2k2/Ppp1r3b/Phka1/Prkag2/Prkab2/Foxo1/Ppp1r3d/Rhoq/Sh2b2/Pik3cd/Ppp1cb/Pygl/Hk3
mmu04014	mmu04014	Ras signaling pathway	220	-0.323975	-1.38391	0.0060947	0.014853	0.00717583	4880	tags=26%, list=14%, signal=23%	Insr/Cdc42/Rela/Rras/Grb2/Prkacb/Pdgfc/Vegfa/Map2k1/Gng5/Gngt2/Flt3/Pla2g4a/Pik3r2/Ikbkb/Fgf3/Rasa2/Ksr1/Rap1b/Angpt2/Akt2/Lat/Rab5c/Rac2/Rab5a/Csf1r/Gng12/Brap/Foxo4/Grin2b/Map2k2/Rasa4/Rhoa/Gnb4/Prkca/Ikbkg/Gng7/Pdgfrb/Ralbp1/Hgf/Bcl2l1/Rasa3/Pak1/Ralb/Angpt1/Kit/Rasal3/Rasgrp4/Plaat3/Rassf5/Rras2/Ets1/Pik3cd/Gng11/Prkcb/Rasgrp2/Plcg2
mmu04726	mmu04726	Serotonergic synapse	125	-0.370545	-1.45889	0.00614203	0.0148583	0.00717838	1585	tags=17%, list=4%, signal=16%	Gng12/Gnai3/Gnb4/Itpr3/Itpr2/Prkca/Plcb3/Gng7/Plcb2/Ptgs2/Htr2b/Gnas/Slc6a4/Gng11/App/Ptgs1/Alox5/Prkcb/Alox12/Alox15
mmu00980	mmu00980	Metabolism of xenobiotics by cytochrome P450	66	-0.44182	-1.57708	0.00644538	0.0154783	0.00747792	4752	tags=26%, list=13%, signal=22%	Ugt1a6b/Gstm6/Ugt1a9/Gstm2/Sult2a4/Mgst2/Aldh3b2/Ugt1a1/Gstp2/Cbr1/Ugt1a7c/Hsd11b1/Gstm4/Aldh3b1/Gstm1/Mgst1
mmu03050	mmu03050	Proteasome	46	-0.492844	-1.64852	0.0068534	0.0163389	0.00789369	4302	tags=24%, list=12%, signal=21%	Psme2/Psme4/Psmd8/Psmf1/Psme2b/Psmb9/Psme1/Psmd4/Psme3/Psmb8
mmu00630	mmu00630	Glyoxylate and dicarboxylate metabolism	31	-0.542767	-1.66718	0.00853242	0.0201954	0.00975688	9069	tags=52%, list=26%, signal=38%	Aco2/Afmid/Agxt/Mdh1/Csl/Pcca/Hoga1/Mmut/Aco1/Mcee/Grhpr/Acss2/Hao2/Glul/Cat
mmu00051	mmu00051	Fructose and mannose metabolism	33	-0.536828	-1.67187	0.00911681	0.0214245	0.0103507	7077	tags=55%, list=20%, signal=44%	Pfkfb2/Gmds/Hk2/Akr1b3/Aldoart1/Pfkp/Sord/Fcsk/Aldoa/Aldoc/Tigar/Khk/Gmppa/Fbp1/Pfkfb4/Akr1b10/Hk3
mmu04920	mmu04920	Adipocytokine signaling pathway	68	-0.427086	-1.53236	0.0103292	0.0241016	0.011644	4774	tags=31%, list=14%, signal=27%	Pck1/Acsbg1/Stat3/Jak2/Ikbkb/Akt2/G6pc3/Nfkbib/Tnf/Prkag2/Prkab2/Ikbkg/Nfkbia/Acsl1/Slc2a1/Cd36/Tnfrsf1b/Nfkbie/Adipor1/Tnfrsf1a
mmu00052	mmu00052	Galactose metabolism	31	-0.532404	-1.63535	0.0113766	0.0263584	0.0127343	5483	tags=52%, list=16%, signal=44%	Akr1b3/Ganc/Pfkp/Pgm2/Gale/Gaa/Galt/Galm/Ugp2/G6pc3/Galk1/Akr1b10/Glb1/Pgm1/Hk3
mmu01230	mmu01230	Biosynthesis of amino acids	75	-0.401943	-1.46624	0.0125537	0.0288823	0.0139537	6854	tags=41%, list=19%, signal=33%	Gapdh/Pah/Aco1/Prps1/Prps1l1/Bcat2/Phgdh/Pgk1/Aldoart1/Tktl1/Pfkp/Mtr/Idh2/Eno1/Aldoa/Aldoc/Pcx/Idh3g/Tha1/Pgam1/Arg2/Pycr1/Eno1b/Idh1/Asl/Taldo1/Ass1/Mat2b/Glul/Pkm
mmu04932	mmu04932	Non-alcoholic fatty liver disease	148	-0.336698	-1.36845	0.0134228	0.0306674	0.0148161	6447	tags=29%, list=18%, signal=24%	Ndufb11/Bid/Ndufs1/Sdha/Irs2/Casp3/Ndufa7/Pik3ca/Cox8a/Ndufa3/Fasl/Insr/Cdc42/Rela/Uqcrc2/Itch/Srebf1/Xbp1/Fos/Pik3r2/Cox6c/Ikbkb/Ndufs5/Mapk11/Mlxip/Cox6a1/Akt2/Uqcrh/Jun/Ndufa1/Cox7b/Tnf/Nr1h3/Prkag2/Prkab2/Il6ra/Cebpa/Pik3cd/Adipor1/Tnfrsf1a/Mapk13/Il1b
mmu05216	mmu05216	Thyroid cancer	37	-0.50054	-1.60212	0.0137812	0.0312691	0.0151068	5308	tags=32%, list=15%, signal=28%	Braf/Map2k1/Tcf7/Bak1/Tcf7l2/Gadd45a/Map2k2/Cdh1/Lef1/Ncoa4/Gadd45b
mmu00590	mmu00590	Arachidonic acid metabolism	79	-0.392878	-1.44959	0.0147453	0.0332137	0.0160463	987	tags=15%, list=3%, signal=15%	Cyp2j6/Lta4h/Gpx1/Ptgs2/Cbr1/Plaat3/Gpx3/Ptgs1/Alox5/Alox12/Alox15
mmu04926	mmu04926	Relaxin signaling pathway	123	-0.352654	-1.38618	0.0148402	0.0332137	0.0160463	4774	tags=28%, list=14%, signal=24%	Grb2/Prkacb/Vegfa/Map2k1/Gng5/Gngt2/Fos/Mmp2/Pik3r2/Mapk11/Akt2/Jun/Creb3l2/Gng12/Gnai3/Arrb2/Src/Map2k2/Gna15/Gnb4/Prkca/Plcb3/Gng7/Nfkbia/Col1a1/Plcb2/Tgfbr2/Gnas/Pik3cd/Mmp13/Gng11/Mmp9/Mapk13
mmu05165	mmu05165	Human papillomavirus infection	334	-0.283097	-1.25967	0.0171527	0.0381299	0.0184214	5244	tags=29%, list=15%, signal=25%	Tradd/Lfng/Fasl/Eif2ak2/Ppp2cb/Dvl2/Fn1/Ppp2r1a/Wnt10a/Cdc42/Rela/Ppp2r5b/Grb2/Atp6ap1/Prkacb/Hes1/Ppp2r3a/Atp6v0e/Vegfa/Map2k1/Fzd6/Tcf7/Itgb7/H2-M10.4/Atm/Pard6g/Rb1/H2-Q7/Pik3r2/Ikbkb/Atp6v1d/Tyk2/Csnk1a1/Itga8/Cdk6/Hes5/Itga2/Reln/Akt2/Bak1/H2-T23/Atp6v0c/Fzd9/Traf3/Tcf7l2/Mx1/Jak1/H2-M3/Mfng/Tsc1/Wnt2/Ibsp/Col9a3/Creb3l2/H2-K1/Itgb5/Oasl1/Dlg3/H2-T10/Crebbp/Hes6/H2-T-ps/Itga1/Map2k2/Ifnar2/H…
mmu04972	mmu04972	Pancreatic secretion	102	-0.366114	-1.40832	0.0177179	0.0391221	0.0189008	1970	tags=21%, list=6%, signal=19%	Fxyd2/Amy2a4/Atp2b3/Car2/Cd38/Rhoa/Itpr3/Itpr2/Prkca/Plcb3/Rab27b/Plcb2/Atp1b1/Gnas/Rab3d/Bst1/Atp1a3/Cpa3/Prkcb/Atp2a3
mmu00071	mmu00071	Fatty acid degradation	49	-0.453058	-1.53095	0.017955	0.0393812	0.019026	7051	tags=37%, list=20%, signal=29%	Adh5/Acaa1b/Cpt1a/Acadm/Acsl4/Cyp4a30b/Acox3/Ehhadh/Acaa1a/Acsbg1/Cyp4a14/Hadhb/Acads/Aldh2/Aldh3a2/Acsl1/Aldh1b1
mmu05033	mmu05033	Nicotine addiction	39	0.517648	1.54193	0.0181569	0.0395603	0.0191125	7335	tags=49%, list=21%, signal=39%	Grin3a/Slc17a8/Grin2d/Grin3b/Gabrr2/Gabrd/Gabrg2/Gria1/Slc17a7/Gabrb3/Gabrb1/Chrna6/Gabrg3/Gabra2/Chrna4/Gabra1/Gria2/Chrna7/Grin2a
mmu00532	mmu00532	Glycosaminoglycan biosynthesis - chondroitin sulfate / dermatan sulfate	20	-0.588551	-1.63166	0.0189717	0.0410637	0.0198388	4922	tags=40%, list=14%, signal=34%	Chst3/Chpf/Chpf2/Chst15/Csgalnact1/Chst12/Chst13
mmu04970	mmu04970	Salivary secretion	79	-0.3826	-1.41166	0.0191019	0.0410753	0.0198444	2889	tags=23%, list=8%, signal=21%	Cst3/Lyz1/Atp2b3/Gucy1a2/Cd38/Itpr3/Itpr2/Prkca/Plcb3/Plcb2/Atp1b1/Gnas/Bst1/Atp1a3/Prkcb/Lyz2/Camp
mmu00562	mmu00562	Inositol phosphate metabolism	71	-0.398408	-1.44053	0.0205546	0.0439122	0.021215	5975	tags=34%, list=17%, signal=28%	Isyna1/Pten/Pip5k1a/Inpp1/Mtmr14/Pi4k2b/Inpp5k/Itpkb/Pip5k1c/Itpk1/Itpka/Pi4k2a/Aldh6a1/Mtmr1/Mtmr3/Mtm1/Pip4k2a/Plcb3/Pik3cg/Inpp5j/Plcb2/Pik3cd/Plcg2
mmu00380	mmu00380	Tryptophan metabolism	46	-0.455998	-1.52527	0.0211561	0.0449056	0.0216949	1616	tags=20%, list=5%, signal=19%	Aldh2/Acmsd/Aldh3a2/Kynu/Haao/Aldh1b1/Cat/4930438A08Rik
mmu00604	mmu00604	Glycosphingolipid biosynthesis - ganglio series	15	-0.636559	-1.64661	0.0214966	0.0451058	0.0217916	3509	tags=47%, list=10%, signal=42%	B4galnt1/B3galt4/Glb1/St3gal5/Hexb/Hexa
mmu04510	mmu04510	Focal adhesion	199	-0.308364	-1.30237	0.0215247	0.0451058	0.0217916	3929	tags=24%, list=11%, signal=22%	Pip5k1c/Vav2/Crkl/Itga8/Rap1b/Itga2/Reln/Akt2/Birc3/Actn1/Rac2/Actg1/Jun/Ibsp/Col9a3/Rock1/Itgb5/Xiap/Cav2/Itga1/Src/Parvg/Fyn/Rhoa/Myl12b/Prkca/Flnb/Itga2b/Pdgfrb/Cav1/Hgf/Col1a1/Pxn/Vav3/Spp1/Pak1/Flna/Pik3cd/Itga6/Ppp1cb/Capn2/Vav1/Prkcb/Myl9/Itgb3/Thbs1/Zyx
mmu05030	mmu05030	Cocaine addiction	46	0.486005	1.49241	0.0240746	0.0499693	0.0241413	3052	tags=26%, list=9%, signal=24%	Creb5/Creb3l3/Grin3a/Grin2d/Grin3b/Adcy5/Slc6a3/Rgs9/Drd1/Grm2/Gpsm1/Slc18a1
mmu00790	mmu00790	Folate biosynthesis	24	-0.547886	-1.59517	0.0241493	0.0499693	0.0241413	2284	tags=58%, list=6%, signal=55%	Pcbd2/Th/Mocs1/Pah/Qdpr/Alpl/Akr1b3/Ggh/Gphn/Pts/Akr1b10/Cbr1/Mocos
mmu05204	mmu05204	Chemical carcinogenesis - DNA adducts	73	-0.389485	-1.4178	0.0252211	0.0518609	0.0250552	6141	tags=29%, list=17%, signal=24%	Gsto1/Gstp1/Ephx1/Gstm5/Gstm7/Ugt1a6b/Gstm6/Ugt1a9/Gstm2/Sult2a4/Mgst2/Ugt1a1/Gstp2/Ptgs2/Cbr1/Ugt1a7c/Hsd11b1/Gstm4/Gstm1/Mgst1
mmu04215	mmu04215	Apoptosis - multiple species	31	-0.501925	-1.54173	0.0255973	0.0523075	0.0252709	3261	tags=26%, list=9%, signal=23%	Birc3/Xiap/Pmaip1/Bbc3/Bcl2l1/Becn1/Tnfrsf1a
mmu05211	mmu05211	Renal cell carcinoma	67	-0.403156	-1.44322	0.0259449	0.0526192	0.0254215	5308	tags=34%, list=15%, signal=29%	Braf/Cdc42/Flcn/Grb2/Vegfa/Map2k1/Pik3r2/Crkl/Rap1b/Tfe3/Akt2/Jun/Elob/Crebbp/Map2k2/Hif1a/Egln3/Hgf/Slc2a1/Pak1/Ets1/Pik3cd
mmu00030	mmu00030	Pentose phosphate pathway	30	-0.512146	-1.56055	0.0260697	0.0526192	0.0254215	7024	tags=53%, list=20%, signal=43%	Prps1/Prps1l1/Aldoart1/Tktl1/Pfkp/H6pd/Idnk/Pgm2/Aldoa/Aldoc/Pgd/Fbp1/Gpi1/Taldo1/Pgm1
mmu01523	mmu01523	Antifolate resistance	28	-0.521594	-1.56084	0.0266476	0.0534576	0.0258266	2284	tags=29%, list=6%, signal=27%	Rela/Ikbkb/Ggh/Tnf/Ikbkg/Alox12/Il1b
mmu04151	mmu04151	PI3K-Akt signaling pathway	332	-0.276417	-1.22999	0.0271955	0.0542261	0.0261979	5041	tags=26%, list=14%, signal=22%	Flt3l/Fn1/Ppp2r1a/Insr/Rela/Gys1/Ppp2r5b/Lpar6/Grb2/Pkn3/Pck1/Ppp2r3a/Pdgfc/Sgk1/Vegfa/Map2k1/Gng5/Gngt2/Flt3/Itgb7/Jak2/Pik3r2/Ikbkb/Fgf3/Itga8/Cdk6/Angpt2/Itga2/Hsp90ab1/Reln/Akt2/G6pc3/Lpar2/Il2rb/Jak1/Pkn1/Tsc1/Ibsp/Col9a3/Csf1r/Creb3l2/Gng12/Itgb5/Pik3r6/Itga1/Foxo3/Map2k2/F2r/Ifnar2/Erbb3/Myb/Nr4a1/Gnb4/Prkca/Itga2b/Ikbkg/Gng7/Pik3cg/Pdgfrb/Hgf/Il7r/Bcl2l1/Pik3r5/Col1a1/Pkn2/Il2rg/Spp1/Jak3…
mmu04721	mmu04721	Synaptic vesicle cycle	75	0.427247	1.42341	0.0305376	0.0605234	0.0292402	6386	tags=29%, list=18%, signal=24%	Slc1a3/Unc13a/Slc6a11/Stx1b/Slc17a8/Unc13b/Slc1a1/Atp6v1c2/Slc6a3/Slc6a7/Unc13c/Slc6a1/Slc17a7/Dnm3/Slc18a1/Syt1/Slc6a2/Cplx2/Slc1a7/Atp6v0e2/Atp6v0a4/Atp6v1e2
mmu00982	mmu00982	Drug metabolism - cytochrome P450	65	-0.396804	-1.41247	0.0352677	0.0694795	0.0335671	2748	tags=23%, list=8%, signal=21%	Ugt1a6b/Gstm6/Ugt1a9/Gstm2/Mgst2/Aldh3b2/Ugt1a1/Gstp2/Ugt1a7c/Fmo5/Gstm4/Aldh3b1/Gstm1/Mgst1
mmu05012	mmu05012	Parkinson disease	243	-0.28623	-1.2385	0.0356794	0.0698721	0.0337568	6466	tags=23%, list=18%, signal=19%	Cox4i2/Daxx/Ndufb11/Ndufs1/Sdha/Maoa/Slc39a14/Casp3/Gnal/Ndufa7/Cox8a/Dusp1/Atp5h/Slc25a4/Ndufa3/Hspa5/Ubc/Uqcrc2/Uchl1/Prkacb/Txn2/Uba1/Xbp1/Klc4/Uba52/Cox6c/Ndufs5/Slc18a2/Cox6a1/Psmd8/Klc3/Atp5b/Uqcrh/Tubb2a/Slc39a4/Slc39a11/Slc39a10/Gnai3/Ndufa1/Cox7b/Itpr3/Itpr2/Tubb6/Camk2d/Bcl2l1/Tuba1a/Pink1/Psmd4/Lrrk2/Gnas/Ubb/Snca/Ube2l6/Tuba8/Tubb1
mmu05210	mmu05210	Colorectal cancer	87	-0.362447	-1.35631	0.0376326	0.0728976	0.0352185	5308	tags=28%, list=15%, signal=23%	Rps6kb2/Braf/Grb2/Map2k1/Tcf7/Fos/Pik3r2/Akt2/Bak1/Tcf7l2/Rac2/Jun/Gadd45a/Map2k2/Smad4/Rhoa/Pmaip1/Bbc3/Lef1/Ralb/Tgfbr2/Pik3cd/Gadd45b
mmu04974	mmu04974	Protein digestion and absorption	97	0.39388	1.36621	0.0377675	0.0728976	0.0352185	6899	tags=36%, list=20%, signal=29%	Col27a1/Col15a1/Col13a1/Slc1a1/Col6a3/Atp1a2/Col20a1/Col6a1/Col6a4/Slc36a1/Col8a1/Col11a2/Col14a1/Col4a2/Eln/Kcnj13/Col1a2/Col6a6/Slc36a3/Slc7a9/Col3a1/Col26a1/Slc9a3/Slc3a1/Kcnq1/Cela2a/Col12a1/Slc6a19/Mep1b/Slc8a3/Slc36a2/Col19a1/Col4a4/Atp1b2/Mep1a
mmu00983	mmu00983	Drug metabolism - other enzymes	88	-0.362876	-1.36421	0.037889	0.0728976	0.0352185	2748	tags=14%, list=8%, signal=13%	Impdh1/Nme2/Upp1/Ugt1a1/Gstp2/Ces1d/Ugt1a7c/Gstm4/Mpo/Gstm1/Mgst1
mmu04115	mmu04115	p53 signaling pathway	70	-0.379195	-1.3688	0.0391839	0.0749507	0.0362104	4805	tags=20%, list=14%, signal=17%	Sfn/Atm/Cdk6/Siah1a/Ccng1/Gadd45a/Pmaip1/Bbc3/Bcl2l1/Perp/Shisa5/Gadd45b/Thbs1
mmu01212	mmu01212	Fatty acid metabolism	60	-0.397718	-1.3991	0.0402371	0.0765202	0.0369686	6581	tags=35%, list=19%, signal=29%	Elovl3/Acadm/H2-Ke6/Acsl4/Acox3/Ppt2/Ehhadh/Scp2/Acaa1a/Ppt1/Acsbg1/Hsd17b4/Hadhb/Acads/Scd1/Scd2/Elovl5/Elovl7/Acsl1/Hacd4
mmu00511	mmu00511	Other glycan degradation	18	-0.567207	-1.52686	0.0436214	0.0824795	0.0398477	3794	tags=44%, list=11%, signal=40%	Neu2/Neu1/Manba/Glb1/Man2b1/Hexb/Hexa
mmu04512	mmu04512	ECM-receptor interaction	87	0.399254	1.36315	0.044074	0.0828592	0.0400311	4064	tags=36%, list=12%, signal=32%	Lama1/Tnr/Lama4/Itgb6/Lama2/Itga7/Fras1/Tnxb/Frem1/Itgb4/Frem2/Col6a3/Lamc3/Tnc/Sv2b/Thbs4/Vtn/Col6a1/Col6a4/Sv2a/Itgb8/Lamb2/Lamc2/Hspg2/Col4a2/Lama3/Chad/Tnn/Col1a2/Col6a6/Dmp1
mmu05231	mmu05231	Choline metabolism in cancer	97	-0.350965	-1.34003	0.0462671	0.0864879	0.0417843	7138	tags=41%, list=20%, signal=33%	Plpp1/Slc44a1/Plpp3/Pip5k1b/Plcg1/Dgki/Pik3ca/Slc22a5/Dgkd/Nras/Rps6kb2/Pip5k1a/Grb2/Pdgfc/Map2k1/Pla2g4a/Fos/Pik3r2/Pip5k1c/Chpt1/Lypla1/Gpcpd1/Wasf2/Dgkz/Akt2/Slc44a2/Plpp2/Rac2/Tsc1/Jun/Dgkh/Slc22a3/Map2k2/Hif1a/Prkca/Pdgfrb/Dgkg/Pik3cd/Prkcb
mmu05214	mmu05214	Glioma	71	-0.371945	-1.34484	0.0482871	0.0896377	0.043306	4943	tags=27%, list=14%, signal=23%	Grb2/Map2k1/Rb1/Pik3r2/Cdk6/Akt2/Bak1/Gadd45a/Map2k2/E2f2/Prkca/Camk2d/Pdgfrb/Camk1/Pik3cd/Gadd45b/Prkcb/Plcg2
mmu04530	mmu04530	Tight junction	159	-0.30423	-1.25271	0.048497	0.0896377	0.043306	5106	tags=26%, list=14%, signal=23%	Arpc3/Ppp2cb/Ppp2r1a/Cdc42/Msn/Vasp/Prkacb/Arpc4/Igsf5/Rap2c/Pard6g/Cldn10/Arpc2/Actr3/Tjp3/Whamm/Actn1/Arpc1a/Actg1/Jun/Rock1/Dlg3/Src/Arpc5/Arhgef2/Rhoa/Myl12b/Prkag2/Prkab2/Slc9a3r1/Pard6b/Ybx3/Cd1d1/Tuba1a/Myl6/Cldn1/Hcls1/Arpc1b/Cldn15/Tuba8/Myl9
mmu04960	mmu04960	Aldosterone-regulated sodium reabsorption	37	-0.443884	-1.42078	0.0516796	0.0949865	0.0458901	5039	tags=38%, list=14%, signal=32%	Insr/Sfn/Sgk1/Pik3r2/Hsd11b2/Fxyd2/Prkca/Slc9a3r2/Atp1b1/Scnn1a/Pik3cd/Atp1a3/Prkcb
mmu00860	mmu00860	Porphyrin metabolism	41	-0.427841	-1.40053	0.0523104	0.0956117	0.0461922	6488	tags=37%, list=18%, signal=30%	Cox10/Hmox2/Cox15/Ugt1a6b/Ugt1a9/Urod/Mmab/Blvrb/Ugt1a1/Alas1/Hmox1/Ugt1a7c/Fech/Alas2
mmu00020	mmu00020	Citrate cycle (TCA cycle)	31	-0.466655	-1.4334	0.0531854	0.0966741	0.0467054	6907	tags=42%, list=20%, signal=34%	Aco1/Pdhb/Sdha/Pdha1/Pck2/Acly/Idh2/Pck1/Pcx/Idh3g/Ogdh/Idh1
mmu04710	mmu04710	Circadian rhythm	29	-0.476509	-1.43973	0.0538615	0.0970988	0.0469106	2500	tags=28%, list=7%, signal=26%	Prkag2/Fbxl3/Prkab2/Bhlhe40/Csnk1e/Cry1/Per1
mmu00340	mmu00340	Histidine metabolism	22	-0.517771	-1.47323	0.0540094	0.0970988	0.0469106	2575	tags=36%, list=7%, signal=34%	Hnmt/Aldh2/Aldh3a2/Carns1/Aldh1b1/Hdc/Aldh3b1
mmu00920	mmu00920	Sulfur metabolism	10	-0.6564	-1.53056	0.0555556	0.0993357	0.0479914	4309	tags=60%, list=12%, signal=53%	Papss1/Ethe1/Selenbp1/Sqor/Papss2
mmu04150	mmu04150	mTOR signaling pathway	154	-0.304073	-1.24203	0.0565428	0.100555	0.0485802	5975	tags=27%, list=17%, signal=22%	Fzd7/Lamtor4/Pten/Nras/Rps6kb2/Dvl2/Braf/Wnt10a/Insr/Lrp5/Flcn/Grb2/Lpin2/Sgk1/Map2k1/Fzd6/Rictor/Pik3r2/Ikbkb/Atp6v1d/Akt2/Ulk2/Rraga/Fzd9/Tsc1/Wnt2/Rragd/Slc7a5/Map2k2/Tnf/Rhoa/Atp6v1g1/Prkca/Stradb/Deptor/Atp6v1f/Pik3cd/Prr5/Tnfrsf1a/Prkcb
mmu04360	mmu04360	Axon guidance	179	0.335982	1.26153	0.0584543	0.102976	0.0497502	3524	tags=22%, list=10%, signal=20%	Plxnb1/Unc5c/Sema6a/Robo2/Ephb2/Ablim2/Sema3a/Efnb3/Sema4g/Sema6d/Srgap1/Robo3/Epha5/Epha7/Srgap3/Prkcz/Trpc4/Trpc3/Ppp3r2/Pak6/Sema5a/Nfatc4/Dcc/Epha2/Epha8/Slit2/Slit3/Sema5b/Camk2b/Pard3/Pak3/Sema3b/Plxna4/Ephb1/Sema3c/Camk2a/Ntn1/Nfatc2/Wnt4/Ntng1
mmu03010	mmu03010	Ribosome	141	0.350539	1.2815	0.0587604	0.102976	0.0497502	14052	tags=65%, list=40%, signal=39%	Rpl34-ps1/Mrpl23/Rps27/Gm15501/Rps28/Rpl28/Rps25/Mrpl35/Rpl36a/Rps26/Rps21/Rps3/Rpl36al/Rpl26/Rpl35a/Rpl27/Rpl35/Mrps5/Rpl31/Rpl36/Rps20/Rpl22/Rps15/Mrps17/Rpl37rt/Mrps16/Rpl38/Rps15a/Rpl37/Rpl11/Rps17/Rps27a/Mrps18c/Gm4925/Rps27l/Rpl13a/Mrpl17/Rps23/Rps24/Rps7/Rps16/Mrps18a/Rpl39/Mrpl33/Rpl30/Rpl29/Rpl32/Rpl12/Rpl27a/Mrps7/Rpl21/Rps18/Rps10/Rpl23/Rpl24/Rpl31-ps12/Mrpl21/Gm39147/Rpl23a/Rpl18/Mrpl…
mmu04912	mmu04912	GnRH signaling pathway	87	-0.349038	-1.30614	0.0588437	0.102976	0.0497502	4863	tags=29%, list=14%, signal=25%	Grb2/Prkacb/Lhb/Map2k1/Pla2g4a/Mmp2/Mapk11/Map2k3/Jun/Ptk2b/Egr1/Src/Map2k2/Itpr3/Itpr2/Prkca/Plcb3/Camk2d/Map3k3/Plcb2/Gnas/Prkcd/Prkcb/Mapk13
mmu04973	mmu04973	Carbohydrate digestion and absorption	44	-0.41414	-1.37316	0.0605255	0.105359	0.0509015	3929	tags=27%, list=11%, signal=24%	Fxyd2/Akt2/Amy2a4/G6pc3/Plcb3/Plcb2/Atp1b1/Pik3cd/Atp1a3/Prkcb/Hk3
mmu04024	mmu04024	cAMP signaling pathway	205	-0.283868	-1.20336	0.0676895	0.11721	0.0566267	2696	tags=17%, list=8%, signal=15%	Pln/Atp2b3/Jun/Creb3l2/Rock1/Crebbp/Ptger2/Gnai3/Arap3/Grin2b/Map2k2/F2r/Vipr2/Rhoa/Gria3/Orai1/Pde4b/Hcar2/Camk2d/Nfkbia/Vav3/Atp1b1/Pak1/Gnas/Rras2/Pik3cd/Nfatc1/Ppp1cb/Ffar2/Atp1a3/Vav1/Myl9/Atp2a3
mmu04270	mmu04270	Vascular smooth muscle contraction	136	-0.308651	-1.23493	0.070189	0.120901	0.0584102	1932	tags=15%, list=5%, signal=14%	Gucy1a2/Rhoa/Itpr3/Itpr2/Prkca/Plcb3/Adora2b/Arhgef11/Plcb2/Calcrl/Myl6/Gnas/Prkcd/Prkch/Ptgir/Ramp1/Ppp1cb/Prkcb/Myl9
mmu04724	mmu04724	Glutamatergic synapse	111	0.360476	1.27669	0.0763527	0.130833	0.0632086	5090	tags=30%, list=14%, signal=26%	Slc1a3/Grin3a/Gnao1/Slc17a8/Dlgap1/Grin2d/Grin3b/Slc1a1/Grik2/Ppp3r2/Shank1/Adcy8/Gng4/Pla2g4e/Adcy5/Homer2/Adcy4/Gria1/Grik1/Slc17a7/Cacna1c/Grm2/Shank2/Grik4/Grm4/Grik3/Gng3/Gnaq/Adcy1/Pld1/Itpr1/Dlg4/Grm1
mmu04911	mmu04911	Insulin secretion	83	0.382367	1.2931	0.0806682	0.137512	0.0664352	7059	tags=39%, list=20%, signal=31%	Creb5/Creb3l3/Kcnma1/Abcc8/Cacna1f/Glp1r/Atp1a2/Slc2a2/Kcnmb3/Adcy8/Adcy5/Adcy4/Camk2b/Rapgef4/Cacna1c/Camk2a/Rims2/Ffar1/Kcnn2/Gnaq/Pclo/Ryr2/Adcy1/Gck/Kcnj11/Cacna1d/Plcb1/Kcnu1/Gna11/Kcnmb4/Atp1b2/Kcnn3
mmu04260	mmu04260	Cardiac muscle contraction	80	-0.345584	-1.27911	0.0824121	0.139226	0.0672632	3960	tags=24%, list=11%, signal=21%	Cox6c/Cacnb1/Myl3/Cacna2d1/Cox6a1/Fxyd2/Uqcrh/Slc9a6/Cacna2d2/Tpm2/Slc9a7/Cox7b/Tpm1/Cacna2d3/Atp1b1/Atp1a3/Tpm4/Atp2a3
mmu03420	mmu03420	Nucleotide excision repair	43	-0.402489	-1.32648	0.08252	0.139226	0.0672632	3741	tags=16%, list=11%, signal=15%	Ddb1/Cul4a/Xpc/Xpa/Cetn2/Rad23a
mmu05213	mmu05213	Endometrial cancer	58	-0.368634	-1.28863	0.0922787	0.154896	0.074834	5975	tags=31%, list=17%, signal=26%	Pten/Nras/Braf/Grb2/Map2k1/Tcf7/Pik3r2/Akt2/Bak1/Tcf7l2/Gadd45a/Foxo3/Map2k2/Cdh1/Lef1/Pik3cd/Gadd45b
mmu00515	mmu00515	Mannose type O-glycan biosynthesis	22	-0.483197	-1.37485	0.0934142	0.156006	0.0753702	6624	tags=32%, list=19%, signal=26%	Pomk/St3gal3/Pomgnt2/Crppa/Chst10/Fut4
mmu04979	mmu04979	Cholesterol metabolism	47	-0.3848	-1.29026	0.0948404	0.157588	0.0761345	2934	tags=26%, list=8%, signal=23%	Angptl8/Apoc2/Cyp27a1/Pltp/Mylip/Abca1/Lipc/Cd36/Soat1/Apoe/Sort1
mmu04022	mmu04022	cGMP-PKG signaling pathway	167	-0.283382	-1.17458	0.097115	0.160557	0.0775687	2656	tags=17%, list=8%, signal=16%	Ppp3ca/Gtf2ird1/Atp2b3/Creb3l2/Rock1/Gnai3/Pik3r6/Map2k2/Gucy1a2/Mef2d/Rhoa/Itpr3/Itpr2/Plcb3/Pik3cg/Pik3r5/Plcb2/Atp1b1/Mef2c/Pde2a/Ppp3cc/Nfatc1/Ppp1cb/Atp1a3/Rgs2/Myl9/Atp2a3
mmu04742	mmu04742	Taste transduction	64	0.396627	1.28719	0.0985854	0.162173	0.0783494	6084	tags=34%, list=17%, signal=29%	Scn3a/Tas2r138/Trpm5/Adcy8/Scn2a/Adcy4/Gabbr1/Htr1d/Cacna1c/Grm4/Scn9a/P2ry4/Pkd2l1/Gabra2/Pkd1l3/Scnn1b/Grm1/Htr1b/Calhm1/Gabra1/Asic2/Plcb1
mmu05207	mmu05207	Chemical carcinogenesis - receptor activation	195	-0.276874	-1.17038	0.100395	0.164327	0.0793903	4774	tags=23%, list=14%, signal=20%	Gstm7/Stat5b/Grb2/Ugt1a6b/Prkacb/Gstm6/Stat3/Vegfa/Map2k1/Ugt1a9/Rb1/Fos/Jak2/Pik3r2/Fgf3/Gstm2/Aip/Hsp90ab1/Akt2/Paqr8/Ahr/Mgst2/Jun/Creb3l2/Xiap/Gnai3/Arrb2/Src/Map2k2/Paqr7/Ugt1a1/Dll4/Prkca/Kpna1/Gnas/Ugt1a7c/Klf4/Pik3cd/Ikbke/Gstm4/Prkcb/Gstm1/Mgst1
mmu04925	mmu04925	Aldosterone synthesis and secretion	95	-0.32244	-1.22557	0.102169	0.166405	0.0803938	1667	tags=19%, list=5%, signal=18%	Creb3l2/Nr4a1/Itpr3/Itpr2/Hsd3b6/Prkca/Orai1/Plcb3/Camk2d/Camk1/Plcb2/Atp1b1/Gnas/Cyp11a1/Pde2a/Atp1a3/Prkcb
mmu04012	mmu04012	ErbB signaling pathway	82	-0.334368	-1.24589	0.104	0.168552	0.0814312	5356	tags=29%, list=15%, signal=25%	Nras/Rps6kb2/Braf/Stat5b/Grb2/Map2k1/Nrg4/Pik3r2/Crkl/Cblb/Akt2/Nck2/Jun/Src/Map2k2/Nrg2/Erbb3/Prkca/Camk2d/Pak1/Pik3cd/Prkcb/Plcg2
mmu00053	mmu00053	Ascorbate and aldarate metabolism	28	-0.442858	-1.32523	0.108023	0.174213	0.0841665	1734	tags=21%, list=5%, signal=20%	Aldh2/Aldh3a2/Ugt1a7c/Aldh1b1/Ugdh
mmu00250	mmu00250	Alanine, aspartate and glutamate metabolism	38	-0.396931	-1.27644	0.119874	0.19145	0.092494	2134	tags=21%, list=6%, signal=20%	Gad1/Il4i1/Asl/Ass1/Glul/4930438A08Rik/Adssl1
mmu00410	mmu00410	beta-Alanine metabolism	32	-0.416191	-1.2882	0.119875	0.19145	0.092494	2820	tags=41%, list=8%, signal=37%	Ehhadh/Aldh6a1/Acads/Aldh3b2/Mlycd/Gad1/Aldh2/Aldh3a2/Smox/Carns1/Aldh1b1/Aldh3b1
mmu04971	mmu04971	Gastric acid secretion	70	-0.341255	-1.23184	0.120466	0.191466	0.0925015	2657	tags=20%, list=8%, signal=19%	Gnai3/Car2/Itpr3/Itpr2/Prkca/Plcb3/Camk2d/Hrh2/Plcb2/Atp1b1/Gnas/Atp1a3/Prkcb
mmu04261	mmu04261	Adrenergic signaling in cardiomyocytes	147	-0.286472	-1.16269	0.123764	0.195762	0.094577	3960	tags=21%, list=11%, signal=19%	Crem/Cacnb1/Myl3/Cacna2d1/Mapk11/Fxyd2/Akt2/Agtr1a/Pln/Atp2b3/Creb3l2/Cacna2d2/Tpm2/Gnai3/Pik3r6/Prkca/Tpm1/Cacna2d3/Plcb3/Camk2d/Pik3cg/Pik3r5/Plcb2/Atp1b1/Gnas/Ppp1cb/Atp1a3/Tpm4/Mapk13/Atp2a3
mmu04935	mmu04935	Growth hormone synthesis, secretion and action	112	-0.305365	-1.18649	0.134757	0.212129	0.102485	4661	tags=26%, list=13%, signal=23%	Grb2/Prkacb/Stat3/Map2k1/Ghrhr/Fos/Jak2/Pik3r2/Crkl/Mapk11/Akt2/Map2k3/Junb/Creb3l2/Crebbp/Gnai3/Map2k2/Itpr3/Itpr2/Prkca/Plcb3/Stat1/Plcb2/Gnas/Pik3cd/Prkcb/Plcg2/Mapk13
mmu04350	mmu04350	TGF-beta signaling pathway	91	-0.315638	-1.19259	0.136426	0.213734	0.10326	2625	tags=24%, list=7%, signal=22%	Rps6kb2/Ppp2cb/Ppp2r1a/Tgif1/Smurf1/Chrd/Zfyve16/Nbl1/Rock1/Crebbp/Bambi/Smad4/Tnf/Rhoa/Id1/Bmpr1a/Inhba/Tgfbr2/Id3/Id2/Thbs1
mmu04928	mmu04928	Parathyroid hormone synthesis, secretion and action	103	-0.30768	-1.18299	0.138968	0.216685	0.104686	2409	tags=19%, list=7%, signal=18%	Gnai3/Arrb2/Egr1/Mef2d/Rhoa/Itpr3/Itpr2/Prkca/Slc9a3r1/Pde4b/Plcb3/Arhgef11/Plcb2/Mef2c/Jund/Gnas/Mmp13/Mmp25/Prkcb
mmu04728	mmu04728	Dopaminergic synapse	131	-0.290191	-1.15113	0.143957	0.222976	0.107725	5041	tags=26%, list=14%, signal=22%	Ppp2r1a/Ppp2r5b/Prkacb/Ppp2r3a/Gng5/Gngt2/Fos/Tomt/Mapk11/Slc18a2/Ppp3cb/Akt2/Ppp3ca/Creb3l2/Gng12/Gnai3/Arrb2/Grin2b/Gnb4/Itpr3/Itpr2/Gria3/Prkca/Plcb3/Camk2d/Gng7/Plcb2/Gnas/Ppp3cc/Ppp1cb/Gng11/Prkcb/Mapk13
mmu00910	mmu00910	Nitrogen metabolism	16	-0.5007	-1.31294	0.144358	0.222976	0.107725	3575	tags=38%, list=10%, signal=34%	Glud1/Car1/Car2/Car9/Glul
mmu05215	mmu05215	Prostate cancer	97	-0.307392	-1.17366	0.15177	0.233329	0.112726	6045	tags=30%, list=17%, signal=25%	Pik3ca/Gstp1/Pten/Nras/Braf/Rela/Grb2/Pdgfc/Map2k1/Tcf7/Rb1/Pik3r2/Ikbkb/Hsp90ab1/Akt2/Tcf7l2/Creb3l2/Crebbp/Map2k2/E2f2/Gstp2/Foxo1/Ikbkg/Pdgfrb/Nfkbia/Lef1/Pik3cd/Mmp9
mmu04720	mmu04720	Long-term potentiation	65	-0.333975	-1.18882	0.162873	0.249233	0.12041	3462	tags=23%, list=10%, signal=21%	Rap1b/Ppp3ca/Crebbp/Grin2b/Map2k2/Itpr3/Itpr2/Prkca/Plcb3/Camk2d/Plcb2/Ppp3cc/Ppp1cb/Prkcb
mmu00601	mmu00601	Glycosphingolipid biosynthesis - lacto and neolacto series	25	-0.425225	-1.2455	0.169983	0.25891	0.125085	2476	tags=24%, list=7%, signal=22%	B3gnt2/B3gnt5/Fut7/Gcnt2/Fut4
mmu04330	mmu04330	Notch signaling pathway	60	-0.332974	-1.17134	0.181223	0.274757	0.132741	5175	tags=32%, list=15%, signal=27%	Dvl2/Kat2a/Hes1/Ctbp2/Psen2/Hes5/Psenen/Mfng/Crebbp/Dtx2/Aph1b/Dll4/Cir1/Dtx3l/Tle6/Dtx1/Dtx4/Numbl
mmu00514	mmu00514	Other types of O-glycan biosynthesis	42	-0.361876	-1.19085	0.184226	0.278029	0.134322	3079	tags=36%, list=9%, signal=33%	Colgalt1/Galnt2/Lfng/Galnt7/St3gal3/C1galt1c1/Mfng/Plod3/Galnt1/St6gal1/Galnt12/Ogt/Galnt11/Galnt6
mmu04730	mmu04730	Long-term depression	58	-0.33426	-1.16847	0.189266	0.28433	0.137366	2130	tags=34%, list=6%, signal=32%	Nras/Ppp2cb/Braf/Ppp2r1a/Map2k1/Pla2g4a/Gucy1b1/Gnai3/Map2k2/Gucy1a2/Itpr3/Itpr2/Gria3/Prkca/Plcb3/Plcb2/Gnas/Lyn/Prkcb
mmu04918	mmu04918	Thyroid hormone synthesis	69	-0.321555	-1.15636	0.192759	0.288263	0.139266	1558	tags=22%, list=4%, signal=21%	Fxyd2/Pdia4/Creb3l2/Itpr3/Itpr2/Prkca/Plcb3/Plcb2/Gpx1/Atp1b1/Gnas/Gpx3/Atp1a3/Prkcb
mmu04962	mmu04962	Vasopressin-regulated water reabsorption	43	-0.352455	-1.16158	0.209997	0.31262	0.151034	4574	tags=26%, list=13%, signal=22%	BC048507/Rab11a/Rab5c/Rab11b/Dctn2/Rab5a/Avpr2/Creb3l2/Gnas/Arhgdib
mmu05410	mmu05410	Hypertrophic cardiomyopathy	89	-0.300533	-1.13109	0.217228	0.321929	0.155531	4256	tags=28%, list=12%, signal=25%	Itgb7/Tnnc1/Cacnb1/Myl3/Cacna2d1/Itga8/Itga2/Actg1/Itgb5/Cacna2d2/Des/Tpm2/Itga1/Tnf/Prkag2/Sgcb/Prkab2/Tpm1/Itga2b/Cacna2d3/Itga6/Itgb3/Tpm4/Atp2a3
mmu00513	mmu00513	Various types of N-glycan biosynthesis	37	-0.363475	-1.16341	0.220787	0.325735	0.15737	642	tags=11%, list=2%, signal=11%	Hexb/Man1c1/Hexa
mmu00040	mmu00040	Pentose and glucuronate interconversions	32	-0.37557	-1.16247	0.226082	0.332058	0.160425	5044	tags=31%, list=14%, signal=27%	Ugt1a6b/Ugt1a9/Dcxr/Ugp2/Crppa/Ugt1a1/Akr1b10/Ugt1a7c/Ugdh
mmu04961	mmu04961	Endocrine and other factor-regulated calcium reabsorption	58	-0.323475	-1.13077	0.229441	0.335494	0.162085	4631	tags=26%, list=13%, signal=23%	Ap2b1/Prkacb/Rab11a/Fxyd2/Klk1b27/Atp2b3/Prkca/Plcb3/Plcb2/Atp1b1/Klk1/Gnas/Atp1a3/Prkcb
mmu05031	mmu05031	Amphetamine addiction	66	0.349784	1.14196	0.236846	0.344789	0.166575	3133	tags=23%, list=9%, signal=21%	Creb5/Creb3l3/Grin3a/Grin2d/Grin3b/Ppp3r2/Adcy5/Slc6a3/Camk2b/Gria1/Ppp1ccb/Drd1/Cacna1c/Slc18a1/Camk2a
mmu01522	mmu01522	Endocrine resistance	93	-0.292349	-1.10852	0.239724	0.347441	0.167857	5308	tags=26%, list=15%, signal=22%	Rps6kb2/Braf/Grb2/Prkacb/Map2k1/Rb1/Ncoa3/Fos/Mmp2/Pik3r2/Mapk11/Akt2/Med1/Carm1/Jun/Src/Map2k2/E2f2/Dll4/Gnas/Pik3cd/Mmp9/Mapk13
mmu05222	mmu05222	Small cell lung cancer	92	-0.292329	-1.10718	0.242528	0.349964	0.169076	4050	tags=24%, list=11%, signal=21%	Pik3r2/Ikbkb/Cdk6/Itga2/Akt2/Bak1/Birc3/Traf3/Xiap/Gadd45a/E2f2/Itga2b/Ikbkg/Fhit/Nfkbia/Max/Bcl2l1/Ptgs2/Pik3cd/Itga6/Gadd45b
mmu04080	mmu04080	Neuroactive ligand-receptor interaction	323	0.273816	1.08677	0.247291	0.355278	0.171643	5886	tags=25%, list=17%, signal=21%	Lepr/Grin3a/Prlr/Adra1a/Chrna9/Lep/Adra2b/Gpr83/Grid1/Npy1r/Grin2d/Grin3b/Glp1r/Grik2/Spx/Avpr1b/Lhcgr/Crhr2/Trpv1/Ntsr2/Gabrr2/Gabrd/Mc1r/Adora1/Thrb/Ghr/Npff/Gabrg2/Ptgfr/Gria1/Grik1/Adrb1/Mc3r/Pard3/Chrna3/Gabbr1/Drd1/Htr1d/Chrm1/Grm2/Adra1d/Tshb/Pate2/Grik4/Grm4/Pgr15l/Gabrb3/Grik3/P2ry4/Grid2/Tacr1/Glrb/P2ry14/Lypd6b/Pnoc/Oprm1/Gabrb1/Kng1/Gphb5/Aplnr/Cnr1/Chrna6/Gabrg3/Gabra2/Hrh1/Adm2/Oxtr…
mmu04727	mmu04727	GABAergic synapse	86	0.328992	1.12076	0.254168	0.363391	0.175562	4244	tags=27%, list=12%, signal=24%	Slc6a11/Gnao1/Slc12a5/Cacna1f/Adcy8/Gng4/Gad2/Adcy5/Gabrr2/Gabrd/Adcy4/Gabrg2/Gabbr1/Slc6a1/Cacna1c/Gabrb3/Kcnj6/Gng3/Gabrb1/Abat/Adcy1/Gabrg3/Gabra2
mmu04213	mmu04213	Longevity regulating pathway - multiple species	60	-0.314765	-1.10729	0.255147	0.363391	0.175562	5308	tags=35%, list=15%, signal=30%	Clpb/Irs2/Pik3ca/Nras/Rps6kb2/Insr/Prkacb/Cryab/Pik3r2/Hspa1b/Akt2/Hspa1a/Eif4ebp2/Foxo3/Sod2/Prkag2/Prkab2/Foxo1/Pik3cd/Cat
mmu00270	mmu00270	Cysteine and methionine metabolism	50	-0.330681	-1.12305	0.256496	0.363739	0.17573	3475	tags=18%, list=10%, signal=16%	Lacc1/Dnmt3b/Il4i1/Ldhb/Ldhc/Gclm/Mat2b/4930438A08Rik
mmu00730	mmu00730	Thiamine metabolism	14	0.491994	1.17235	0.263016	0.371384	0.179424	5148	tags=36%, list=15%, signal=31%	Ak8/Ak4/Ak7/Tpk1/Ak5
mmu00450	mmu00450	Selenocompound metabolism	16	-0.439535	-1.15256	0.264657	0.372103	0.179772	6575	tags=38%, list=19%, signal=31%	Pstk/Mtr/Papss1/Txnrd2/Papss2
mmu04520	mmu04520	Adherens junction	71	-0.304487	-1.10094	0.265905	0.372268	0.179851	3006	tags=25%, list=9%, signal=23%	Acp1/Fer/Actn1/Tcf7l2/Rac2/Actg1/Baiap2/Crebbp/Src/Iqgap1/Smad4/Fyn/Rhoa/Ptpn6/Cdh1/Lef1/Tgfbr2
mmu05218	mmu05218	Melanoma	66	-0.307314	-1.09696	0.269739	0.376034	0.181671	4428	tags=26%, list=13%, signal=23%	Map2k1/Rb1/Pik3r2/Fgf3/Cdk6/Akt2/Bak1/Mitf/Gadd45a/Map2k2/E2f2/Pdgfrb/Hgf/Cdh1/Pik3cd/Gadd45b
mmu04964	mmu04964	Proximal tubule bicarbonate reclamation	22	-0.398882	-1.13495	0.275558	0.382526	0.184807	5947	tags=36%, list=17%, signal=30%	Atp1b4/Pck1/Fxyd2/Glud1/Car2/Atp1b1/Atp1a3
mmu04917	mmu04917	Prolactin signaling pathway	69	-0.302641	-1.08834	0.281148	0.388082	0.187491	4774	tags=33%, list=14%, signal=29%	Nras/Rela/Stat5b/Grb2/Lhb/Stat3/Map2k1/Fos/Jak2/Pik3r2/Mapk11/Akt2/Galt/Socs6/Socs5/Foxo3/Src/Map2k2/Stat1/Pik3cd/Irf1/Mapk13
mmu04392	mmu04392	Hippo signaling pathway - multiple species	27	0.413445	1.14102	0.28192	0.388082	0.187491	3751	tags=26%, list=11%, signal=23%	Tead1/Dchs2/Wwc1/Fat4/Dchs1/Tead2/Rassf6
mmu00565	mmu00565	Ether lipid metabolism	46	-0.328814	-1.09985	0.285459	0.391317	0.189054	4030	tags=26%, list=11%, signal=23%	Chpt1/Pld3/Gdpd1/Plpp2/Pafah1b3/Pafah2/Pla2g7/Plaat3/Lpcat2/Lpcat4/Pld4
mmu02010	mmu02010	ABC transporters	49	0.357713	1.11245	0.289011	0.394542	0.190612	1380	tags=12%, list=4%, signal=12%	Abca4/Abcc8/Abca12/Abcc2/Abca17/Abcg5
mmu04913	mmu04913	Ovarian steroidogenesis	56	0.347278	1.10441	0.293119	0.398496	0.192523	7099	tags=32%, list=20%, signal=26%	Acot1/Igf1/Acot4/Lhcgr/Adcy8/Pla2g4e/Adcy5/Adcy4/Hsd3b2/Acot2/Cyp1b1/Adcy1/Cyp17a1/Hsd17b1/Bmp6/Cyp2j13/Hsd3b4/Pla2g4f
mmu04975	mmu04975	Fat digestion and absorption	39	-0.336721	-1.08879	0.303654	0.41112	0.198622	1368	tags=15%, list=4%, signal=15%	Abca1/Cd36/Agpat2/Slc27a4/Dgat2
mmu00770	mmu00770	Pantothenate and CoA biosynthesis	20	-0.396646	-1.09964	0.309321	0.417076	0.201499	3075	tags=30%, list=9%, signal=27%	Enpp1/Pank1/Aldh2/Aldh3a2/Aldh1b1
mmu01232	mmu01232	Nucleotide metabolism	81	-0.287814	-1.06961	0.311393	0.417493	0.2017	4870	tags=20%, list=14%, signal=17%	Ntpcr/Ak3/Enpp3/Ada/Entpd4/Lacc1/Enpp1/Cmpk2/Impdh1/Nme2/Upp1/Nt5c3/Ctps2/Gda/Adssl1
mmu04930	mmu04930	Type II diabetes mellitus	45	-0.32524	-1.08483	0.312168	0.417493	0.2017	639	tags=11%, list=2%, signal=11%	Prkcd/Pik3cd/Pkm/Hk3
mmu04929	mmu04929	GnRH secretion	61	-0.301654	-1.06542	0.314491	0.418897	0.202379	2034	tags=26%, list=6%, signal=25%	Map2k1/Pik3r2/Akt2/Kcnn1/Arrb2/Map2k2/Kiss1r/Itpr3/Itpr2/Prkca/Plcb3/Plcb2/Spp1/Pik3cd/Prkcb
mmu05017	mmu05017	Spinocerebellar ataxia	140	-0.259258	-1.0415	0.335156	0.444623	0.214807	3510	tags=17%, list=10%, signal=16%	Atg2a/Pik3r2/Atg14/Reln/Akt2/Ulk2/Psmd8/Rb1cc1/Atxn3/Atxn10/Grin2b/Wipi1/Itpr3/Itpr2/Gria3/Prkca/Plcb3/Plcb2/Psmd4/Becn1/Pik3cd/Prkcb/Atp2a3
mmu04915	mmu04915	Estrogen signaling pathway	129	-0.26411	-1.04639	0.340474	0.449864	0.217339	4647	tags=22%, list=13%, signal=20%	Prkacb/Fkbp5/Map2k1/Ncoa3/Fos/Mmp2/Pik3r2/Hsp90ab1/Hspa1b/Akt2/Krt23/Jun/Krt18/Creb3l2/Hspa1a/Gnai3/Src/Map2k2/Itpr3/Itpr2/Ncoa2/Plcb3/Plcb2/Rara/Gnas/Prkcd/Pik3cd/Mmp9
mmu04924	mmu04924	Renin secretion	72	-0.28988	-1.05354	0.342755	0.451066	0.21792	3777	tags=21%, list=11%, signal=19%	Ppp3cb/Agtr1a/Ppp3ca/Ptger2/Gnai3/Gucy1a2/Itpr3/Itpr2/Orai1/Plcb3/Ctsb/Plcb2/Gnas/Ppp3cc
mmu04725	mmu04725	Cholinergic synapse	108	0.298823	1.0543	0.349119	0.45761	0.221082	6758	tags=31%, list=19%, signal=25%	Kcnq2/Creb5/Creb3l3/Kcnq3/Gnao1/Cacna1f/Adcy8/Kcnj14/Gng4/Adcy5/Chat/Adcy4/Camk2b/Chrna3/Chrm1/Cacna1c/Camk2a/Kcnj6/Gng3/Gnaq/Pik3r3/Chrna6/Adcy1/Itpr1/Kcnq1/Chrna4/Cacna1d/Pik3cb/Plcb1/Kcnq5/Akt3/Gna11/Chrna7
mmu00260	mmu00260	Glycine, serine and threonine metabolism	39	-0.327629	-1.05939	0.354118	0.462321	0.223358	2791	tags=18%, list=8%, signal=17%	Tha1/Pgam1/Alas1/Gcat/Alas2/Bpgm
mmu04923	mmu04923	Regulation of lipolysis in adipocytes	52	-0.307797	-1.05062	0.356921	0.464083	0.224209	4880	tags=25%, list=14%, signal=22%	Plin1/Prkacb/Pik3r2/Tshr/Akt2/Gnai3/Ptgs2/Gnas/Pnpla2/Plaat3/Pik3cd/Ptgs1
mmu04110	mmu04110	Cell cycle	124	-0.264613	-1.04076	0.358289	0.464083	0.224209	8461	tags=27%, list=24%, signal=21%	Mcm5/Cdc14b/Mcm3/Cdc27/Myc/Cdc6/Anapc7/Rbl1/Ywhab/Mcm4/Smad3/Mcm7/Rbl2/Ywhaz/Zbtb17/Cdkn1c/Anapc4/Cdkn1b/Anapc2/Sfn/Orc1/Fzr1/Atm/Rb1/Cdk6/Crebbp/Gadd45a/Smad4/E2f2/Cdc25b/Tfdp2/Pttg1/Gadd45b
mmu04966	mmu04966	Collecting duct acid secretion	26	-0.35168	-1.03928	0.387088	0.499419	0.241281	4387	tags=31%, list=12%, signal=27%	Slc4a1/Atp6v1d/Atp6v0c/Car2/Atp6v1g1/Atp6v0d1/Atp6v1f
mmu04020	mmu04020	Calcium signaling pathway	226	0.267386	1.0281	0.388727	0.499575	0.241356	6758	tags=27%, list=19%, signal=22%	Ntrk3/Fgf1/Flt1/Adra1a/Ryr3/Cacna1f/Ryr1/Mylk4/Grin2d/Atp2b2/Nos1/Avpr1b/Lhcgr/Ppp3r2/Fgf22/Adcy8/Ntrk2/Cacna1i/Adcy4/Camk2b/Ptgfr/Fgf4/Adrb1/Pdgfra/Drd1/Chrm1/Egf/Cacna1c/Adra1d/Fgf5/Casq2/Camk2a/Egfr/Plce1/Mst1r/Tacr1/Fgf15/Gnaq/Ryr2/Adcy1/Fgfr1/Hrh1/Itpr1/Nos3/Mylk2/Oxtr/Grm1/Ntsr1/Trdn/Htr4/Slc8a3/Cacna1d/Plcb1/Nos2/Fgfr2/Calml4/Atp2a1/Fgfr4/Cckbr/Gna11/Atp2b4/Chrna7
mmu03450	mmu03450	Non-homologous end-joining	13	-0.41496	-1.04023	0.393294	0.503478	0.243242	6954	tags=38%, list=20%, signal=31%	Poll/Dclre1c/Dntt/Polm
mmu05414	mmu05414	Dilated cardiomyopathy	92	0.298504	1.02647	0.405444	0.517019	0.249784	4406	tags=25%, list=12%, signal=22%	Lama1/Itgb6/Lama2/Igf1/Itga7/Mybpc3/Itgb4/Cacnb3/Cacna1f/Adcy8/Adcy5/Adcy4/Itgb8/Myh6/Adrb1/Cacna1c/Tnnt2/Sgcg/Ttn/Ryr2/Adcy1/Actc1/Cacng2
mmu05032	mmu05032	Morphine addiction	88	0.300921	1.02756	0.408317	0.518673	0.250583	4244	tags=26%, list=12%, signal=23%	Gnao1/Adcy8/Gng4/Pde7b/Adcy5/Gabrr2/Gabrd/Adora1/Adcy4/Gabrg2/Gabbr1/Drd1/Pde8b/Gabrb3/Kcnj6/Gng3/Grk4/Oprm1/Gabrb1/Adcy1/Pde4c/Gabrg3/Gabra2
mmu00603	mmu00603	Glycosphingolipid biosynthesis - globo and isoglobo series	15	-0.392752	-1.01594	0.429116	0.542947	0.26231	642	tags=20%, list=2%, signal=20%	Hexb/Hexa
mmu00360	mmu00360	Phenylalanine metabolism	19	-0.368994	-1.00814	0.430727	0.542947	0.26231	2575	tags=21%, list=7%, signal=20%	Il4i1/4930438A08Rik/Aldh3b1
mmu00900	mmu00900	Terpenoid backbone biosynthesis	23	-0.350413	-1.00643	0.438227	0.550293	0.265859	2481	tags=13%, list=7%, signal=12%	Mvd/Ggps1
mmu00350	mmu00350	Tyrosine metabolism	38	0.339289	1.0047	0.454029	0.566308	0.273596	6413	tags=34%, list=18%, signal=28%	Aldh3a1/Aoc3/Tpo/Aox4/Aox1/Got1l1/Tyrp1/Got1/Aoc2/Dct/Hpd/Aox3/Tyr
mmu03018	mmu03018	RNA degradation	79	-0.268723	-0.991495	0.454424	0.566308	0.273596	6276	tags=19%, list=18%, signal=16%	Ddx6/Exosc9/Pfkp/Skiv2l/Eno1/Pabpc4/Btg1/Xrn1/Cnot2/Exosc6/Pabpc1l/Eno1b/Btg3/Pabpc1
mmu04713	mmu04713	Circadian entrainment	94	0.287687	0.992748	0.473766	0.588185	0.284165	6365	tags=30%, list=18%, signal=24%	Gnao1/Ryr3/Ryr1/Grin2d/Nos1/Adcy8/Gng4/Adcy5/Cacna1i/Adcy4/Camk2b/Gria1/Cacna1c/Prkg1/Camk2a/Kcnj6/Gng3/Gnaq/Ryr2/Adcy1/Itpr1/Gucy1a1/Kcnj5/Cacna1d/Plcb1/Kcnj9/Gria2/Calml4
mmu04152	mmu04152	AMPK signaling pathway	124	-0.252	-0.991149	0.475554	0.588185	0.284166	5244	tags=25%, list=15%, signal=21%	Pfkp/Rab10/Ppp2cb/Ppp2r1a/Insr/Gys1/Ppp2r5b/Pck1/Ppp2r3a/Srebf1/Pik3r2/Akt2/G6pc3/Rab11b/Scd1/Tsc1/Mlycd/Creb3l2/Scd2/Fbp1/Hnf4a/Foxo3/Pfkfb4/Prkag2/Prkab2/Foxo1/Stradb/Cd36/Pik3cd/Adipor1
mmu00220	mmu00220	Arginine biosynthesis	20	-0.351108	-0.973389	0.479791	0.591203	0.285624	3056	tags=25%, list=9%, signal=23%	Arg2/Asl/Ass1/Glul
mmu05224	mmu05224	Breast cancer	139	0.271691	0.991601	0.483789	0.592604	0.286301	8512	tags=30%, list=24%, signal=23%	Fgf1/Wnt3a/Igf1/Notch3/Fgf22/Hey2/Apc2/Fgf4/Egf/Cdkn1a/Fgf5/Shc3/Axin2/Peg12/Egfr/Wnt4/Wnt7a/Fgf15/Pik3r3/Notch1/Fgfr1/Fzd3/Gadd45g/Fzd5/Notch4/Esr2/Sp1/Esr1/Jag2/Pik3cb/Wnt2b/Lrp6/Akt3/Wnt10b/Flt4/Dll1/Wnt9b/Wnt8a/Fzd1/Tcf7l1/Shc2/Apc
mmu04934	mmu04934	Cushing syndrome	155	0.268239	0.99132	0.484531	0.592604	0.286301	4960	tags=19%, list=14%, signal=17%	Creb5/Creb3l3/Wnt3a/Cacna1f/Crhr2/Adcy8/Aipl1/Apc2/Adcy5/Cacna1i/Adcy4/Camk2b/Hsd3b2/Cacna1c/Cdkn1a/Pde8b/Axin2/Camk2a/Kmt2d/Cdkn2b/Egfr/Wnt4/Wnt7a/Gnaq/Adcy1/Cyp17a1/Fzd3/Itpr1/Fzd5/Sp1
mmu00430	mmu00430	Taurine and hypotaurine metabolism	21	-0.345245	-0.971298	0.486546	0.592865	0.286427	2661	tags=43%, list=8%, signal=40%	Ggt6/Ggt7/Fmo4/Fmo1/Csad/Ggt1/Gad1/Fmo5
mmu00330	mmu00330	Arginine and proline metabolism	49	-0.287858	-0.972714	0.497261	0.603686	0.291654	2065	tags=24%, list=6%, signal=23%	Ckb/Aldh4a1/Sat1/Arg2/Prodh/Pycr1/Aldh2/Aldh3a2/Smox/Carns1/Aldh1b1
mmu04390	mmu04390	Hippo signaling pathway	154	-0.240464	-0.982205	0.501616	0.606733	0.293127	2948	tags=14%, list=8%, signal=13%	Fzd9/Tcf7l2/Actg1/Wnt2/Csnk1d/Dlg3/Smad4/Ccn2/Pard6b/Csnk1e/Id1/Bbc3/Cdh1/Bmpr1a/Lef1/Tgfbr2/Itgb2l/Ppp1cb/Id2/Itgb2
mmu04927	mmu04927	Cortisol synthesis and secretion	67	0.298492	0.975555	0.50407	0.607469	0.293482	6655	tags=28%, list=19%, signal=23%	Creb5/Creb3l3/Cacna1f/Adcy8/Adcy5/Cacna1i/Adcy4/Hsd3b2/Cacna1c/Pde8b/Gnaq/Adcy1/Cyp17a1/Itpr1/Sp1/Cacna1d/Plcb1/Gna11/Hsd3b4
mmu03440	mmu03440	Homologous recombination	39	-0.293431	-0.948809	0.535093	0.642502	0.310407	24972	tags=95%, list=71%, signal=28%	Rad51/Palb2/Rpa3/Nbn/Top3a/Eme1/Rad51c/Rad51b/Brca2/Pold2/Pold3/Sem1/Babam1/Mre11a/Rad54b/Babam2/Rad52/Rad50/Blm/Topbp1/Uimc1/Rad51d/Brca1/Rad54l/Rpa1/Brip1/Pold1/Xrcc2/Top3b/Bard1/Rbbp8/Rpa2/Abraxas1/Atm/Pold4/Brcc3
mmu03320	mmu03320	PPAR signaling pathway	80	-0.258223	-0.955763	0.540704	0.644825	0.31153	4851	tags=26%, list=14%, signal=23%	Acox3/Ehhadh/Apoa2/Plin1/Scp2/Acaa1a/Pck1/Acsbg1/Gk/Plin2/Cyp4a14/Scd1/Scd2/Cyp27a1/Pltp/Nr1h3/Olr1/Acsl1/Cd36/Slc27a4
mmu00120	mmu00120	Primary bile acid biosynthesis	17	-0.351354	-0.933752	0.540948	0.644825	0.31153	4562	tags=29%, list=13%, signal=26%	Hsd17b4/Cyp27a1/Cyp39a1/Hsd3b7
mmu04978	mmu04978	Mineral absorption	53	-0.274136	-0.940283	0.571695	0.678248	0.327677	2559	tags=15%, list=7%, signal=14%	Fth1/Slc39a4/Atp1b1/Ftl1/Hmox1/Trf/Atp1a3
mmu04916	mmu04916	Melanogenesis	97	-0.248253	-0.947859	0.573431	0.678248	0.327677	2901	tags=16%, list=8%, signal=15%	Tcf7l2/Wnt2/Creb3l2/Mitf/Crebbp/Gnai3/Map2k2/Prkca/Plcb3/Camk2d/Plcb2/Lef1/Kit/Gnas/Prkcb
mmu04130	mmu04130	SNARE interactions in vesicular transport	32	-0.299214	-0.926134	0.575171	0.678248	0.327677	2287	tags=19%, list=6%, signal=18%	Stx3/Vamp4/Stx7/Snap23/Snap29
mmu05412	mmu05412	Arrhythmogenic right ventricular cardiomyopathy	75	0.2807	0.935174	0.582652	0.684616	0.330754	8593	tags=40%, list=24%, signal=30%	Lama1/Itgb6/Lama2/Itga7/Itgb4/Cacnb3/Cacna1f/Dsp/Itgb8/Cacna1c/Dsg2/Actn3/Sgcg/Ryr2/Cacng2/Itga11/Actn2/Slc8a3/Cacna1d/Itga10/Dsc2/Atp2a1/Itga3/Pkp2/Itgav/Cacng3/Cdh2/Tcf7l1/Cacna2d4/Slc8a1
mmu04723	mmu04723	Retrograde endocannabinoid signaling	137	0.25949	0.945562	0.589567	0.690276	0.333488	6353	tags=25%, list=18%, signal=20%	Gnao1/Slc17a8/Cacna1f/Mapk10/Adcy8/Gng4/Adcy5/Gabrr2/Gabrd/Adcy4/Gabrg2/Gria1/Faah/Slc17a7/Cacna1c/Dagla/Gabrb3/Kcnj6/Gng3/Gabrb1/Gnaq/Cnr1/Adcy1/Gabrg3/Gabra2/Itpr1/Grm1/Kcnj5/Cacna1d/Gabra1/Plcb1/Kcnj9/Gria2/Ndufc1
mmu04114	mmu04114	Oocyte meiosis	116	-0.242364	-0.945307	0.599177	0.69715	0.336809	1972	tags=15%, list=6%, signal=14%	Ppp2r1a/Ppp2r5b/Prkacb/Map2k1/Mapk11/Ppp3cb/Ppp3ca/Cpeb2/Cpeb3/Itpr3/Itpr2/Camk2d/Ppp3cc/Pttg1/Ppp1cb/Mapk13
mmu04310	mmu04310	Wnt signaling pathway	160	-0.231157	-0.952226	0.599677	0.69715	0.336809	4983	tags=22%, list=14%, signal=19%	Wnt10a/Sfrp4/Lrp5/Dkk4/Prkacb/Ctbp2/Gpc4/Fzd6/Tcf7/Csnk1a1/Ppp3cb/Siah1a/Fzd9/Tcf7l2/Rac2/Ppp3ca/Jun/Wnt2/Crebbp/Frat2/Bambi/Smad4/Rhoa/Prkca/Plcb3/Camk2d/Csnk1e/Prickle3/Tle6/Plcb2/Lef1/Ppp3cc/Nfatc1/Prkcb
mmu03060	mmu03060	Protein export	27	-0.30194	-0.898547	0.607464	0.701275	0.338802	6756	tags=26%, list=19%, signal=21%	Spcs3/Srp54a/Srp54c/Hspa5/Srp14/Sec61g
mmu00230	mmu00230	Purine metabolism	130	-0.238108	-0.944197	0.609112	0.701275	0.338802	4919	tags=18%, list=14%, signal=16%	Ampd2/Ntpcr/Adprm/Ak3/Enpp3/Papss1/Ada/Pde4a/Gucy1b1/Entpd4/Lacc1/Enpp1/Impdh1/Nme2/Gucy1a2/Pde4b/Fhit/Pde8a/Pde2a/Papss2/Pgm1/Gda/Adssl1
mmu00310	mmu00310	Lysine degradation	61	-0.262187	-0.926024	0.609619	0.701275	0.338802	3750	tags=16%, list=11%, signal=15%	Ehhadh/Smyd3/Camkmt/Ehmt2/Plod3/Aldh2/Aldh3a2/Plod1/Aldh1b1
mmu00190	mmu00190	Oxidative phosphorylation	118	-0.23969	-0.93681	0.621864	0.711676	0.343827	7520	tags=29%, list=21%, signal=23%	Cox7a1/Atp5a1/Cox7a2/Tcirg1/Lhpp/Atp6v1e1/Cox4i2/Ndufb11/Cox10/Atp4a/Ndufs1/Sdha/Ndufa7/Cox8a/Cox15/Atp5h/Ndufa3/Uqcrc2/Atp6ap1/Atp6v0e/Cox6c/Ndufs5/Atp6v1d/Cox6a1/Atp6v0c/Atp5b/Uqcrh/Ndufa1/Cox7b/Atp6v1g1/Atp5l/Atp6v0d1/Atp6v1f
mmu04211	mmu04211	Longevity regulating pathway	87	-0.246674	-0.923081	0.62299	0.711676	0.343827	2852	tags=22%, list=8%, signal=20%	Rps6kb2/Insr/Rela/Prkacb/Pik3r2/Akt2/Rb1cc1/Tsc1/Creb3l2/Ehmt2/Foxo3/Sod2/Prkag2/Prkab2/Foxo1/Pik3cd/Adipor1/Cat
mmu00510	mmu00510	N-Glycan biosynthesis	48	-0.270641	-0.911223	0.62515	0.711676	0.343827	2326	tags=8%, list=7%, signal=8%	Dpm1/St6gal1/Man1c1
mmu04550	mmu04550	Signaling pathways regulating pluripotency of stem cells	134	-0.234403	-0.9357	0.632794	0.715633	0.345738	4281	tags=19%, list=12%, signal=16%	Map2k1/Fzd6/Tcf7/Meis1/Jak2/Pik3r2/Mapk11/Akt2/Nanog/Fzd9/Jak1/Wnt2/Map2k2/Dusp9/Smad4/Id1/Bmpr1a/Jak3/Inhba/Id3/Klf4/Pik3cd/Id2/Mapk13
mmu04914	mmu04914	Progesterone-mediated oocyte maturation	89	-0.24455	-0.920392	0.635002	0.715633	0.345738	4574	tags=17%, list=13%, signal=15%	Prkacb/Map2k1/Fzr1/Pik3r2/Mapk11/Hsp90ab1/Akt2/Gnai3/Cpeb2/Cpeb3/Cdc25b/Pik3cd/Stk10/Mapk13
mmu03460	mmu03460	Fanconi anemia pathway	51	0.287453	0.901235	0.635151	0.715633	0.345738	17651	tags=61%, list=50%, signal=30%	Faap24/Rev3l/Slx4/Polh/Cenpx/Fancm/Fance/Fancb/Cenps/Mus81/Fancf/Fancc/Eme2/Usp1/Mlh1/Rad51/Palb2/Rpa3/Poli/Fanca/Top3a/Eme1/Atr/Ercc1/Rad51c/Brca2/Polk/Atrip/Fancl/Blm/Telo2
mmu05217	mmu05217	Basal cell carcinoma	62	0.280317	0.904342	0.64291	0.721902	0.348767	8512	tags=34%, list=24%, signal=26%	Wnt3a/Gli3/Apc2/Gli2/Ptch2/Cdkn1a/Axin2/Wnt4/Wnt7a/Fzd3/Gadd45g/Fzd5/Wnt2b/Gli1/Wnt10b/Wnt9b/Wnt8a/Hhip/Fzd1/Tcf7l1/Apc
mmu05034	mmu05034	Alcoholism	110	0.258208	0.913043	0.656065	0.734168	0.354693	3052	tags=13%, list=9%, signal=12%	Creb5/Creb3l3/Grin3a/Gnao1/Grin2d/Grin3b/Gng4/Ntrk2/Adcy5/Slc6a3/Ppp1ccb/Drd1/Shc3/Slc18a1
mmu04977	mmu04977	Vitamin digestion and absorption	24	0.322311	0.866467	0.66609	0.742667	0.358799	5034	tags=29%, list=14%, signal=25%	Apob/Slc52a3/Plb1/Rbp2/Cubn/Lrat/Slc23a1
mmu01040	mmu01040	Biosynthesis of unsaturated fatty acids	34	0.29974	0.868097	0.672618	0.742667	0.358799	3021	tags=15%, list=9%, signal=13%	Acot1/Acot4/Scd3/Scd4/Acot2
mmu04976	mmu04976	Bile secretion	95	0.260134	0.899763	0.673012	0.742667	0.358799	8790	tags=31%, list=25%, signal=23%	Aqp8/Abcc2/Atp1a2/Abcg5/Adcy8/Adcy5/Ugt2b36/Adcy4/Ugt1a2/Slc22a8/Cyp7a1/Gm5134/Kcnn2/Adcy1/Ugt1a6a/Slc9a3/Baat/Slco1a4/Slc4a4/Atp1b2/Sult2a8/Slc10a2/Slc5a1/Acnat1/Ugt2b1/Gm5724/Abcg2/Rxra/Abcb11
mmu00592	mmu00592	alpha-Linolenic acid metabolism	24	0.319547	0.859038	0.674583	0.742667	0.358799	7099	tags=29%, list=20%, signal=23%	Pla2g10/Pla2g4e/Plb1/Pla2g2d/Pla2g2c/Pla2g3/Pla2g4f
mmu00130	mmu00130	Ubiquinone and other terpenoid-quinone biosynthesis	11	-0.350689	-0.835125	0.67718	0.742667	0.358799	5445	tags=36%, list=15%, signal=31%	Tat/Ggcx/Nqo1
mmu00760	mmu00760	Nicotinate and nicotinamide metabolism	39	-0.271707	-0.878564	0.677204	0.742667	0.358799	4457	tags=21%, list=13%, signal=18%	Sirt4/Enpp1/Sirt2/Cd38/Nadk2/Nnt/Bst1
mmu00061	mmu00061	Fatty acid biosynthesis	16	-0.321283	-0.842474	0.681416	0.744803	0.359831	6320	tags=44%, list=18%, signal=36%	Acsl6/Acsl3/H2-Ke6/Acsl4/Acsbg1/Acsl1
mmu00062	mmu00062	Fatty acid elongation	29	-0.282877	-0.854689	0.705614	0.768699	0.371376	4724	tags=24%, list=13%, signal=21%	Ppt1/Hadhb/Acot7/Elovl5/Elovl7/Hacd4
mmu03430	mmu03430	Mismatch repair	22	-0.29329	-0.834504	0.712593	0.77374	0.373811	24972	tags=95%, list=71%, signal=28%	Rpa3/Rfc1/Rfc4/Pold2/Pold3/Exo1/Rfc2/Lig1/Rpa1/Pcna/Mlh3/Msh3/Pold1/Rfc3/Rfc5/Pms2/Msh6/Msh2/Rpa2/Pold4
mmu03030	mmu03030	DNA replication	35	-0.269311	-0.853309	0.718153	0.777212	0.375489	25822	tags=100%, list=73%, signal=27%	Ssbp1/Pole/Rnaseh2c/Rpa3/Rfc1/Pole4/Rfc4/Rnaseh2a/Pold2/Pold3/Fen1/Pola1/Prim1/Rfc2/Lig1/Pola2/Rpa1/Pcna/Dna2/Pole3/Prim2/Mcm2/Pold1/Rfc3/Mcm6/Rfc5/Mcm5/Mcm3/Pole2/Mcm4/Rpa2/Mcm7/Rnaseh1/Pold4
mmu00140	mmu00140	Steroid hormone biosynthesis	77	0.255366	0.854493	0.744492	0.803075	0.387984	7361	tags=27%, list=21%, signal=22%	Cyp2d12/Cyp2e1/Ugt2b36/Hsd3b2/Ugt1a2/Cyp3a11/Cyp7a1/Cyp2d9/Cyp1b1/Cyp17a1/Cyp2c65/Ugt1a6a/Hsd17b1/Cyp2d22/Cyp2b23/Cyp2c70/Cyp2b9/Cyp3a13/Hsd3b4/Hsd17b6/Cyp2d34
mmu04340	mmu04340	Hedgehog signaling pathway	54	0.263355	0.832727	0.757084	0.813989	0.393256	8358	tags=30%, list=24%, signal=23%	Hhat/Scube2/Lrp2/Gli3/Megf8/Gli2/Ptch2/Cdon/Evc/Arrb1/Gli1/Tdpoz5/Gpr161/Hhip/Mosmo/Dhh
mmu03410	mmu03410	Base excision repair	35	-0.261897	-0.829817	0.760616	0.815122	0.393804	6954	tags=26%, list=20%, signal=21%	Parp1/Ung/Apex1/Tdg-ps/Lig3/Pold4/Parp3/Neil1
mmu00512	mmu00512	Mucin type O-glycan biosynthesis	31	-0.262008	-0.804793	0.785267	0.838808	0.405247	3509	tags=19%, list=10%, signal=17%	C1galt1c1/Galnt1/Galnt12/Galnt11/Galnt6
mmu00591	mmu00591	Linoleic acid metabolism	44	0.262909	0.801115	0.792895	0.844215	0.407859	7099	tags=30%, list=20%, signal=24%	Cyp2e1/Pla2g10/Pla2g4e/Cyp3a11/Plb1/Cyp2c65/Pla2g2d/Pla2g2c/Cyp2j13/Pla2g3/Cyp2c70/Cyp3a13/Pla2g4f
mmu01210	mmu01210	2-Oxocarboxylic acid metabolism	19	0.294853	0.75431	0.821299	0.871637	0.421108	3738	tags=16%, list=11%, signal=14%	Gpt2/Got1l1/Got1
mmu03020	mmu03020	RNA polymerase	30	-0.253237	-0.771636	0.837914	0.886411	0.428245	26388	tags=100%, list=75%, signal=25%	Polr2a/Polr2h/Polr1c/Polr2j/Polr3f/Polr2k/Polr2d/Polr2i/Polr1e/Polr2f/Polr1d/Polr3d/Polr3h/Cd3eap/Polr3gl/Polr2g/Polr2e/Polr3g/Polr2m/Polr2b/Crcp/Polr1b/Polr3c/Polr3k/Polr3a/Polr1a/Polr3e/Polr3b/Polr2c
mmu00830	mmu00830	Retinol metabolism	85	0.233755	0.794762	0.864299	0.911392	0.440314	9704	tags=33%, list=27%, signal=24%	Rdh9/Aox4/Ugt2b36/Aox1/Ugt1a2/Cyp2a12/Cyp3a11/Aldh1a3/Lrat/Cyp2c65/Ugt1a6a/Dhrs3/Cyp2b23/Aox3/Cyp2c70/Cyp2b9/Cyp3a13/Hsd17b6/Rdh1/Sdr16c5/Cyp4a12a/Cyp2s1/Ugt2b1/Cyp2c29/Cyp2b19/Aox2/Cyp2a5/Rdh7
mmu05226	mmu05226	Gastric cancer	143	-0.21194	-0.854801	0.867902	0.912268	0.440737	5455	tags=22%, list=15%, signal=19%	Nras/Rps6kb2/Dvl2/Braf/Wnt10a/Lrp5/Grb2/Map2k1/Fzd6/Tcf7/Rb1/Pik3r2/Fgf3/Csnk1a1/Akt2/Bak1/Fzd9/Terc/Tcf7l2/Wnt2/Gadd45a/Frat2/Map2k2/Smad4/E2f2/Hgf/Cdh1/Lef1/Tgfbr2/Pik3cd/Gadd45b
mmu00100	mmu00100	Steroid biosynthesis	20	0.274696	0.70935	0.871799	0.913445	0.441306	5647	tags=20%, list=16%, signal=17%	Soat2/Cyp24a1/Cyp27b1/Dhcr24
mmu03008	mmu03008	Ribosome biogenesis in eukaryotes	81	0.225055	0.758791	0.905978	0.946244	0.457152	13681	tags=46%, list=39%, signal=28%	Gtpbp4/Csnk2a2/Fbll1/Pop5/Rpp38/Mdn1/Pop7/Rpp25/Nhp2/Nop10/1700009N14Rik/Wdr75/Rexo5/Rrp7a/Pop1/Mphosph10/Snu13/Utp6/Nop58/Emg1/Xpo1/Lsg1/Rasl2-9/Imp3/Spata5/Ran/Csnk2b/Utp14a/Nop56/Nvl/Nxt1/Rpp30/Utp14b/Nmd3/Imp4/Rexo1/Gar1
mmu05016	mmu05016	Huntington disease	282	-0.199576	-0.870857	0.914562	0.952186	0.460023	2862	tags=13%, list=8%, signal=12%	Klc4/Cox6c/Ndufs5/Polr2c/Atg14/Cox6a1/Ulk2/Psmd8/Rb1cc1/Klc3/Atp5b/Dctn2/Uqcrh/Tubb2a/Creb3l2/Crebbp/Grin2b/Sod2/Ift57/Wipi1/Ndufa1/Cox7b/Gria3/Tubb6/Plcb3/Bbc3/Tuba1a/Plcb2/Gpx1/Psmd4/Dnah12/Becn1/Gpx3/Tuba8/Tubb1
mmu00534	mmu00534	Glycosaminoglycan biosynthesis - heparan sulfate / heparin	24	-0.225882	-0.657657	0.931668	0.96427	0.465861	8072	tags=38%, list=23%, signal=29%	Ext2/Hs3st1/Glce/Hs3st2/B4galt7/Extl2/Hs6st2/Ndst3
mmu00240	mmu00240	Pyrimidine metabolism	53	-0.214616	-0.736132	0.93203	0.96427	0.465861	3514	tags=15%, list=10%, signal=14%	Entpd4/Enpp1/Cmpk2/Nme2/Upp1/Nt5c3/Ctps2
mmu03015	mmu03015	mRNA surveillance pathway	97	-0.201911	-0.770922	0.938661	0.968086	0.467704	5041	tags=13%, list=14%, signal=12%	Ppp2r1a/Ppp2r5b/Ppp2r3a/Acin1/Pabpc4/Rnmt/Alyref2/Nxf2/Fip1l1/Pabpc1l/Pabpc1/Ppp1cb
mmu00563	mmu00563	Glycosylphosphatidylinositol (GPI)-anchor biosynthesis	26	0.235877	0.644829	0.942124	0.968621	0.467963	10336	tags=23%, list=29%, signal=16%	Gpld1/Pign/Pigz/Pgap1/Pigw/Pigf
mmu04950	mmu04950	Maturity onset diabetes of the young	22	-0.218608	-0.62201	0.956737	0.980581	0.473741	6791	tags=32%, list=19%, signal=26%	Nr5a2/Bhlha15/Hnf1b/Hes1/Hnf4a/Hhex
mmu00650	mmu00650	Butanoate metabolism	28	0.219735	0.611986	0.964066	0.981494	0.474182	10363	tags=32%, list=29%, signal=23%	Gad2/Abat/Acsm3/Aacs/Acsm1/Acsm5/Hmgcs2/Bdh2/Oxct2a
mmu00533	mmu00533	Glycosaminoglycan biosynthesis - keratan sulfate	14	0.238805	0.569038	0.965026	0.981494	0.474182	8197	tags=29%, list=23%, signal=22%	Chst1/Chst5/B4galt1/B4galt2
mmu00970	mmu00970	Aminoacyl-tRNA biosynthesis	43	-0.204805	-0.67497	0.966578	0.981494	0.474182	7496	tags=21%, list=21%, signal=17%	Sars2/Aars2/Gatb/Cars2/Pstk/Nars/Fars2/Lars2
mmu03022	mmu03022	Basal transcription factors	43	0.198434	0.602832	0.98248	0.991397	0.478966	17429	tags=53%, list=49%, signal=27%	Gtf2a1l/Gtf2h3/Tbpl1/Taf7l/Taf7l2/Taf12/Taf6/Taf4/Gtf2f2/Gtf2a1/Taf10/Taf3/Taf6l/Cdk7/Taf5l/Gtf2h2/Taf2/Taf1/Taf13/Gtf2h5/Taf11/Gtf2e1/Taf9b
mmu03013	mmu03013	Nucleocytoplasmic transport	109	0.19381	0.683946	0.98329	0.991397	0.478966	18093	tags=59%, list=51%, signal=29%	Nup210l/Nupl1/Magohb/Nup37/Pom121/Xpot/Eef1a2/Rbm8a/Gm21293/Pom121l2/1700009N14Rik/Ipo13/Alyref/Kpna2/Nup35/Kpnb1/Srrm1/Nup160/Xpo1/Nup43/Thoc7/Rasl2-9/Nup98/Phax/Nup210/Ran/Upf3b/Ube2i/Thoc3/Nxt1/Kpna6/Tmem33/Nmd3/Thoc2/Ipo7/Ddx19b/Thoc1/Snupn/Nup85/Sap18/Ncbp2/Nxf1/Ipo8/Magoh/Nup88/Seh1l/Nup153/Nup205/Nup93/Ipo5/Rangap1/Nxf7/Cse1l/Nup133/Casc3/Senp2/Tnpo2/Nupl2/Kpna7/Upf1/Upf3a/Nup214/Nup155/Nd…
mmu00670	mmu00670	One carbon pool by folate	19	0.204376	0.522848	0.98537	0.991397	0.478966	9699	tags=26%, list=27%, signal=19%	Mthfr/Aldh1l1/Amt/Shmt2/Tyms
mmu04714	mmu04714	Thermogenesis	213	-0.18268	-0.77726	0.990331	0.993351	0.47991	6695	tags=20%, list=19%, signal=16%	Smarce1/Cpt1a/Cox4i2/Ndufb11/Cox10/Ndufs1/Sdha/Kdm3a/Coa5/Ndufa7/Cox8a/Cox15/Acsl4/Atp5h/Nras/Rps6kb2/Ndufa3/Uqcrc2/Grb2/Plin1/Prkacb/Cox6c/Ndufs5/Mapk11/Cox6a1/Frs2/Map2k3/Atp5b/Actg1/Uqcrh/Tsc1/Creb3l2/Ndufa1/Cox7b/Prkag2/Slc25a29/Prkab2/Atp5l/Acsl1/Gnas/Pnpla2/Mapk13
mmu03040	mmu03040	Spliceosome	128	-0.172874	-0.683475	0.998466	0.998466	0.482382	28463	tags=99%, list=81%, signal=19%	Snrpf/Snrpg/Txnl4a/Rbm8a/Snrpd2/Gm21293/Sf3a2/Hspa8/Hspa1l/U2af2/Alyref/Prpf31/Snrpa1/Snu13/Ddx23/Snrpe/Snrpb2/Prpf38a/Ppih/Srsf9/Sf3a1/Cherp/Lsm7/Snrpd3/Sf3b4/Snrnp70/Thoc3/Sf3b5/Srsf4/Snrpd1/Usp39/Lsm2/Srsf10/U2af1/Thoc2/Sart1/Prpf3/Thoc1/Tra2b/Snw1/Prpf40a/Lsm6/Lsm3/Wbp11/Prpf6/Hnrnpa1/Pcbp1/Srsf7/Prpf8/Ncbp2/Rbm17/Ppil1/Prpf38b/Lsm4/Snrpb/Lsm5/Lsm8/Magoh/Sf3a3/Sf3b2/Rbm22/Snrpc/Rbm25/Tra2a/Sn…

## Sheet: Reactome_result
	ID	Description	setSize	enrichmentScore	NES	pvalue	p.adjust	qvalues	rank	leading_edge	core_enrichment
R-MMU-418555	R-MMU-418555	G alpha (s) signalling events	369	0.426183	1.7094	0.000118596	0.00465959	0.00310771	7752	tags=37%, list=22%, signal=29%	Olfr646/Gpr150/Olfr1269/Olfr695/Olfr31/Olfr767/Olfr1459/Olfr750/Olfr152/Olfr52/Gpr83/Olfr943/Olfr704/Olfr1469/Glp1r/Olfr698/Olfr981/Olfr1238/Olfr102/Olfr1356/Olfr1028/Olfr161/Lhcgr/Crhr2/Olfr63/Olfr66/Gpr176/Olfr954/Olfr446/Olfr462/Gng4/Olfr351/Pde7b/Olfr554/Olfr392/Olfr656/Olfr354/Mc1r/Olfr393/Olfr1209/Olfr1204/Olfr1508/Olfr715/Olfr365/Adrb1/Mc3r/Olfr20/Olfr355/Olfr1245/Drd1/Olfr1250/Olfr635/Olf…
R-MMU-112316	R-MMU-112316	Neuronal System	312	0.41434	1.63973	0.000121374	0.00465959	0.00310771	6758	tags=35%, list=19%, signal=29%	Slc1a3/Ntrk3/Rps6ka2/Nrxn3/Kcnq2/Epb41l1/Kcnma1/Kcnh7/Slc6a11/Kcnq3/Grin3a/Chrna9/Abcc8/Dlg2/Ppfia3/Dlgap1/Ptprf/Cacnb3/Unc13b/Grin2d/Slc1a1/Grip1/Kcnb1/Grik2/Kcnd3/Shank1/Kcnmb3/Adcy8/Epb41l3/Lrrc7/Kcnj14/Gng4/Gad2/Akap5/Adcy5/Kcnh3/Slc6a3/Kcnk9/Gabrr2/Homer2/Adcy4/Ppfia2/Kcnc1/Gabrg2/Camk2b/Ncald/Gria1/Kcnh4/Chrna3/Gabbr1/Slc6a1/Slc17a7/Shank2/Nlgn3/Grik4/Hcn1/Gabrb3/Kcng1/Camk2a/Grik3/Kcnd1/Kc…
R-MMU-381753	R-MMU-381753	Olfactory Signaling Pathway	270	0.534502	2.08954	0.000123047	0.00465959	0.00310771	7752	tags=41%, list=22%, signal=32%	Olfr646/Olfr1269/Olfr695/Olfr31/Olfr767/Olfr1459/Olfr750/Olfr152/Olfr52/Olfr943/Olfr704/Olfr1469/Olfr698/Olfr981/Olfr1238/Olfr102/Olfr1356/Olfr1028/Olfr161/Olfr63/Olfr66/Olfr954/Olfr446/Olfr462/Olfr351/Olfr554/Olfr392/Olfr656/Olfr354/Olfr393/Olfr1209/Olfr1204/Olfr1508/Olfr715/Olfr365/Olfr20/Olfr355/Olfr1245/Olfr1250/Olfr635/Olfr808/Olfr714/Olfr735/Olfr90/Olfr734/Olfr720/Olfr802/Olfr716/Olfr986/Ol…
R-MMU-1296071	R-MMU-1296071	Potassium Channels	92	0.533097	1.83845	0.00013947	0.00465959	0.00310771	7348	tags=46%, list=21%, signal=36%	Kcnq2/Kcnma1/Kcnh7/Kcnq3/Abcc8/Kcnb1/Kcnd3/Kcnmb3/Kcnj14/Gng4/Kcnh3/Kcnk9/Kcnc1/Kcnh4/Gabbr1/Hcn1/Kcng1/Kcnd1/Kcnk4/Kcnj6/Kcna2/Gng3/Kcnk10/Kcnj15/Kcnn2/Kcnk16/Kcng3/Kcnc2/Kcnab1/Kcng4/Kcnq1/Kcnj11/Kcnj5/Abcc9/Kcnj9/Kcnb2/Kcnq5/Kcnj8/Kcnf1/Kcnmb4/Kcnn3/Kcnq4
R-MMU-75892	R-MMU-75892	Platelet Adhesion to exposed collagen	10	-0.878859	-2.03861	0.00026448	0.00465959	0.00310771	1660	tags=70%, list=5%, signal=67%	Gp1ba/Col1a1/Lyn/Gp6/Fcer1g/Gp1bb
R-MMU-1679131	R-MMU-1679131	Trafficking and processing of endosomal TLR	12	-0.855727	-2.07605	0.000269542	0.00465959	0.00310771	1251	tags=50%, list=4%, signal=48%	Lgmn/Tlr7/Tlr8/Ctss/Unc93b1
R-MMU-2029481	R-MMU-2029481	FCGR activation	13	-0.877779	-2.17347	0.000270343	0.00465959	0.00310771	1977	tags=62%, list=6%, signal=58%	Fyn/Fcgr2b/Fcgr4/Lyn/Syk/Hck/Fgr
R-MMU-5668599	R-MMU-5668599	RHO GTPases Activate NADPH Oxidases	18	-0.861531	-2.32574	0.000271592	0.00465959	0.00310771	1275	tags=50%, list=4%, signal=48%	Rac2/Ncf2/Ncf4/Cyba/Cybb/Ncf1/S100a9/S100a8
R-MMU-2022377	R-MMU-2022377	Metabolism of Angiotensinogen to Angiotensins	15	-0.791939	-2.0307	0.000271813	0.00465959	0.00310771	5057	tags=53%, list=14%, signal=46%	Cpb1/Ctsz/Gzmb/Cma1/Ces1d/Cpa3/Ctsg
R-MMU-1169091	R-MMU-1169091	Activation of NF-kappaB in B cells	17	-0.795474	-2.10745	0.000271887	0.00465959	0.00310771	4851	tags=71%, list=14%, signal=61%	Rela/Uba52/Ikbkb/Nfkbib/Card11/Bcl10/Ikbkg/Nfkbia/Ubb/Nfkbie/Prkcb
R-MMU-140875	R-MMU-140875	Common Pathway of Fibrin Clot Formation	21	-0.809304	-2.2674	0.000276243	0.00465959	0.00310771	1888	tags=48%, list=5%, signal=45%	Proc/Pros1/F8/F10/F5/Prtn3/F13a1/Cd177/Pf4
R-MMU-112409	R-MMU-112409	RAF-independent MAPK1/3 activation	21	-0.769337	-2.15542	0.000276243	0.00465959	0.00310771	4324	tags=67%, list=12%, signal=59%	Dusp1/Dusp4/Map2k1/Jak2/Tyk2/Dusp8/Map2k2/Dusp9/Dusp10/Dusp5/Dusp6/Il6ra/Dusp2
R-MMU-983695	R-MMU-983695	Antigen activates B Cell Receptor (BCR) leading to generation of second messengers	23	-0.878206	-2.52078	0.000277393	0.00465959	0.00310771	1813	tags=61%, list=5%, signal=58%	Itpr3/Itpr2/Ptpn6/Cd22/Blnk/Pik3cd/Cd19/Pik3ap1/Vav1/Syk/Plcg2/Cd79a/Cd79b
R-MMU-5357956	R-MMU-5357956	TNFR1-induced NFkappaB signaling pathway	28	-0.674982	-2.01996	0.000284414	0.00465959	0.00310771	6111	tags=57%, list=17%, signal=47%	Birc2/Usp4/Tradd/Tab3/Ubc/Uba52/Ikbkb/Birc3/Tab2/Xiap/Tnf/Ikbkg/Ubb/Tnfrsf1a/Tnfaip3
R-MMU-2871837	R-MMU-2871837	FCERI mediated NF-kB activation	27	-0.763963	-2.26886	0.000284495	0.00465959	0.00310771	4994	tags=56%, list=14%, signal=48%	Ubc/Rela/Uba52/Ikbkb/Tab2/Card11/Bcl10/Ikbkg/Ube2d1/Nfkbia/Fcer1a/Lyn/Ubb/Fcer1g
R-MMU-2871809	R-MMU-2871809	FCERI mediated Ca+2 mobilization	27	-0.787459	-2.33864	0.000284495	0.00465959	0.00310771	4647	tags=59%, list=13%, signal=52%	Itk/Vav2/Ppp3cb/Lat/Ppp3ca/Tec/Vav3/Grap2/Fcer1a/Lyn/Lcp2/Vav1/Syk/Plcg2/Fcer1g
R-MMU-917729	R-MMU-917729	Endosomal Sorting Complex Required For Transport (ESCRT)	29	-0.656202	-1.98093	0.000285144	0.00465959	0.00310771	8231	tags=66%, list=23%, signal=50%	Vps25/Vps4b/Vps37c/Stam2/Chmp3/Stam/Mvb12a/Hgs/Ubc/Uba52/Chmp2b/Ubap1/Chmp5/Mvb12b/Chmp4c/Tsg101/Chmp4b/Ubb
R-MMU-445355	R-MMU-445355	Smooth Muscle Contraction	29	-0.656782	-1.98268	0.000285144	0.00465959	0.00310771	2366	tags=31%, list=7%, signal=29%	Tpm2/Itga1/Myl12b/Tpm1/Pxn/Myl6/Myl9/Tpm4
R-MMU-3299685	R-MMU-3299685	Detoxification of Reactive Oxygen Species	29	-0.667934	-2.01635	0.000285144	0.00465959	0.00310771	2892	tags=45%, list=8%, signal=41%	Txnrd2/Sod2/Prdx2/Prdx5/Ncf2/Ncf4/Gpx1/Gpx3/Cyba/Cat/Cybb/Ncf1
R-MMU-1169410	R-MMU-1169410	Antiviral mechanism by IFN-stimulated genes	31	-0.68484	-2.10074	0.000286041	0.00465959	0.00310771	3461	tags=48%, list=10%, signal=44%	Uba7/Mx2/Plcg1/Eif2ak2/Ifit1bl2/Usp18/Ppm1b/Oasl1/Arih1/Rnasel/Flnb/Isg15/Ube2l6/Eif4e3
R-MMU-5357905	R-MMU-5357905	Regulation of TNFR1 signaling	31	-0.63448	-1.94626	0.000286041	0.00465959	0.00310771	6111	tags=48%, list=17%, signal=40%	Birc2/Usp4/Tradd/Ubc/Uba52/Ikbkb/Birc3/Xiap/Tnf/Ikbkg/Tax1bp1/Ubb/Tnfrsf1a/Tnfaip3
R-MMU-451927	R-MMU-451927	Interleukin-2 family signaling	31	-0.655623	-2.01112	0.000286041	0.00465959	0.00310771	5975	tags=65%, list=17%, signal=54%	Il5ra/Stat5a/Stat5b/Grb2/Stat3/Il15/Jak2/Pik3r2/Il15ra/Il2rb/Ptk2b/Il21r/Ptpn6/Stat4/Csf2rb/Jak3/Pik3cd/Csf2ra/Syk
R-MMU-168928	R-MMU-168928	DDX58/IFIH1-mediated induction of interferon-alpha/beta	30	-0.691061	-2.1026	0.000287109	0.00465959	0.00310771	4851	tags=50%, list=14%, signal=43%	Rela/Uba52/Ikbkb/Nfkbib/Nfkb2/Ikbkg/Nfkbia/Tax1bp1/Nlrx1/Ubb/Ikbke/App/Irf7/Tnfaip3
R-MMU-168638	R-MMU-168638	NOD1/2 Signaling Pathway	30	-0.688241	-2.09402	0.000287109	0.00465959	0.00310771	6472	tags=63%, list=18%, signal=52%	Cyld/Casp2/Birc2/Tab3/Ubc/Itch/Ripk2/Uba52/Ikbkb/Mapk11/Birc3/Tab2/Irak1/Ikbkg/Ubb/Casp1/Tnfaip3/Mapk13
R-MMU-5675221	R-MMU-5675221	Negative regulation of MAPK pathway	30	-0.736829	-2.24185	0.000287109	0.00465959	0.00310771	5938	tags=60%, list=17%, signal=50%	Dusp1/Braf/Ubc/Dusp4/Map2k1/Uba52/Ksr1/Dusp8/Mark3/Brap/Map2k2/Dusp9/Dusp10/Dusp5/Dusp6/Ubb/Dusp2
R-MMU-5626467	R-MMU-5626467	RHO GTPases activate IQGAPs	30	-0.646133	-1.9659	0.000287109	0.00465959	0.00310771	2657	tags=27%, list=8%, signal=25%	Tubb2a/Iqgap1/Tubb6/Cdh1/Tuba1a/Tuba8/Tubb1
R-MMU-114604	R-MMU-114604	GPVI-mediated activation cascade	34	-0.790085	-2.479	0.0002886	0.00465959	0.00310771	3929	tags=65%, list=11%, signal=58%	Vav2/Lat/Rac2/Pik3r6/Fyn/Rhoa/Ptpn6/Pik3cg/Pik3r5/Col1a1/Vav3/Lyn/Rhob/Mpig6b/Gp6/Lcp2/Vav1/Syk/Plcg2/Fcer1g/Clec1b
R-MMU-140877	R-MMU-140877	Formation of Fibrin Clot (Clotting Cascade)	35	-0.753831	-2.38247	0.000290192	0.00465959	0.00310771	1888	tags=34%, list=5%, signal=32%	Proc/Gp1ba/Pros1/F8/F10/F5/Prtn3/F13a1/Cd177/Pf4/Gp1bb
R-MMU-1433557	R-MMU-1433557	Signaling by SCF-KIT	38	-0.713253	-2.2922	0.000294118	0.00465959	0.00310771	4661	tags=55%, list=13%, signal=48%	Grb2/Stat3/Sh2b3/Jak2/Pik3r2/Fer/Src/Fyn/Prkca/Ptpn6/Tec/Cma1/Grap2/Fes/Kit/Lyn/Sh2b2/Vav1/Grap/Mmp9
R-MMU-380108	R-MMU-380108	Chemokine receptors bind chemokines	39	-0.642803	-2.0797	0.000295072	0.00465959	0.00310771	1991	tags=28%, list=6%, signal=27%	Cxcr1/Ccr7/Cxcr5/Cxcr2/Cxcl10/Ccl5/Cxcl2/Cx3cr1/Pf4/Ppbp
R-MMU-5607764	R-MMU-5607764	CLEC7A (Dectin-1) signaling	39	-0.725881	-2.34849	0.000295072	0.00465959	0.00310771	4994	tags=51%, list=14%, signal=44%	Ubc/Rela/Uba52/Ikbkb/Ppp3cb/Tab2/Ppp3ca/Nfkb2/Bcl10/Ikbkg/Ube2d1/Nfkbia/Card9/Ube2m/Prkcd/Relb/Ubb/Plcg2/Il1b
R-MMU-512988	R-MMU-512988	Interleukin-3, Interleukin-5 and GM-CSF signaling	39	-0.665495	-2.15312	0.000295072	0.00465959	0.00310771	4851	tags=56%, list=14%, signal=49%	Stat5a/Ubc/Stat5b/Grb2/Uba52/Jak2/Pik3r2/Crkl/Il2rb/Fyn/Ptpn6/Tec/Csf2rb/Jak3/Lyn/Ubb/Pik3cd/Csf2ra/Vav1/Syk/Hck
R-MMU-1660662	R-MMU-1660662	Glycosphingolipid metabolism	39	-0.634995	-2.05444	0.000295072	0.00465959	0.00310771	4680	tags=49%, list=13%, signal=42%	Smpd1/Smpd3/Arsa/B3galnt1/Arsb/Gba/Ctsa/Neu2/B4galnt1/Neu1/Ugcg/Glb1/Asah1/Smpd2/Hexb/Hexa/Cerk/Gm2a
R-MMU-75893	R-MMU-75893	TNF signaling	41	-0.631711	-2.06414	0.000298151	0.00465959	0.00310771	6111	tags=49%, list=17%, signal=40%	Birc2/Usp4/Tradd/Tab3/Ubc/Smpd3/Nsmaf/Uba52/Ikbkb/Birc3/Tab2/Xiap/Tnf/Ikbkg/Tax1bp1/Smpd2/Ubb/Tnfrsf1a/Tnfaip3
R-MMU-1236975	R-MMU-1236975	Antigen processing-Cross presentation	43	-0.68234	-2.24655	0.000301568	0.00465959	0.00310771	4466	tags=51%, list=13%, signal=45%	Cd207/H2-M10.4/H2-Q7/Tap2/H2-T23/Lnpep/H2-M3/H2-K1/Itgb5/Tap1/H2-Q10/B2m/Snap23/Ncf2/Ncf4/H2-T22/Cd36/H2-Q6/Cyba/Cybb/Ncf1
R-MMU-1660499	R-MMU-1660499	Synthesis of PIPs at the plasma membrane	44	-0.615248	-2.03186	0.000304414	0.00465959	0.00310771	5074	tags=50%, list=14%, signal=43%	Mtmr14/Pi4k2b/Inpp5k/Rab4a/Pik3r2/Pip5k1c/Rufy1/Pi4k2a/Mtmr1/Plekha6/Rab5a/Mtmr3/Pik3r6/Mtm1/Pip4k2a/Pik3cg/Inpp5j/Pik3r5/Pik3cd/Bmx/Plekha2
R-MMU-168643	R-MMU-168643	Nucleotide-binding domain, leucine rich repeat containing receptor (NLR) signaling pathways	44	-0.683965	-2.2588	0.000304414	0.00465959	0.00310771	4994	tags=59%, list=14%, signal=51%	Casp2/Birc2/Tab3/Ubc/Itch/Ripk2/Uba52/Ikbkb/Aim2/Mapk11/Hsp90ab1/Birc3/Txnip/Tab2/Irak1/Panx1/Ikbkg/Nlrp3/Bcl2l1/Mefv/Ubb/Casp1/Pstpip1/Tnfaip3/Mapk13
R-MMU-2424491	R-MMU-2424491	DAP12 signaling	45	-0.705584	-2.33818	0.000305064	0.00465959	0.00310771	4113	tags=49%, list=12%, signal=43%	Klrk1/H2-Q7/Pik3r2/Vav2/Klrd1/Lat/H2-T23/H2-M3/H2-K1/Fyn/H2-Q10/B2m/H2-T22/Vav3/Grap2/Trem2/H2-Q6/Lcp2/Syk/Plcg2/Tyrobp
R-MMU-166658	R-MMU-166658	Complement cascade	45	-0.647309	-2.14506	0.000305064	0.00465959	0.00310771	1430	tags=27%, list=4%, signal=26%	Pros1/C1qa/Cd19/Fcna/C5ar1/Cfp/C3/C1qb/Elane/Fcnb/Clu
R-MMU-6803157	R-MMU-6803157	Antimicrobial peptides	48	-0.811664	-2.72476	0.000306373	0.00465959	0.00310771	1313	tags=35%, list=4%, signal=34%	Ear6/Rnase6/Slc11a1/Ear2/Tlr2/Ctsg/Prtn3/Elane/Clu/Pglyrp1/Ltf/S100a9/Lyz2/S100a8/Camp/Lcn2
R-MMU-70326	R-MMU-70326	Glucose metabolism	48	-0.566332	-1.90118	0.000306373	0.00465959	0.00310771	7262	tags=56%, list=21%, signal=45%	Pgam2/Gapdh/Pfkfb2/Slc37a4/Slc37a1/Hk2/Pck2/Pgk1/Pfkp/Pck1/Eno1/Aldoa/Slc37a2/Aldoc/Gnpda2/G6pc3/Adpgk/Pgm2l1/Pgam1/Fbp1/Pfkfb4/Gpi1/Eno1b/Bpgm/Pkm/Hk3
R-MMU-5668541	R-MMU-5668541	TNFR2 non-canonical NF-kB pathway	48	-0.646041	-2.16876	0.000306373	0.00465959	0.00310771	4339	tags=50%, list=12%, signal=44%	Lta/Uba52/Tnfrsf18/Tnfsfm13/Birc3/Traf3/Tnfrsf12a/Eda/Tnf/Nfkb2/Tnfsf12/Tnfsf13/Ube2m/Tnfsf14/Tnfsf4/Tnfsf9/Tnfrsf1b/Relb/Ubb/Tnfrsf1a/Ltbr/Ltb/Tnfrsf13b
R-MMU-9020702	R-MMU-9020702	Interleukin-1 signaling	50	-0.627367	-2.12279	0.000309215	0.00465959	0.00310771	5235	tags=48%, list=15%, signal=41%	Tab3/Ubc/Rela/Ripk2/Uba52/Ikbkb/Tnip2/Nfkbib/Il1rap/Tab2/Irak1/Nfkb2/Ikbkg/Il1rn/Nfkbia/Irak4/Map3k3/Sqstm1/Map3k8/Ubb/App/Il1b/Irak3
R-MMU-913531	R-MMU-913531	Interferon Signaling	52	-0.541615	-1.84659	0.000311721	0.00465959	0.00310771	3959	tags=35%, list=11%, signal=31%	Tyk2/Sumo1/Ifit1bl2/Usp18/Ppm1b/Oasl1/Arih1/Ifnar2/Rnasel/Flnb/Camk2d/Ptpn6/Ifngr1/Isg15/Prkcd/Ube2l6/Eif4e3
R-MMU-2142753	R-MMU-2142753	Arachidonic acid metabolism	52	-0.567353	-1.93434	0.000311721	0.00465959	0.00310771	2648	tags=23%, list=7%, signal=21%	Lta4h/Mapkapk2/Gpx1/Ptgs2/Cbr1/Cyp4b1/Ptgs1/Alox5/Alox12/Alox5ap/Alox15
R-MMU-983705	R-MMU-983705	Signaling by the B Cell Receptor (BCR)	52	-0.762241	-2.5988	0.000311721	0.00465959	0.00310771	1813	tags=46%, list=5%, signal=44%	Ppp3ca/Sh3kbp1/Card11/Itpr3/Itpr2/Bcl10/Ikbkg/Ptpn6/Nfkbia/Cd22/Lyn/Blnk/Ubb/Pik3cd/Nfkbie/Cd19/Pik3ap1/Vav1/Syk/Prkcb/Plcg2/Cd79a/Cd79b
R-MMU-2172127	R-MMU-2172127	DAP12 interactions	53	-0.721229	-2.46483	0.000314169	0.00465959	0.00310771	4113	tags=49%, list=12%, signal=43%	Klrk1/H2-Q7/Pik3r2/Vav2/Klrd1/Lat/H2-T23/H2-M3/H2-K1/Fyn/H2-Q10/B2m/H2-T22/Vav3/Grap2/Trem2/H2-Q6/Clec5a/Siglecg/Lcp2/Syk/Plcg2/Sirpa/Tyrobp/Cd300lb
R-MMU-446652	R-MMU-446652	Interleukin-1 family signaling	58	-0.632219	-2.20782	0.000315557	0.00465959	0.00310771	5235	tags=47%, list=15%, signal=40%	Tab3/Ubc/Rela/Ripk2/Stat3/Uba52/Ikbkb/Tnip2/Nfkbib/Il1rap/Tab2/Irak1/Nfkb2/Ikbkg/Il1rn/Nfkbia/Irak4/Map3k3/Sqstm1/Map3k8/Ubb/Casp1/App/Ctsg/Il1b/Irak3
R-MMU-2029482	R-MMU-2029482	Regulation of actin dynamics for phagocytic cup formation	58	-0.580063	-2.02568	0.000315557	0.00465959	0.00310771	5102	tags=43%, list=14%, signal=37%	Cdc42/Grb2/Arpc4/Abi1/Vav2/Arpc2/Wasf2/Actr3/Hsp90ab1/Arpc1a/Actg1/Baiap2/Arpc5/Cyfip2/Brk1/Fcgr2b/Vav3/Elmo1/Limk1/Nckap1l/Fcgr4/Arpc1b/Vav1/Syk
R-MMU-202403	R-MMU-202403	TCR signaling	54	-0.530741	-1.819	0.000316256	0.00465959	0.00310771	6701	tags=50%, list=19%, signal=41%	Cd4/Plcg1/Ube2d2a/Pik3ca/Pten/Ubc/Rela/Itk/Ripk2/Uba52/Pik3r2/Ikbkb/H2-Eb2/Lat/Tab2/Card11/Bcl10/Ikbkg/Ube2d1/Nfkbia/Cd101/Grap2/Ptpn22/Ubb/Ptprc/Lcp2
R-MMU-5621481	R-MMU-5621481	C-type lectin receptors (CLRs)	56	-0.707638	-2.44942	0.00031736	0.00465959	0.00310771	4994	tags=50%, list=14%, signal=43%	Ubc/Rela/Uba52/Ikbkb/Ppp3cb/Clec4e/Clec4n/Tab2/Ppp3ca/Clec4d/Icam2/Nfkb2/Fyn/Bcl10/Ikbkg/Ube2d1/Nfkbia/Card9/Ube2m/Prkcd/Lyn/Relb/Ubb/Syk/Plcg2/Il1b/Fcer1g
R-MMU-8852135	R-MMU-8852135	Protein ubiquitination	56	-0.563797	-1.95152	0.00031736	0.00465959	0.00310771	5368	tags=34%, list=15%, signal=29%	Pex13/Rnf181/Pex5/Ubc/Uba1/Uba52/Rraga/Rad18/Ube2e3/Bcl10/Ube2d1/Ube2c/Ube2d3/Ube2h/Rnf20/Ube2r2/Ube2b/Ubb
R-MMU-373760	R-MMU-373760	L1CAM interactions	59	-0.519342	-1.81643	0.000318979	0.00465959	0.00310771	2698	tags=22%, list=8%, signal=20%	Actg1/Tubb2a/Map2k2/Sdcbp/Itga2b/Tubb6/Tuba1a/Nrp1/Sptbn4/Tuba8/Itgb3/Tubb1
R-MMU-8873719	R-MMU-8873719	RAB geranylgeranylation	55	-0.564533	-1.94001	0.000319489	0.00465959	0.00310771	4199	tags=35%, list=12%, signal=30%	Rab11a/Rab19/Rab5c/Rab18/Rab11b/Rab5a/Rab39/Rab38/Rab21/Rab27b/Rab27a/Rab6b/Rab2b/Rab31/Rab3d/Rab37/Rab32/Rab44
R-MMU-174084	R-MMU-174084	Autodegradation of Cdh1 by Cdh1:APC/C	62	-0.515327	-1.81858	0.00032	0.00465959	0.00310771	6082	tags=29%, list=17%, signal=24%	Anapc2/Psmb10/Ubc/Psme2/Fzr1/Uba52/Psmd8/Psmf1/Psme2b/Psmb9/Psme1/Ube2d1/Ube2c/Psmd4/Psme3/Ubb/Psmb8
R-MMU-190242	R-MMU-190242	FGFR1 ligand binding and activation	10	0.819862	1.78867	0.000321492	0.00465959	0.00310771	4088	tags=60%, list=12%, signal=53%	Fgf1/Kl/Fgf22/Fgf4/Fgf5/Fgfr1
R-MMU-168164	R-MMU-168164	Toll Like Receptor 3 (TLR3) Cascade	68	-0.548964	-1.97132	0.000323102	0.00465959	0.00310771	5041	tags=41%, list=14%, signal=35%	Tab3/Ppp2r1a/Ubc/Rela/Ripk2/Dusp4/Uba52/Fos/Ikbkb/Mapk11/Map2k3/Tnip2/Nfkbib/Tab2/Irak1/Jun/Mapkapk2/Nfkb2/Ikbkg/Nfkbia/Mapkapk3/Map3k8/Dusp3/Dusp6/Ubb/App/Irf7
R-MMU-2454202	R-MMU-2454202	Fc epsilon receptor (FCERI) signaling	67	-0.687127	-2.46256	0.000323415	0.00465959	0.00310771	4994	tags=48%, list=14%, signal=41%	Ubc/Rela/Grb2/Itk/Uba52/Fos/Pik3r2/Ikbkb/Vav2/Ppp3cb/Lat/Tab2/Ppp3ca/Jun/Card11/Bcl10/Ikbkg/Ube2d1/Nfkbia/Tec/Vav3/Grap2/Fcer1a/Lyn/Ubb/Lat2/Lcp2/Vav1/Syk/Plcg2/Fcer1g
R-MMU-428157	R-MMU-428157	Sphingolipid metabolism	79	-0.545303	-2.00737	0.000336814	0.00465959	0.00310771	4879	tags=38%, list=14%, signal=33%	Psap/Smpd1/Smpd3/Arsa/Vapa/B3galnt1/Prkd2/Arsb/Gba/Prkd3/Ctsa/Neu2/Sptlc2/Plpp2/B4galnt1/Neu1/Ugcg/Sgms2/Aldh3a2/Glb1/Asah1/Cers4/Smpd2/Hexb/Cers5/Hexa/Aldh3b1/Cerk/Gm2a
R-MMU-2029480	R-MMU-2029480	Fcgamma receptor (FCGR) dependent phagocytosis	78	-0.643142	-2.36039	0.000337382	0.00465959	0.00310771	4034	tags=40%, list=11%, signal=35%	Pik3r2/Vav2/Arpc2/Pld3/Wasf2/Actr3/Hsp90ab1/Arpc1a/Actg1/Baiap2/Src/Arpc5/Fyn/Cyfip2/Brk1/Fcgr2b/Vav3/Elmo1/Limk1/Nckap1l/Fcgr4/Prkcd/Lyn/Pld4/Arpc1b/Vav1/Syk/Plcg2/Hck/Fgr
R-MMU-975138	R-MMU-975138	TRAF6 mediated induction of NFkB and MAP kinases upon TLR7/8 or 9 activation	80	-0.562566	-2.07644	0.000337724	0.00465959	0.00310771	5185	tags=42%, list=15%, signal=36%	Ppp2cb/Tab3/Ppp2r1a/Ubc/Rela/Ripk2/Dusp4/Ly96/Uba52/Fos/Ikbkb/Mapk11/Map2k3/Tnip2/Nfkbib/Tab2/Irak1/Jun/Mapkapk2/Nfkb2/Ikbkg/Nfkbia/Irak4/Mapkapk3/Map3k8/Dusp3/Tlr7/Dusp6/Ubb/Tlr8/Cd14/Tlr4/App
R-MMU-168181	R-MMU-168181	Toll Like Receptor 7/8 (TLR7/8) Cascade	81	-0.576619	-2.12748	0.000339328	0.00465959	0.00310771	5185	tags=43%, list=15%, signal=37%	Ppp2cb/Tab3/Ppp2r1a/Ubc/Rela/Ripk2/Dusp4/Ly96/Uba52/Fos/Ikbkb/Mapk11/Map2k3/Tnip2/Nfkbib/Tab2/Irak1/Jun/Mapkapk2/Nfkb2/Ikbkg/Nfkbia/Irak4/Mapkapk3/Map3k8/Dusp3/Tlr7/Dusp6/Ubb/Tlr8/Cd14/Tlr4/App/Irf7
R-MMU-975155	R-MMU-975155	MyD88 dependent cascade initiated on endosome	81	-0.576619	-2.12748	0.000339328	0.00465959	0.00310771	5185	tags=43%, list=15%, signal=37%	Ppp2cb/Tab3/Ppp2r1a/Ubc/Rela/Ripk2/Dusp4/Ly96/Uba52/Fos/Ikbkb/Mapk11/Map2k3/Tnip2/Nfkbib/Tab2/Irak1/Jun/Mapkapk2/Nfkb2/Ikbkg/Nfkbia/Irak4/Mapkapk3/Map3k8/Dusp3/Tlr7/Dusp6/Ubb/Tlr8/Cd14/Tlr4/App/Irf7
R-MMU-1632852	R-MMU-1632852	Macroautophagy	84	-0.552943	-2.05055	0.000345066	0.00465959	0.00310771	4036	tags=42%, list=11%, signal=37%	Atg3/Chmp3/Fundc1/Lamtor4/Pik3r4/Ubc/Mtmr14/Uba52/Chmp2b/Map1lc3a/Atg14/Rraga/Rb1cc1/Atg4c/Gabarapl1/Tsc1/Chmp4c/Rragd/Mtmr3/Src/Chmp4b/Wipi1/Prkag2/Wdr45/Prkab2/Atg4a/Sqstm1/Gabarap/Pink1/Atg12/Becn1/Map1lc3b/Ubb/Gabarapl2
R-MMU-168138	R-MMU-168138	Toll Like Receptor 9 (TLR9) Cascade	85	-0.567664	-2.11119	0.000345185	0.00465959	0.00310771	5185	tags=41%, list=15%, signal=35%	Ppp2cb/Tab3/Ppp2r1a/Ubc/Rela/Ripk2/Dusp4/Ly96/Uba52/Fos/Ikbkb/Mapk11/Map2k3/Tnip2/Nfkbib/Tab2/Irak1/Jun/Mapkapk2/Nfkb2/Ikbkg/Nfkbia/Irak4/Mapkapk3/Map3k8/Dusp3/Tlr7/Dusp6/Ubb/Tlr8/Cd14/Tlr4/App/Irf7
R-MMU-166166	R-MMU-166166	MyD88-independent TLR4 cascade	88	-0.580677	-2.16818	0.000350754	0.00465959	0.00310771	5185	tags=44%, list=15%, signal=38%	Ppp2cb/Tab3/Ppp2r1a/Ubc/Rela/Ripk2/Dusp4/Ly96/Uba52/Fos/Ikbkb/Mapk11/Map2k3/Tnip2/Birc3/Tank/Traf3/Nfkbib/Tab2/Irak1/Jun/Mapkapk2/Ripk3/Nfkb2/Ikbkg/Ube2d1/Nfkbia/Ube2d3/Mapkapk3/Map3k8/Dusp3/Dusp6/Ubb/Cd14/Tlr4/Ikbke/App/Irf7
R-MMU-937061	R-MMU-937061	TRIF(TICAM1)-mediated TLR4 signaling	88	-0.580677	-2.16818	0.000350754	0.00465959	0.00310771	5185	tags=44%, list=15%, signal=38%	Ppp2cb/Tab3/Ppp2r1a/Ubc/Rela/Ripk2/Dusp4/Ly96/Uba52/Fos/Ikbkb/Mapk11/Map2k3/Tnip2/Birc3/Tank/Traf3/Nfkbib/Tab2/Irak1/Jun/Mapkapk2/Ripk3/Nfkb2/Ikbkg/Ube2d1/Nfkbia/Ube2d3/Mapkapk3/Map3k8/Dusp3/Dusp6/Ubb/Cd14/Tlr4/Ikbke/App/Irf7
R-MMU-4420097	R-MMU-4420097	VEGFA-VEGFR2 Pathway	90	-0.601216	-2.25425	0.000353732	0.00465959	0.00310771	4280	tags=42%, list=12%, signal=37%	Rictor/Abi1/Pik3r2/Vav2/Mapk11/Wasf2/Akt2/Actg1/Nck2/Baiap2/Rock1/Axl/Ptk2b/Mapkapk2/Src/Fyn/Rhoa/Cyfip2/Prkca/Brk1/Ncf2/Cav1/Pxn/Ncf4/Mapkapk3/Vav3/Elmo1/Nckap1l/Prkcd/Prr5/Cyba/Vav1/Prkcb/Itgb3/Mapk13/Cybb/Ncf1
R-MMU-198933	R-MMU-198933	Immunoregulatory interactions between a Lymphoid and a non-Lymphoid cell	94	-0.678372	-2.56103	0.000358295	0.00465959	0.00310771	3258	tags=39%, list=9%, signal=36%	H2-T23/Cd300lg/H2-M3/H2-K1/Cd96/Cd300a/Icam2/Cxadr/Pilra/H2-Q10/B2m/Fcgr2b/Lair1/Cd1d1/Col1a1/H2-T22/Ifitm3/Fcgr4/Trem2/Cd22/Slamf7/Jaml/Hcst/Cd19/H2-Q6/Siglecg/C3/Siglece/Ifitm1/Treml1/Cd33/Cd226/Sell/Lilrb4a/Itgb2/Cd300lb
R-MMU-109581	R-MMU-109581	Apoptosis	95	-0.49498	-1.87467	0.000359454	0.00465959	0.00310771	2488	tags=18%, list=7%, signal=17%	Rock1/Gzmb/Xiap/Pmaip1/Kpna1/Cdh1/Bcl2l1/Prkcd/Satb1/Cd14/Ppp3cc/Tlr4/Bmx/Vim/Gsn/Mcpt8
R-MMU-194138	R-MMU-194138	Signaling by VEGF	98	-0.572925	-2.17991	0.000359971	0.00465959	0.00310771	4280	tags=40%, list=12%, signal=35%	Rictor/Abi1/Pik3r2/Vav2/Mapk11/Wasf2/Akt2/Actg1/Nck2/Baiap2/Rock1/Axl/Ptk2b/Mapkapk2/Src/Fyn/Rhoa/Cyfip2/Prkca/Brk1/Ncf2/Cav1/Pxn/Ncf4/Mapkapk3/Vav3/Elmo1/Nckap1l/Nrp1/Prkcd/Prr5/Cyba/Vav1/Prkcb/Itgb3/Mapk13/Cybb/Ncf1
R-MMU-5357801	R-MMU-5357801	Programmed Cell Death	102	-0.509275	-1.9524	0.000363504	0.00465959	0.00310771	5197	tags=30%, list=15%, signal=26%	Ticam2/Fasl/Ubc/Casp6/Sfn/Ly96/Acin1/Uba52/Bak1/Birc3/Stk26/Rock1/Mlkl/Gzmb/Xiap/Ripk3/Pmaip1/Kpna1/Cdh1/Bcl2l1/Prkcd/Satb1/Ubb/Cd14/Ppp3cc/Tlr4/Bmx/Vim/Gsn/Mcpt8
[truncated: 916 more rows]
