# Supplementary material for: Endocytosis of the thrombopoietin receptor Mpl regulates megakaryocyte and erythroid maturation in mice
Source: Front Oncol. 2022 Aug 30;12:959806. doi: 10.3389/fonc.2022.959806 (PMC9468709; doi:10.3389/fonc.2022.959806)
Supplement: Supplementary file 2 [file Table_2.xlsx]

## Sheet: sig_Dnm2KO_TF
	baseMean	log2FoldChange	lfcSE	stat	pvalue	padj
0610005C13Rik	5.34197	-2.57879	0.799038	-3.24787	0.00116273	0.0345422
1110004F10Rik	866.109	0.771328	0.245058	3.14748	0.00164683	0.0409372
1700008H02Rik	17.2888	-3.07456	0.838193	-3.66694	0.000245468	0.0187472
1700015I17Rik	11.8352	-2.77085	0.740973	-3.73057	0.000191048	0.0169147
1700110I01Rik	8.88839	-3.62533	1.02301	-3.51627	0.000437652	0.0226171
1700128F08Rik	8.636	-3.04679	0.961215	-3.15462	0.00160709	0.0405212
2410018L13Rik	11.1136	-3.20633	1.02134	-3.12394	0.00178444	0.0425482
2810408I11Rik	40.9204	1.33515	0.388288	3.43652	0.000589228	0.0253268
2900026A02Rik	7.01803	-2.60603	0.795203	-3.25168	0.00114724	0.034311
2900027M19Rik	66.9778	-2.82113	0.667642	-4.22161	2.4256e-05	0.0082556
4930435F18Rik	83.6791	-2.7203	0.796292	-3.4203	0.000625512	0.025886
4930470H14Rik	109.586	-3.00465	0.723335	-4.14927	3.33531e-05	0.00909672
4930474N05Rik	2.86456	-3.2472	1.07079	-3.07498	0.00210516	0.0459048
4930511M06Rik	45.3241	-2.19428	0.605807	-3.62262	0.00029163	0.0191496
4930515G13Rik	9.2505	-3.20201	1.01612	-3.28134	0.00103314	0.0324348
4930521O11Rik	20.7272	-3.20375	0.914778	-3.51479	0.000440106	0.0226171
4930533N22Rik	262.119	-2.39062	0.684596	-3.49347	0.000476784	0.023404
4930554C24Rik	33.1389	-3.35867	0.828022	-4.04063	5.33082e-05	0.0112219
4930562F07Rik	6.9404	2.83301	0.812523	3.41255	0.000643588	0.0261186
4932414J04Rik	4.20612	-3.69723	1.04514	-3.57478	0.000350517	0.0203838
4933427J07Rik	87.6151	-2.64412	0.676722	-3.90278	9.50959e-05	0.0133617
4933436I20Rik	14.4844	-2.95658	0.949178	-3.09189	0.00198887	0.0445022
4933438K21Rik	11.112	-3.08156	1.02242	-3.13387	0.00172515	0.0418543
9330121K16Rik	7.56096	-3.29079	0.999799	-3.25982	0.00111484	0.0337392
9530046B11Rik	10.5365	-3.53958	0.760193	-4.64209	3.44895e-06	0.00424075
9630050E16Rik	13.2973	-2.35984	0.731243	-3.21059	0.00132461	0.0364923
9930111J21Rik2	86.956	-2.84479	0.554342	-5.12988	2.89931e-07	0.000859887
A230004M16Rik	5.42935	-2.98785	0.969637	-3.02732	0.00246733	0.049725
A230077H06Rik	14.4317	-2.83819	0.800419	-3.53567	0.000406748	0.0219692
A430027C01Rik	10.7495	-1.9845	0.644175	-3.0667	0.00216433	0.0463332
A530083I20Rik	23.6457	-2.02345	0.65467	-3.09151	0.0019914	0.0445022
A630031M04Rik	7.49193	-4.30735	1.0389	-4.30348	1.68133e-05	0.00783941
Aatk	15.8917	-3.09361	0.839695	-3.66294	0.000249341	0.0188809
Abcc2	5.36389	-3.1829	1.12624	-3.06885	0.00214881	0.0462884
Abcg1	11.9635	-2.53724	0.6522	-3.88796	0.000101089	0.0135716
Abhd15	9.8157	-3.20642	0.839927	-3.79332	0.000148644	0.015115
Abhd16b	6.817	-2.95016	0.953656	-3.05607	0.00224259	0.047118
Abr	17.3691	-2.99925	0.847573	-3.52239	0.00042768	0.02245
Acad12	15.26	-2.26958	0.711303	-3.19428	0.00140181	0.0374552
Acpp	14.3139	-1.96089	0.538682	-3.64178	0.000270754	0.0189601
Acvr1b	3.15971	-3.30693	1.04504	-3.23213	0.00122872	0.035213
Adam12	7.42534	-3.83061	0.901764	-4.19364	2.74512e-05	0.0082556
Adamts2	10.3207	-3.51114	1.04017	-3.38488	0.000712101	0.0268293
Adamts9	5.84607	-3.54035	1.0799	-3.43871	0.0005845	0.025204
Adarb1	23.9728	-2.29465	0.627835	-3.65844	0.00025376	0.0189601
Agbl2	20.6914	-1.81051	0.51047	-3.54279	0.000395923	0.0218486
AI838599	54.2707	-3.53739	0.960445	-3.70392	0.000212295	0.0179042
Akap12	4.70804	-3.30733	1.07742	-3.10793	0.00188401	0.0432037
Ampd1	3.92147	-3.51796	1.07712	-3.41684	0.000633531	0.0260362
Ank3	10.1883	-3.13454	0.976644	-3.26474	0.00109563	0.0335571
Aoah	10.1588	-3.8139	0.892297	-4.24731	2.16348e-05	0.0082556
Ap1s3	30.1822	-1.95647	0.643502	-3.04545	0.00232336	0.047952
Appl2	4.45273	-3.963	1.05565	-3.84809	0.000119044	0.0140291
Arhgap26	5.45985	-3.1973	0.937908	-3.36425	0.000767507	0.0273703
Arhgef10l	9.38394	-3.62015	1.02181	-3.59377	0.000325921	0.0196807
Arhgef17	3.8075	-3.34071	1.07208	-3.17346	0.00150636	0.0389052
Asb18	13.3187	-2.75595	0.804084	-3.43526	0.000591986	0.0253841
Ash1l	398.558	-0.613156	0.198743	-3.08515	0.00203446	0.0450012
Atp11a	72.9499	-1.59357	0.442729	-3.59963	0.000318668	0.0196807
Atp5md	288.506	1.06915	0.273127	3.91442	9.06202e-05	0.0133272
AU019990	3.21195	-2.8574	0.989027	-3.0598	0.00221486	0.0469731
AY512931	3.47665	-2.91463	0.942975	-3.03705	0.00238906	0.048698
B3gnt5	5.42924	-3.97163	1.00887	-3.9905	6.59332e-05	0.012828
Bach2	32.1769	-3.97647	0.840677	-4.73396	2.20185e-06	0.00392517
Bank1	17.8014	-3.41801	0.998513	-3.41309	0.000642314	0.0261186
Bcar3	6.86912	-3.13387	0.891609	-3.54065	0.000399141	0.0218911
Bcl11b	9.15582	-2.91323	1.07259	-3.1826	0.00145961	0.0383918
Bcr	16.2513	-3.11411	0.946246	-3.45462	0.000551075	0.0246655
Bglap3	4.9834	-3.56324	0.919879	-3.86664	0.000110347	0.0139264
Bmp7	3.09455	-3.4884	0.925888	-3.71248	0.000205241	0.0176423
Btbd16	7.13121	-2.60656	0.66239	-3.90605	9.38157e-05	0.0133617
Btbd3	7.03566	-3.44779	1.05708	-3.31388	0.000920104	0.0303771
C2cd4a	12.4389	3.89479	0.897203	4.19262	2.75757e-05	0.0082556
C330022B21Rik	5.34138	-3.77512	1.02547	-3.676	0.000236919	0.0186226
C4a	4.14838	-2.87099	0.87195	-3.44719	0.000566447	0.0247664
C920009B18Rik	6.52623	-3.89002	1.019	-4.04391	5.25662e-05	0.0112219
Cacna2d4	6.43726	-3.02145	0.921111	-3.26765	0.00108444	0.0334308
Cacnb2	5.51384	-3.51137	1.01798	-3.47557	0.000509762	0.0236881
Cand2	7.21979	-2.3447	0.637652	-3.65438	0.0002578	0.0189601
Casz1	5.42783	-2.97251	0.918986	-3.21099	0.0013228	0.0364923
Cav1	9.93816	-3.06761	1.06575	-3.15578	0.0016007	0.0405184
Cbs	7.22916	-3.10383	1.01772	-3.03133	0.00243482	0.0493481
Ccbe1	4.4308	-3.49624	1.07861	-3.43914	0.000583576	0.025204
Ccdc30	10.8719	-3.3908	0.767564	-4.36691	1.26018e-05	0.00700778
Cd209g	6.57321	-3.2534	1.04229	-3.1183	0.00181896	0.0425482
Cd244a	4.83695	-3.62055	0.952205	-3.901	9.57948e-05	0.0133617
Cd40	28.0038	-2.99887	0.780954	-3.83467	0.000125733	0.0143425
Cd6	3.03341	-3.4174	1.02854	-3.3528	0.000799973	0.027994
Cd84	26.9592	-2.26705	0.668641	-3.39945	0.00067522	0.0266606
Cd93	11.5347	-2.22654	0.72966	-3.04201	0.00235002	0.0481819
Cdc14b	7.03993	-2.13833	0.658669	-3.23859	0.00120122	0.0350421
Cdh23	11.4687	-3.30129	0.764897	-4.31728	1.57961e-05	0.0078081
Cdh4	6.18742	-3.55388	1.09755	-3.3858	0.000709723	0.0268293
Cdh5	5.69747	-3.77234	1.07418	-3.6951	0.000219797	0.0182578
Cep170b	9.39387	-3.12018	1.02655	-3.05637	0.00224033	0.047118
Ces2b	30.2336	-2.41616	0.653171	-3.69886	0.000216573	0.0181513
Cfap43	3.64831	-3.19215	0.965417	-3.28607	0.00101594	0.0321685
Chd9	79.9999	-1.15484	0.347519	-3.3235	0.000888966	0.0297508
Chst2	2.85678	-3.27651	1.00815	-3.37816	0.000729736	0.0268293
Ciita	26.6228	-3.60145	1.00926	-3.80754	0.000140357	0.0150715
Cish	1526.54	2.06009	0.561397	3.66951	0.000243011	0.0187203
Clcn1	5.50288	-3.21536	0.998081	-3.2112	0.00132184	0.0364923
Clmn	7.36244	-3.67832	0.986748	-3.74133	0.000183049	0.0166739
Cmtm4	2.19152	-2.93439	0.924155	-3.11922	0.0018133	0.0425482
Col22a1	2.36632	-3.11737	0.988399	-3.15139	0.00162494	0.0407264
Col27a1	11.3856	-3.10572	0.980579	-3.2321	0.00122884	0.035213
Col6a1	5.21947	-3.32451	1.05051	-3.1741	0.00150302	0.0389052
Col6a3	13.6846	-3.16893	1.07186	-3.39176	0.000694464	0.0266911
Colec12	63.2423	-2.05983	0.609635	-3.38095	0.000722353	0.0268293
Cox5b	760.995	0.92641	0.207464	4.46536	7.99357e-06	0.00526835
Cox7c	284.717	1.48584	0.326682	4.54746	5.42976e-06	0.0051762
Cplx2	5.22264	-3.5937	1.01022	-3.52265	0.000427255	0.02245
Cpne5	12.5879	-3.35303	0.81415	-4.09934	4.14321e-05	0.0101831
Creb5	5.39424	-3.48602	1.05901	-3.33506	0.000852801	0.0291624
Cspg5	8.7366	-2.68727	0.879059	-3.03815	0.00238039	0.0486326
Ctcfl	17.0029	-2.28543	0.724511	-3.14154	0.00168063	0.0412508
Cycs	535.941	0.783103	0.241339	3.2447	0.00117572	0.0346292
Cyp27a1	4.1198	-2.9289	0.957685	-3.10336	0.00191336	0.0434844
D130040H23Rik	23.8864	-2.90375	0.795127	-3.63413	0.000278922	0.0189601
D630023O14Rik	3.65069	-3.29407	1.04324	-3.16166	0.00156872	0.0400538
D630045J12Rik	14.6323	-2.28603	0.644526	-3.52927	0.000416702	0.0222679
Dbhos	39.8603	-2.1923	0.695616	-3.14946	0.00163573	0.0408891
Dcdc2c	8.77826	-2.27645	0.742908	-3.05133	0.00227831	0.0474736
Defb42	5.24011	-3.06636	0.981363	-3.09051	0.00199816	0.0445022
Dennd11	10.9519	-3.99873	0.937074	-4.27498	1.91154e-05	0.00791264
Derl2	258.049	0.829038	0.24392	3.39865	0.000677202	0.0266606
Dhrs3	113.406	1.21143	0.35197	3.44066	0.0005803	0.025204
Dip2b	73.5358	-1.3063	0.403739	-3.23414	0.00122009	0.035075
Disp2	10.7092	-3.4937	0.935618	-3.67196	0.000240697	0.0186226
Dnah2	10.2659	-3.47765	1.03241	-3.41952	0.000627328	0.0259009
Dnah7a	4.14503	-3.33252	1.06045	-3.21068	0.00132424	0.0364923
Dnah7b	13.1165	-2.5927	0.763381	-3.40184	0.000669331	0.0265914
Dnah7c	6.92751	-4.37911	1.02126	-4.47387	7.68155e-06	0.00525743
Dnah9	6.27381	-3.96913	0.935588	-4.22232	2.41806e-05	0.0082556
Dnajc19	284.787	0.937403	0.302956	3.09394	0.00197517	0.0444351
Dnajc24	50.1227	1.25735	0.384157	3.27031	0.00107428	0.0333046
Dpp10	29.8196	-2.66346	0.799842	-3.3342	0.000855453	0.0291624
Draxin	3.44326	-3.88841	1.02449	-3.84467	0.000120715	0.0140533
Dusp22	10.1248	-2.49208	0.745718	-3.32592	0.000881264	0.029732
Duxf3	15.7206	-3.13605	0.995606	-3.11935	0.00181252	0.0425482
E030030I06Rik	37.0469	-2.57352	0.68162	-3.77023	0.000163094	0.0156879
E330023G01Rik	1.97844	-3.17103	1.07225	-3.02629	0.00247577	0.049725
Efemp2	3.62038	-2.96525	0.86785	-3.39595	0.000683908	0.0266911
Eif2s1	1925.99	0.990096	0.215849	4.58695	4.49761e-06	0.00470794
Eif2s2	1544.39	1.07238	0.319737	3.35387	0.000796885	0.0279696
Eml6	3.69081	-3.19211	1.03527	-3.17805	0.00148271	0.0386874
Epb41l3	18.8983	-2.69382	0.818207	-3.28255	0.00102873	0.0324006
Epb41l4b	6.21696	-4.2125	0.939599	-4.61282	3.97236e-06	0.00441801
Epha1	3.54954	-3.4557	1.05947	-3.32361	0.000888588	0.0297508
Eps8l2	3.21873	-3.0166	1.04986	-3.14677	0.00165082	0.0409372
Erfe	1178.36	2.8006	0.559925	5.00079	5.70946e-07	0.00127
Ets1	36.8698	-3.15995	0.820796	-3.84324	0.000121419	0.0140533
Eya1	3.44058	-3.19307	1.08393	-3.04478	0.00232849	0.0479577
F830016B08Rik	23.5494	-2.73944	0.808395	-3.38663	0.000707576	0.0268293
Fabp5	351.804	2.80484	0.653419	4.28968	1.78934e-05	0.00783941
Fam102a	6.56441	-3.04865	0.946366	-3.20599	0.00134599	0.0367799
Fam169b	7.96323	-2.89265	0.709813	-4.04255	5.2873e-05	0.0112219
Fam20c	6.21086	-3.5775	0.993112	-3.76314	0.000167793	0.0157982
Fam227a	21.3179	-2.75233	0.757915	-3.63189	0.000281353	0.0189601
Far2os1	4.73694	-3.14325	0.867775	-3.59369	0.000326023	0.0196807
Fat2	5.94649	-3.66277	0.966469	-3.73056	0.000191057	0.0169147
Fau-ps2	26.3322	-2.99216	0.973859	-3.07427	0.00211015	0.0459048
Fbxo32	5.62582	-3.00023	0.872777	-3.39339	0.000690335	0.0266911
Fgd2	25.7947	-2.92119	0.916674	-3.22406	0.00126389	0.0358707
Fgd4	224.444	-1.8569	0.608616	-3.05219	0.00227178	0.0473996
Flg	4.92507	-4.16343	1.01161	-4.21513	2.49636e-05	0.0082556
Fmn1	11.2811	-3.52482	0.894872	-3.89832	9.68617e-05	0.0133617
Fmnl3	26.8329	-3.09969	0.814042	-3.7913	0.000149863	0.0151523
Fnip2	650.494	-1.28167	0.394585	-3.24811	0.00116172	0.0345422
Frmd5	11.7622	-2.96226	0.957997	-3.08347	0.002046	0.0451572
Fstl1	23.4157	-2.87799	0.768147	-3.72544	0.000194978	0.0170918
Fyco1	244.314	-1.05949	0.336645	-3.1474	0.00164732	0.0409372
G630064G18Rik	4.2395	-3.71258	0.944759	-3.87911	0.000104838	0.0137176
Gadd45g	179.699	1.40546	0.454745	3.08898	0.00200843	0.0446192
Galnt16	6.27698	-3.44123	0.955514	-3.60519	0.000311923	0.0196807
Gbp4	8.7156	-4.02323	0.899344	-4.41436	1.01308e-05	0.00600924
Gbp5	15.7918	-1.70663	0.542633	-3.1462	0.00165407	0.0409377
Gbp9	10.016	-4.03689	1.06186	-3.87382	0.000107143	0.0138172
Gcc1	216.33	-0.99886	0.281439	-3.54938	0.000386139	0.0217164
Gem	7.10433	-3.03386	0.973119	-3.10417	0.00190815	0.0434771
Gfod1	5.82881	-3.47099	1.01906	-3.42715	0.000609962	0.0256467
Gfra1	4.66186	-3.0569	1.11474	-3.07873	0.00207885	0.045446
Gins2	612.453	1.04371	0.317031	3.29201	0.000994735	0.0320676
Gja10	2.13523	-3.37907	1.05073	-3.26486	0.00109519	0.0335571
Gjc3	8.90708	-2.82764	0.811979	-3.45586	0.000548538	0.0246496
Glis3	6.27131	-3.73627	1.07506	-3.56653	0.000361733	0.0207423
Glrx2	166.74	0.796492	0.260556	3.05683	0.00223691	0.047118
Gm10025	15.9	-2.41288	0.726888	-3.3251	0.000883856	0.029732
Gm10033	55.909	-1.9989	0.636228	-3.14558	0.00165756	0.040967
Gm10108	44.2726	1.70054	0.441876	3.84125	0.000122409	0.0140533
Gm10310	12.699	-2.92781	0.858784	-3.38324	0.000716361	0.0268293
Gm10552	7.57066	-3.0679	0.994873	-3.05734	0.0022331	0.047118
Gm10553	10.43	-3.12397	1.02015	-3.07457	0.00210806	0.0459048
Gm10660	13.5331	-2.84332	0.929847	-3.07245	0.00212306	0.046073
Gm10715	221.899	-3.46766	0.914328	-3.80903	0.00013951	0.0150715
Gm10717	1296.03	-3.74301	0.89408	-4.20744	2.58282e-05	0.0082556
Gm10718	5465.66	-3.48486	0.891591	-3.92615	8.63163e-05	0.0131282
Gm10719	3482.2	-3.68368	0.893606	-4.14319	3.42501e-05	0.00909672
Gm10721	5530.14	-3.65487	0.906487	-4.05522	5.00868e-05	0.0111412
Gm10722	1169.88	-3.74374	0.904717	-4.16129	3.1646e-05	0.00908292
Gm10800	24828.7	-3.72971	0.902601	-4.15627	3.2349e-05	0.00909672
Gm10801	2634.02	-3.76132	0.884558	-4.27288	1.92961e-05	0.00791264
Gm11168	743.542	-3.48236	0.930517	-3.76613	0.000165797	0.0157774
Gm11400	64.1905	-3.05597	0.85018	-3.60154	0.000316337	0.0196807
Gm11518	75.5629	1.69496	0.365401	4.63469	3.57467e-06	0.00424075
Gm11960	64.5833	-2.27263	0.646612	-3.51763	0.000435413	0.0226171
Gm12424	3.92304	-3.32395	1.04713	-3.2002	0.00137331	0.0370205
Gm12879	15.9604	-2.40925	0.707006	-3.3919	0.000694101	0.0266911
Gm13126	6.65409	-3.35993	1.11919	-3.22016	0.00128118	0.0360169
Gm13722	142.376	-2.53529	0.716273	-3.53859	0.00040227	0.0218911
Gm13936	29.1824	-2.58709	0.805875	-3.20977	0.00132839	0.0365271
Gm14496	21.5024	-2.2162	0.692876	-3.18633	0.0014409	0.0380992
Gm14565	32.9765	-2.73466	0.705666	-3.87029	0.000108705	0.0138172
Gm14654	8.42229	-2.68198	0.833462	-3.1901	0.00142221	0.0376611
Gm14735	75.6503	-2.29439	0.626355	-3.66451	0.000247813	0.0188455
Gm15298	17.8737	-2.7247	0.676438	-4.02825	5.6193e-05	0.0113631
Gm15455	8.93602	-4.06756	1.02077	-3.95828	7.54919e-05	0.012828
Gm15535	26.8527	-2.11501	0.617677	-3.4274	0.000609401	0.0256467
Gm15939	2.33582	-3.31906	1.07329	-3.16871	0.00153119	0.0393749
Gm16211	31.0539	-2.00655	0.593196	-3.38202	0.000719548	0.0268293
Gm16505	8.73716	-2.26364	0.737023	-3.05605	0.0022427	0.047118
Gm17131	251.952	-2.401	0.726023	-3.30809	0.000939336	0.0308974
Gm17132	597.297	-2.16471	0.686504	-3.15425	0.00160913	0.0405212
Gm17167	27.89	-1.76739	0.579185	-3.04939	0.00229307	0.047614
Gm17535	161.329	-3.71567	0.917856	-4.05872	4.93424e-05	0.0111343
Gm17555	59.9014	-3.14268	0.802249	-3.91179	9.16149e-05	0.0133617
Gm17613	5.09652	-3.26285	1.05097	-3.11908	0.00181419	0.0425482
Gm18517	40.4057	-1.82411	0.585434	-3.11906	0.00181429	0.0425482
Gm19024	7.60786	-2.56935	0.716278	-3.55978	0.000371171	0.0211022
Gm19792	15.3299	-1.77473	0.542982	-3.2629	0.00110279	0.0336605
Gm21056	16.8088	-3.43419	0.721204	-4.71422	2.42635e-06	0.00392517
Gm21064	7.61501	-3.80692	1.09688	-3.6206	0.000293925	0.0191673
Gm2115	7.7925	-3.46374	0.978306	-3.51208	0.000444611	0.0226171
Gm21388	25.576	-1.87133	0.569108	-3.28301	0.00102706	0.0324006
Gm21679	28.4688	-2.84826	1.15656	-3.15617	0.00159858	0.0405184
Gm21750	92.8261	-2.99128	0.766999	-3.89912	9.65424e-05	0.0133617
Gm21833	38.882	-3.31045	0.729522	-4.51994	6.18571e-06	0.00525743
Gm21897	179.931	-2.15464	0.594006	-3.6275	0.000286174	0.0189601
Gm2296	12.9476	-5.79162	0.921489	-6.11661	9.55847e-10	4.25232e-06
Gm26543	49.9771	-1.93234	0.489533	-3.945	7.97993e-05	0.012828
Gm26581	2.45908	-3.19635	1.09739	-3.0246	0.00248964	0.0498909
Gm26686	73.2905	-2.3174	0.557956	-4.14992	3.32593e-05	0.00909672
Gm26740	7.29253	-2.905	0.810939	-3.59601	0.000323133	0.0196807
Gm28362	22.1902	-2.02684	0.669171	-3.03297	0.00242163	0.0491368
Gm29055	113.262	-2.78157	0.765754	-3.63085	0.000282488	0.0189601
Gm30165	10.0751	-2.5683	0.832595	-3.09187	0.00198897	0.0445022
Gm30373	16.459	-2.85302	0.80836	-3.50967	0.000448657	0.0226171
Gm30400	14.9546	-2.79374	0.758345	-3.67506	0.000237791	0.0186226
Gm3052	213.563	-2.56634	0.704263	-3.6437	0.000268744	0.0189601
Gm30948	51.7623	-2.55187	0.811168	-3.15818	0.00158755	0.0403002
Gm31152	8.20687	-3.55478	0.846993	-4.11351	3.89682e-05	0.0100498
Gm31258	61.6253	-2.66938	0.787471	-3.3924	0.000692825	0.0266911
Gm3126	4.61704	-3.23008	1.01628	-3.15319	0.00161494	0.0405329
Gm31392	105.521	-2.92928	0.740297	-3.95184	7.75542e-05	0.012828
Gm31545	20.5802	-2.95691	0.889181	-3.30916	0.000935762	0.0308368
Gm31805	22.2654	-1.94508	0.601368	-3.23606	0.0012119	0.035075
Gm32051	763.388	1.34127	0.407753	3.28934	0.00100422	0.0321685
Gm32401	5.89256	-2.60233	0.819008	-3.16137	0.00157028	0.0400538
Gm32647	14.1633	-3.10584	0.795789	-3.88168	0.000103736	0.0136739
Gm33466	14.6207	-3.43804	0.773214	-4.43802	9.0792e-06	0.00576994
Gm34059	3.43681	-3.37439	1.06641	-3.21056	0.00132476	0.0364923
Gm34354	7.51354	-4.23969	0.997341	-4.23023	2.33452e-05	0.0082556
Gm3519	5.59198	-3.18451	0.892759	-3.52118	0.000429632	0.0224862
Gm35240	51.6777	-2.50437	0.661464	-3.78776	0.000152012	0.0152828
Gm35439	43.5204	-3.07744	0.68531	-4.48314	7.35539e-06	0.00525743
Gm35769	11.6463	-2.74447	0.716996	-3.80603	0.000141218	0.0150715
Gm36401	21.5555	-1.67712	0.513053	-3.26728	0.00108587	0.0334308
Gm36419	110.449	-1.85428	0.603864	-3.07386	0.00211311	0.0459131
Gm36660	3.28367	-2.87008	0.884218	-3.19282	0.00140889	0.0374755
Gm36816	38.3204	-3.22764	0.71615	-4.48251	7.37718e-06	0.00525743
Gm36955	25.7095	-2.95573	0.815409	-3.6227	0.000291544	0.0191496
Gm36958	55.4273	-1.70766	0.489362	-3.48946	0.000483994	0.023404
Gm37031	16.1063	-3.28163	0.909286	-3.64435	0.000268064	0.0189601
Gm37077	6.71225	-2.88413	0.878189	-3.24415	0.00117802	0.0346292
Gm37091	12.7744	-2.18522	0.69586	-3.13435	0.00172235	0.0418543
Gm37158	178.84	-2.75266	0.698632	-3.94215	8.07547e-05	0.012828
Gm37222	9.76312	-3.59966	1.05822	-3.42685	0.000610619	0.0256467
Gm37236	8.26794	-4.31113	1.07053	-4.20445	2.61721e-05	0.0082556
Gm37242	33.8172	-2.72845	0.65596	-4.14609	3.38196e-05	0.00909672
Gm37324	363.376	-2.56356	0.706727	-3.62839	0.00028519	0.0189601
Gm37373	17.5023	-2.29305	0.66428	-3.4501	0.000560373	0.0247644
Gm37515	280.77	-2.59843	0.6844	-3.79804	0.000145846	0.0150715
Gm37521	5.6743	-2.51467	0.758017	-3.2867	0.00101368	0.0321685
Gm37601	24.4919	-2.72213	0.872928	-3.13548	0.00171573	0.0418243
Gm37625	62.0431	-2.81713	0.665162	-4.22527	2.38655e-05	0.0082556
Gm37701	155.75	-2.98543	0.763016	-3.9163	8.99172e-05	0.0133272
Gm37761	22.8283	-2.53994	0.784017	-3.25754	0.00112381	0.0339528
Gm37788	15.3831	-2.39715	0.782199	-3.05215	0.00227209	0.0473996
Gm37867	8.0288	-2.86335	0.909188	-3.10847	0.00188058	0.0431834
Gm37880	11.2423	-2.27273	0.71083	-3.21169	0.00131959	0.0364923
Gm37899	3.35616	-2.95491	0.963206	-3.02304	0.00250252	0.0499586
Gm37903	100.459	-2.71377	0.774088	-3.50513	0.000456379	0.0228018
Gm37924	122.897	-4.61009	1.08181	-4.54373	5.52671e-06	0.0051762
Gm37926	12.5687	-2.4407	0.723671	-3.3587	0.000783102	0.0277451
Gm37937	38.8155	-1.83779	1.12851	-8.15954	3.36314e-16	5.9847e-12
Gm37954	303.472	-2.52127	0.663223	-3.80153	0.000143807	0.0150715
Gm37985	26.8642	-3.05105	0.714816	-4.246	2.17621e-05	0.0082556
Gm38148	7.83788	-2.72647	0.865473	-3.16	0.00157767	0.0401639
Gm38194	102.387	-2.21975	0.560652	-3.95935	7.51545e-05	0.012828
Gm38198	12.2044	-2.67203	0.832913	-3.17949	0.00147535	0.0385519
Gm38235	3.39734	-2.95796	0.837568	-3.49169	0.000479983	0.023404
Gm38246	35.9019	-2.31046	0.761472	-3.042	0.00235012	0.0481819
Gm38284	7.65167	-3.1463	0.91839	-3.37719	0.000732299	0.0268293
Gm38356	68.3452	-3.00028	0.839178	-3.57553	0.000349524	0.0203838
Gm38386	8.60357	-2.44731	0.743131	-3.279	0.00104176	0.0325801
Gm3839	12.1615	-2.52467	0.771915	-3.24671	0.00116748	0.0346256
Gm39312	25.3588	-3.22045	0.840865	-3.79909	0.000145227	0.0150715
Gm40841	12.9649	-2.44739	0.794403	-3.06924	0.00214605	0.0462884
Gm4117	187.442	-2.48619	0.639459	-3.88784	0.000101139	0.0135716
Gm42445	134.071	-2.41793	0.735698	-3.28832	0.00100788	0.0321685
Gm42488	10.9718	-2.62011	0.730019	-3.57958	0.000344146	0.020145
Gm42513	84.0259	-2.32778	0.63085	-3.69036	0.000223939	0.0182578
Gm42519	474.853	-2.68271	0.696606	-3.8524	0.000116966	0.0139643
Gm42546	75.3582	-1.34995	0.434679	-3.1059	0.00189702	0.0433424
Gm42577	32.5871	-1.99242	0.622625	-3.2001	0.00137382	0.0370205
Gm42583	18.8479	-1.97225	0.606822	-3.24414	0.00117807	0.0346292
Gm42669	179.417	-2.45214	0.657159	-3.73195	0.00019	0.0169147
Gm42785	237.097	-2.52653	0.744207	-3.39639	0.000682803	0.0266911
Gm42833	29.9924	-2.87633	0.816258	-3.513	0.000443074	0.0226171
Gm42863	125.153	-2.24887	0.644075	-3.49246	0.000478597	0.023404
Gm42867	106.828	-1.30799	0.38863	-3.36523	0.000764788	0.0273703
Gm42890	46.7023	-1.1573	0.345615	-3.34888	0.000811377	0.0281297
Gm42943	10.9282	-2.99706	0.772696	-3.85182	0.000117242	0.0139643
Gm4297	6.52907	-3.34256	1.00258	-3.37913	0.00072715	0.0268293
Gm43056	125.878	-1.65752	0.49387	-3.35558	0.000791981	0.0279075
Gm43290	23.7737	-2.13611	0.589381	-3.62711	0.000286612	0.0189601
Gm43294	82.3219	-2.57795	0.675935	-3.81183	0.000137941	0.0150715
Gm43318	4.99174	-3.42664	1.01736	-3.34802	0.000813917	0.0281297
Gm43321	72.7061	-2.48529	0.707268	-3.51764	0.000435402	0.0226171
Gm4335	6.3486	-3.31551	0.997517	-3.37894	0.000727662	0.0268293
Gm43498	71.6918	-2.92263	0.811853	-3.59727	0.000321578	0.0196807
Gm43503	16.7774	-2.11824	0.636759	-3.323	0.000890555	0.0297508
Gm43540	122.507	-2.39022	0.779992	-3.06816	0.00215379	0.0462884
Gm43577	76.1691	-1.94505	0.62533	-3.11171	0.00186006	0.042931
Gm43611	14.8951	-2.83704	0.921954	-3.08497	0.00203574	0.0450012
Gm43622	141.093	-2.42253	0.666924	-3.63403	0.000279033	0.0189601
Gm43633	33.0613	-2.8456	0.84253	-3.37118	0.000748465	0.0271273
Gm43830	81.8609	-2.41384	0.653265	-3.69805	0.000217264	0.0181513
Gm43960	27.3803	-2.78424	0.857351	-3.25592	0.00113025	0.0340894
Gm44070	21.5465	-2.13154	0.693819	-3.06759	0.00215796	0.0463183
Gm44087	39.3917	-1.87062	0.588237	-3.1824	0.00146062	0.0383918
Gm44120	11.7898	-2.93759	0.848465	-3.43985	0.000582032	0.025204
Gm44153	16.5565	-2.3764	0.629005	-3.76423	0.000167061	0.0157982
Gm44189	130.832	-2.6099	0.69299	-3.76775	0.000164724	0.0157595
Gm4425	13.1474	-2.94674	0.961844	-3.03595	0.00239781	0.0487857
Gm44250	33.5453	-2.31574	0.588773	-3.93078	8.46706e-05	0.0129889
Gm44271	16.3202	-2.55137	0.748842	-3.40431	0.000663305	0.0265247
Gm44440	11.6134	-2.38681	0.749116	-3.18388	0.00145315	0.0383662
Gm44520	7.36267	-3.24189	1.0704	-3.18215	0.00146186	0.0383918
Gm44581	3.45304	-3.23518	1.07713	-3.09775	0.00194997	0.0439794
Gm44593	6.13793	-3.00133	0.953818	-3.12701	0.00176597	0.0424499
Gm44610	25.667	-2.12943	0.694385	-3.05567	0.00224557	0.0471226
Gm44715	75.0089	-2.46084	0.764445	-3.22096	0.0012776	0.0359729
Gm44792	137.917	-1.75996	0.551176	-3.19431	0.00140167	0.0374552
Gm44845	10.5616	-2.92758	0.94701	-3.06849	0.00215142	0.0462884
Gm44848	41.5939	-2.6826	0.811039	-3.3049	0.000950108	0.0310794
Gm44860	4.0401	-3.13787	0.993187	-3.12458	0.00178059	0.0425482
Gm44951	34.2859	-1.63303	0.528439	-3.09246	0.00198502	0.0445022
Gm44997	15.9225	-2.56057	0.721954	-3.5369	0.000404851	0.0219644
Gm45033	86.338	-2.39018	0.708243	-3.37795	0.000730291	0.0268293
Gm45038	92.1326	-3.14493	0.828634	-3.7982	0.000145752	0.0150715
Gm45088	50.7535	-2.02083	0.563941	-3.58394	0.000338455	0.0199569
Gm45090	36.2102	-1.83656	1.12845	-8.0655	7.29352e-16	6.48941e-12
Gm45104	6.64768	-2.70357	0.783455	-3.42703	0.000610212	0.0256467
Gm45159	27.1573	-2.56978	0.70598	-3.63707	0.000275756	0.0189601
Gm45183	15.9654	-2.59314	0.708983	-3.63543	0.000277517	0.0189601
Gm45286	15.0333	-2.61938	0.702818	-3.70482	0.00021154	0.0179042
Gm45330	6.86051	-2.94533	0.940405	-3.17118	0.0015182	0.0391541
Gm45501	9.0244	-1.80846	0.580743	-3.10845	0.0018807	0.0431834
Gm45520	16.8433	-2.60911	0.844024	-3.06818	0.00215364	0.0462884
Gm45528	24.8409	-2.36371	0.624854	-3.78192	0.000155623	0.015385
Gm45635	7.07527	-2.82831	0.869989	-3.24549	0.00117248	0.0346292
Gm45691	15.1992	-2.01265	0.581928	-3.4566	0.000547044	0.0246496
Gm45699	18.2583	-3.02664	0.910976	-3.28984	0.00100245	0.0321685
Gm45792	32.4975	-2.4474	0.750543	-3.26407	0.00109823	0.0335791
Gm45797	4.56743	2.40298	0.724907	3.22906	0.001242	0.0354188
Gm45848	8.00897	-2.88838	0.895106	-3.2051	0.00135016	0.0367799
Gm45889	3.01989	-3.12391	1.10369	-3.02957	0.00244899	0.0495226
Gm45899	41.7522	-2.4275	0.771526	-3.14049	0.00168666	0.0413417
Gm45903	3.5248	-3.63357	1.02512	-3.54288	0.000395789	0.0218486
Gm47031	579.791	-2.63399	0.668966	-3.93795	8.21799e-05	0.012828
Gm47056	87.8259	-2.62699	0.73051	-3.5987	0.000319806	0.0196807
Gm47147	98.7929	-2.36583	0.653852	-3.62048	0.000294053	0.0191673
Gm47164	1335.55	-2.58564	0.730286	-3.54235	0.000396578	0.0218486
Gm47191	17.0882	-2.83544	0.828753	-3.45433	0.000551665	0.0246655
Gm47221	185.582	-2.40914	0.764603	-3.15399	0.00161056	0.0405212
Gm47259	5.2677	-3.35922	0.941238	-3.49127	0.000480723	0.023404
Gm47289	13.308	-2.44274	0.789464	-3.08205	0.0020558	0.0452199
Gm47331	77.2048	-2.62946	0.722541	-3.64319	0.00026928	0.0189601
Gm47356	29.1432	-2.66891	0.874335	-3.06725	0.00216039	0.0463183
Gm47357	9.50658	-2.58758	0.834958	-3.06421	0.00218244	0.0465365
Gm47404	23.3456	-2.99724	0.930423	-3.19856	0.00138116	0.0370706
Gm47406	93.6523	-2.84169	0.736587	-3.85896	0.000113871	0.0139643
Gm47408	92.3927	-2.35015	0.65328	-3.60004	0.000318163	0.0196807
Gm47456	6.59562	-3.52293	1.11377	-3.34439	0.000824639	0.0284389
Gm47476	145.88	-2.66775	0.723881	-3.68834	0.000225722	0.0182578
Gm47578	961.938	-2.61093	0.698237	-3.7405	0.000183652	0.0166739
Gm47608	18.7476	-2.70105	0.865698	-3.11698	0.00182713	0.0426569
Gm47611	142.845	-2.62447	0.793185	-3.31442	0.000918334	0.030375
Gm47621	38.7073	-2.24972	0.656581	-3.42482	0.000615217	0.025699
Gm47626	218.201	-2.61054	0.684336	-3.81565	0.000135826	0.0150715
Gm47628	54.4888	-2.82612	0.746093	-3.78221	0.000155442	0.015385
Gm47632	54.9696	-2.63398	0.750493	-3.51277	0.000443462	0.0226171
Gm47656	17.5851	-2.1487	0.675203	-3.17973	0.00147412	0.0385519
Gm47673	199.968	-2.83276	0.690728	-4.10159	4.10314e-05	0.0101831
Gm47739	39.2773	-2.29602	0.700972	-3.28713	0.00101214	0.0321685
Gm47756	5.45056	-3.22455	0.973895	-3.38252	0.000718232	0.0268293
Gm47821	83.996	-3.02056	0.699083	-4.32161	1.54893e-05	0.0078081
Gm47842	33.3982	-2.75081	0.739694	-3.72638	0.000194251	0.0170918
Gm47904	16.0999	-3.32543	0.834449	-3.97331	7.08801e-05	0.012828
Gm47932	48.9223	-2.57917	0.732073	-3.5269	0.000420458	0.0223345
Gm47950	29.9299	-1.98811	0.623197	-3.20244	0.00136267	0.0368521
Gm47951	41.3355	-2.75784	0.768863	-3.5817	0.000341361	0.0200479
Gm47967	64.0725	-2.78523	0.7989	-3.47992	0.00050156	0.0236881
Gm47968	51.496	-2.52207	0.774242	-3.26046	0.00111232	0.0337392
Gm48082	286.515	-2.70524	0.71078	-3.80714	0.000140582	0.0150715
Gm48111	308.689	-2.59043	0.752493	-3.44586	0.000569238	0.0248274
Gm48119	221.874	-2.56239	0.741716	-3.45618	0.000547884	0.0246496
Gm48132	174.244	-2.7648	0.757472	-3.65331	0.000258883	0.0189601
Gm48137	3.50119	-2.60135	0.837812	-3.0797	0.00207207	0.0454094
Gm48166	5.89853	-3.15935	1.05336	-3.12633	0.00177004	0.0424499
Gm48260	50.8666	-2.96437	0.824118	-3.59478	0.000324667	0.0196807
Gm48269	184.077	-2.9323	0.722609	-4.0583	4.94302e-05	0.0111343
Gm48270	82.4561	-2.6566	0.752831	-3.52586	0.00042211	0.0223555
Gm48271	206.229	-2.28552	0.575878	-3.96855	7.23126e-05	0.012828
Gm48273	60.8705	-1.45002	0.472859	-3.06523	0.00217502	0.046464
Gm48278	35.6555	-2.21005	0.682336	-3.23665	0.00120941	0.035075
Gm48309	402.823	-2.41501	0.66065	-3.65613	0.000256053	0.0189601
Gm48362	22.4539	-2.81515	0.823869	-3.42665	0.000611082	0.0256467
Gm48363	13.8964	-2.43149	0.786762	-3.09171	0.00199009	0.0445022
Gm48366	44.7568	-2.09987	0.611508	-3.43225	0.000598595	0.0255444
Gm48391	19.1074	-2.87292	0.866554	-3.36006	0.000779259	0.0276785
Gm48401	70.6024	-2.70292	0.847243	-3.20409	0.0013549	0.0367799
Gm48415	225.65	-2.62275	0.805364	-3.26023	0.00111324	0.0337392
Gm48416	229.801	-2.99083	0.759328	-3.9398	8.15511e-05	0.012828
Gm48418	59.4877	-2.5121	0.753432	-3.33713	0.000846479	0.0290793
Gm48443	374.996	-2.56417	0.761595	-3.36945	0.000753173	0.027186
Gm48492	2.60955	-3.23062	1.09722	-3.06405	0.00218365	0.0465365
Gm48498	162.527	-2.48585	0.718215	-3.46468	0.000530866	0.0242225
Gm48501	87.6839	-2.52256	0.775871	-3.25446	0.00113608	0.0341496
Gm48541	110.725	-2.41366	0.736262	-3.28125	0.00103347	0.0324348
Gm48692	7.82684	-2.23924	0.731767	-3.05383	0.00225943	0.0473019
Gm48764	69.6883	-2.50024	0.621502	-4.01475	5.95094e-05	0.0118985
Gm48765	548.746	-2.73141	0.72813	-3.75285	0.000174838	0.0162893
Gm48774	116.137	-2.89046	0.740448	-3.90547	9.40431e-05	0.0133617
Gm48793	85.5322	-2.65878	0.739342	-3.5935	0.00032626	0.0196807
Gm48800	50.6229	-2.16635	0.648897	-3.33981	0.000838351	0.0288558
Gm48843	100.765	-1.73434	0.497298	-3.48989	0.000483218	0.023404
Gm48924	28.9157	-1.91353	0.595206	-3.21309	0.00131315	0.0364923
Gm48967	9.51847	-3.51733	0.896471	-3.85238	0.000116973	0.0139643
Gm48976	14.3762	-3.02781	0.872916	-3.45013	0.000560326	0.0247644
Gm49015	71.0368	-2.97651	0.794844	-3.73605	0.000186936	0.0168007
Gm49069	23.0445	-2.60813	0.722889	-3.60157	0.000316296	0.0196807
Gm49116	20.5772	-3.1098	0.857449	-3.61891	0.000295845	0.0192137
Gm49165	30.271	-2.46606	0.622232	-3.96201	7.43213e-05	0.012828
Gm49183	9.96504	-3.33966	0.948222	-3.53444	0.000408643	0.0219692
Gm49272	212.773	-2.42167	0.692121	-3.5	0.000465259	0.0230556
Gm49273	230.916	-1.93468	0.628697	-3.07891	0.0020776	0.045446
Gm49412	13.3284	-3.16707	0.895273	-3.51114	0.000446197	0.0226171
Gm49534	193.264	-2.99332	0.756787	-3.95677	7.59689e-05	0.012828
Gm49794	14.7333	-2.61054	0.749796	-3.46178	0.000536615	0.0243599
Gm49897	58.6682	-2.06574	0.613857	-3.36533	0.00076453	0.0273703
Gm49971	135.095	-2.80244	0.753502	-3.71892	0.000200076	0.0173675
Gm50166	121.561	-2.96017	0.734008	-4.03388	5.48642e-05	0.0112219
Gm50170	10.3486	-2.88623	0.869758	-3.41053	0.000648366	0.0261186
Gm50172	29.2296	-2.69449	0.877216	-3.09053	0.001998	0.0445022
Gm50331	34.7547	-2.19641	0.684084	-3.21715	0.0012947	0.0362251
Gm50410	6.03199	-2.91825	0.885417	-3.25387	0.00113845	0.0341631
Gm5487	7.80484	-3.67573	1.0933	-3.46388	0.000532448	0.0242325
Gm5784	9.66273	-3.85407	0.750273	-5.03035	4.89583e-07	0.00124459
Gm6209	3.72279	-3.18162	0.858176	-3.62956	0.000283906	0.0189601
Gm6410	36.2492	-2.0134	0.639766	-3.14818	0.00164288	0.0409372
Gm6583	9.06939	-3.42198	1.08995	-3.19137	0.00141598	0.0376052
Gm6619	3.20114	-3.18479	1.07206	-3.05973	0.0022154	0.0469731
Gm7968	106.055	-2.17474	0.700559	-3.10647	0.00189333	0.0433424
Gm9531	49.0546	5.9392	0.836061	6.62085	3.57134e-11	2.1184e-07
Gm9750	8.45834	-2.92831	0.874413	-3.3777	0.00073095	0.0268293
Gm9866	8.66756	-2.97469	0.957522	-3.07115	0.00213239	0.0461629
Gm9926	6.08677	-3.3383	1.06618	-3.17551	0.00149573	0.0388562
Gmip	41.4567	-2.21119	0.655015	-3.37682	0.000733293	0.0268293
Gnaq	16.2303	-2.91039	0.953554	-3.06974	0.00214246	0.0462884
Golga3	281.753	-0.90208	0.248486	-3.63047	0.00028291	0.0189601
Gpld1	7.36163	-3.60146	1.065	-3.47709	0.000506882	0.0236881
Gpnmb	2.80799	-3.18577	1.10743	-3.02297	0.00250305	0.0499586
Gpr150	60.5289	2.98527	0.680954	4.35961	1.30294e-05	0.00702602
Gpr179	8.14662	-3.3755	1.00858	-3.37072	0.000749726	0.0271273
Gramd2	3.07984	-3.21103	1.045	-3.10016	0.00193414	0.0437888
Grin2b	27.8247	-3.12288	0.961558	-3.54481	0.00039289	0.0218486
Grk3	7.30416	-2.71615	0.874917	-3.14323	0.00167092	0.0411863
Grm5	4.20016	-3.3013	1.01107	-3.28289	0.00102748	0.0324006
Gss	657.371	0.746551	0.239765	3.11361	0.00184817	0.0428226
Gtf2h5	219.012	0.77895	0.255804	3.04517	0.00232552	0.047952
Gucy1a1	6.78723	-3.13636	1.0619	-3.07176	0.00212801	0.0461241
H3f3aos	29.9008	-2.80204	0.780391	-3.65266	0.000259535	0.0189601
Hdac9	8.49784	-3.18917	1.00026	-3.36739	0.000758844	0.0272801
Herc3	51.7064	-2.68281	0.807219	-3.33084	0.000865836	0.0294599
Hgfac	6.32782	-3.43209	1.07826	-3.22462	0.0012614	0.0358571
Hhat	24.8135	-2.42877	0.630137	-3.85085	0.00011771	0.0139643
Hlx	5.06468	-2.60788	0.829271	-3.1207	0.00180422	0.0425482
Hmcn1	14.8604	-2.95077	1.15614	-3.3285	0.000873164	0.0296526
Hsd3b2	125.944	-2.65394	0.672624	-3.94467	7.99105e-05	0.012828
Hunk	4.69007	-3.13185	0.95692	-3.23764	0.00120522	0.035075
Hydin	9.38806	-3.74583	0.941484	-3.9639	7.37355e-05	0.012828
Hykk	7.6733	-2.48601	0.731407	-3.37061	0.000750023	0.0271273
Ifi208	4.45769	-3.16614	0.98298	-3.268	0.0010831	0.0334308
Ifi214	5.4472	-2.93153	1.00814	-3.04384	0.00233576	0.0480518
Igdcc4	5.50927	-3.8006	1.04724	-3.69199	0.000222505	0.0182578
Igsf9	4.55583	-2.92082	0.946269	-3.10017	0.00193411	0.0437888
Ikzf3	14.8514	-3.06085	1.15139	-3.08769	0.00201718	0.0447563
Il13ra1	5.41473	-3.4661	0.98586	-3.59562	0.000323621	0.0196807
Il2rb	3.7917	-3.51778	1.09671	-3.36082	0.000777128	0.027658
Il6st	17.2664	-4.40921	1.00026	-4.43046	9.40311e-06	0.00576994
Inpp4a	14.2461	-3.47406	0.873046	-3.98254	6.81839e-05	0.012828
Inppl1	18.0578	-3.43886	1.02763	-3.50451	0.000457446	0.0228018
Itgav	17.0353	-3.41341	1.01745	-3.45587	0.000548528	0.0246496
Itgb3bp	35.3843	2.01645	0.510469	3.94427	8.00423e-05	0.012828
Itgb6	6.63303	-3.254	1.05587	-3.13262	0.00173252	0.0419459
Jakmip1	20.4092	-2.68702	0.855475	-3.12164	0.00179849	0.0425482
Jakmip2	21.7552	-3.00121	0.814901	-3.66793	0.000244518	0.0187472
Kcnh7	8.46899	-3.09467	0.917537	-3.41023	0.000649084	0.0261186
Kcnj6	6.96489	-3.59494	1.04478	-3.46861	0.000523163	0.0239324
Kcnq2	7.51041	-3.14668	1.05952	-3.29636	0.000979481	0.0317865
Kcnq3	13.5085	-3.31484	0.845705	-3.88186	0.000103659	0.0136739
Kif1a	7.58826	-3.91354	1.08782	-3.81039	0.000138747	0.0150715
Klrk1	5.0237	-3.2034	1.09752	-3.23513	0.00121586	0.035075
Krt7	6.51304	-2.87835	0.712141	-4.03785	5.39444e-05	0.0112219
Lactb2	119.226	1.45387	0.394334	3.68635	0.000227492	0.0182609
Lamb2	4.84298	-3.49825	1.07535	-3.38909	0.000701242	0.0268293
Lamb3	6.14788	-2.37599	0.74115	-3.17361	0.00150555	0.0389052
Lbhd1	96.8003	1.85135	0.514131	3.6045	0.000312752	0.0196807
Lbp	21.2009	-2.75944	0.921545	-3.10492	0.00190331	0.0434224
Lca5	14.4524	-3.80209	1.04646	-3.65587	0.000256312	0.0189601
Lgi1	9.57757	-2.69325	0.892905	-3.06233	0.00219619	0.046726
Lgr6	8.42661	-3.00475	0.901234	-3.35441	0.000795339	0.0279696
Lhcgr	17.3982	-3.86988	0.823839	-4.64357	3.42437e-06	0.00424075
Lonrf2	8.22988	-3.23663	0.944796	-3.37918	0.000727022	0.0268293
Lpin3	4.10249	-3.32546	1.03126	-3.35254	0.000800727	0.027994
Lrp4	9.27183	-2.85964	0.855475	-3.31594	0.000913353	0.0302665
Lrrc75b	5.95408	-3.82256	1.06978	-3.68351	0.000230041	0.0183568
Ltb4r2	4.51864	-2.91593	0.871449	-3.30682	0.000943608	0.0309806
Ltbp1	52.0344	-2.4516	0.617869	-3.96563	7.32012e-05	0.012828
Ltbp3	6.62183	-3.13685	0.863319	-3.62962	0.000283839	0.0189601
Ly6m	21.8161	-2.53539	0.690506	-3.66163	0.000250615	0.018897
Ly75	5.34456	-3.15691	1.05279	-3.23669	0.00120926	0.035075
Magoh	195.558	0.967688	0.316536	3.05649	0.00223944	0.047118
Magohb	37.0161	1.86848	0.59788	3.1154	0.00183694	0.0427298
Mamstr	8.83734	-3.511	1.08737	-3.38286	0.000717364	0.0268293
Map1a	6.14508	-2.8686	0.90717	-3.16451	0.00155347	0.0398328
Map3k14	7.42905	-3.05115	0.999863	-3.04523	0.00232499	0.047952
Map3k2	40.0376	-1.541	0.49558	-3.1109	0.00186519	0.0429935
Map3k5	57.7847	-4.08241	0.864328	-4.72045	2.35328e-06	0.00392517
Map3k9	7.58612	-3.5489	0.95295	-3.89134	9.96941e-05	0.0135716
Map4	104.017	-3.01638	0.89701	-3.38256	0.000718144	0.0268293
Map4k4	34.5923	-2.4953	0.767196	-3.24566	0.00117178	0.0346292
Mast4	41.7228	-1.87013	0.498203	-3.75042	0.000176539	0.0163621
Mcc	24.7497	-3.14281	0.883131	-3.55541	0.000377395	0.0213877
Megf6	19.0666	-3.33274	1.05469	-3.24194	0.00118719	0.034772
Mep1a	3.97928	-3.26382	1.11465	-3.23049	0.00123578	0.0353548
Met	7.83084	-3.16073	0.95131	-3.35774	0.000785811	0.0277451
Mettl21e	4.83941	-2.84869	0.875947	-3.26602	0.0010907	0.0335217
Mexis	49.1932	1.72015	0.494439	3.47255	0.000515532	0.0237051
Mgam	3.50338	-3.56038	0.981459	-3.58969	0.000331072	0.0198365
Mgat4c	4.48081	-2.8622	0.925514	-3.12663	0.00176822	0.0424499
Mid1	78.7458	-2.2398	0.724941	-3.08733	0.00201963	0.0447563
Mllt6	3.41156	-2.83956	0.917403	-3.05031	0.00228608	0.0475243
Mlph	10.1023	-3.25628	1.07853	-3.27713	0.00104868	0.032689
Mlx	241.555	0.812455	0.261571	3.10584	0.00189737	0.0433424
Mogat2	9.54379	-3.82177	0.975769	-3.94467	7.99105e-05	0.012828
Mpdz	6.14091	-3.41073	1.10422	-3.38297	0.000717074	0.0268293
Mrgprc2-ps	25.6785	-2.19648	0.682359	-3.21359	0.00131085	0.0364923
Mrtfa	45.1095	-2.26822	0.736612	-3.0832	0.00204787	0.0451572
Ms4a1	50.059	-2.60894	0.753365	-3.47693	0.000507193	0.0236881
Ms4a4b	8.23163	-3.65996	1.05367	-3.71128	0.000206215	0.0176423
Msantd1	12.5612	-2.66197	0.737711	-3.60386	0.00031352	0.0196807
Msh4	45.3408	-1.70559	0.539849	-3.16122	0.00157109	0.0400538
Msi1	2.4839	-3.24595	1.07486	-3.12846	0.00175723	0.0423712
Msl2	352.517	-0.696971	0.228715	-3.0473	0.00230904	0.0478897
Msln	57.1307	-1.92973	0.591755	-3.26127	0.00110913	0.0337392
Msrb3	4.32569	-3.17764	1.02439	-3.12044	0.00180579	0.0425482
Mst1r	10.5152	-3.69139	1.09087	-3.4802	0.000501044	0.0236881
mt-Atp8	241.129	1.2479	0.397845	3.13702	0.00170673	0.0417187
Muc5b	5.56985	-2.81109	0.892421	-3.11878	0.00181604	0.0425482
Myh8	8.09934	-2.98994	0.946328	-3.12056	0.00180508	0.0425482
Mylk4	7.09229	-3.76916	0.969048	-3.95897	7.52735e-05	0.012828
Myo15b	5.0198	-3.24693	0.904064	-3.59754	0.000321242	0.0196807
Myo1e	8.63169	-3.12935	0.980748	-3.22155	0.001275	0.0359729
Myo7a	45.0198	-2.67081	0.636578	-4.19867	2.68482e-05	0.0082556
Myo9a	116.525	-1.42444	0.401365	-3.55064	0.0003843	0.0217099
Nat8l	5.80033	-3.38011	1.08139	-3.24857	0.00115988	0.0345422
Ncam1	6.75031	-4.60781	1.0002	-4.63498	3.56975e-06	0.00424075
Ndnf	5.26453	-3.18692	0.937926	-3.34796	0.000814094	0.0281297
Ndufa5	234.16	1.05244	0.336043	3.13142	0.00173965	0.0420041
Ndufaf4	79.6745	1.50423	0.493488	3.04535	0.00232406	0.047952
Neat1	1743.42	-1.37034	0.401876	-3.40995	0.000649758	0.0261186
Nedd9	26.7397	-3.36733	0.94214	-3.56509	0.000363736	0.0207458
Nfasc	2.63518	-3.20851	1.0737	-3.05309	0.00226499	0.0473626
Nipa2	387.632	0.893318	0.290015	3.08005	0.00206965	0.0454094
Nipal2	21.8773	-2.50486	0.718187	-3.47287	0.000514919	0.0237051
Nol7	548.198	1.26492	0.413627	3.05785	0.0022293	0.047118
Notch4	8.23541	-3.88506	0.923928	-4.2093	2.56167e-05	0.0082556
Nox4	39.3347	-2.7929	0.779148	-3.58376	0.000338689	0.0199569
Nrg1	6.36767	-3.75656	0.978061	-3.93439	8.34065e-05	0.0129063
Nrg2	4.86191	-2.82859	0.964695	-3.09723	0.00195337	0.0440002
Nron	7.59084	-3.40836	0.853704	-3.95497	7.65431e-05	0.012828
Nrxn2	3.6267	-3.34961	1.0333	-3.28626	0.00101526	0.0321685
Nutf2-ps1	917.837	0.781208	0.244172	3.19938	0.00137722	0.0370205
Nynrin	13.7076	-3.72962	1.00819	-3.67198	0.000240678	0.0186226
Olfr102	16.0361	-2.44665	0.791535	-3.10241	0.00191951	0.0435684
Olfr1120	9.98317	-2.47892	0.783803	-3.15932	0.00158135	0.0402002
Olfr1152	20.7621	-2.0829	0.579302	-3.59474	0.000324713	0.0196807
Olfr1191-ps1	18.2466	-2.58737	0.683673	-3.77111	0.000162524	0.0156879
Olfr1247	127.396	-2.1786	0.650308	-3.35035	0.000807084	0.0281297
Olfr1250	39.0619	-2.22931	0.688011	-3.24384	0.00117928	0.0346292
Olfr1269	14.0821	-3.0028	0.821754	-3.64997	0.000262271	0.0189601
Olfr1271	8.67708	-2.76879	0.839498	-3.27442	0.00105878	0.0329388
Olfr1307	195.688	-2.15277	0.695023	-3.09915	0.00194076	0.0438272
Olfr1312	5.09078	-2.47308	0.798597	-3.06211	0.00219779	0.046726
Olfr1330	8.94932	-2.40447	0.784947	-3.05062	0.00228366	0.0475243
Olfr1336	117.851	-1.97746	0.654234	-3.02368	0.00249721	0.0499586
Olfr1341	4.77944	-3.32174	1.07761	-3.12158	0.00179881	0.0425482
Olfr1381	9.56024	-2.65276	0.851324	-3.11271	0.00185377	0.0428414
Olfr1385	151.802	-2.5743	0.756533	-3.40843	0.000653378	0.0261866
Olfr1440	5.62966	-2.4615	0.776231	-3.14661	0.00165175	0.0409372
Olfr1459	31.4532	-2.74126	0.781546	-3.49933	0.000466424	0.0230556
Olfr147	8.52586	-3.11642	0.914142	-3.39248	0.000692627	0.0266911
Olfr149	7.10089	-3.14376	0.83948	-3.72011	0.000199139	0.0173675
Olfr152	11.5415	-2.46169	0.732131	-3.3484	0.000812801	0.0281297
Olfr1565	18.1012	-1.96189	0.600957	-3.26078	0.00111106	0.0337392
Olfr161	28.4555	-2.88191	0.703712	-4.08158	4.47306e-05	0.0107565
Olfr204	59.9284	-2.61026	0.746366	-3.49951	0.000466106	0.0230556
Olfr250	10.0819	-2.13423	0.560292	-3.80292	0.000142998	0.0150715
Olfr30	16.1585	-2.27908	0.698532	-3.25333	0.0011406	0.0341699
Olfr344	87.1699	-2.46518	0.749128	-3.29551	0.000982443	0.0317865
Olfr354	18.0394	-2.33128	0.744426	-3.11981	0.00180969	0.0425482
Olfr361	4.6705	-3.12098	0.782203	-3.91835	8.91566e-05	0.0133272
Olfr365	102.891	-2.49196	0.695373	-3.58419	0.000338121	0.0199569
Olfr374	28.9141	-2.04079	0.63675	-3.20388	0.00135587	0.0367799
Olfr432	8.00065	-3.17146	0.902048	-3.53247	0.000411697	0.0220667
Olfr46	180.597	-2.09105	0.611114	-3.42192	0.000621802	0.0258527
Olfr466	5.68128	-3.19312	0.926187	-3.46872	0.00052295	0.0239324
Olfr509	62.0788	-2.60152	0.747338	-3.47868	0.000503898	0.0236881
Olfr51	4.83462	-2.95436	0.953678	-3.14941	0.00163602	0.0408891
Olfr552	57.1413	-2.59176	0.732534	-3.54751	0.000388897	0.0217623
Olfr571	16.5961	-3.16167	0.859402	-3.65576	0.000256422	0.0189601
Olfr600	7.88236	-2.57205	0.805081	-3.16896	0.00152988	0.0393749
Olfr624	39.9355	-1.69385	0.531979	-3.18197	0.00146275	0.0383918
Olfr63	48.5642	-2.08056	0.614749	-3.38303	0.000716906	0.0268293
Olfr633	3.2787	-3.38989	0.971754	-3.45021	0.000560155	0.0247644
Olfr639	124.882	-2.66139	0.689365	-3.8605	0.000113154	0.0139643
Olfr667	11.445	-3.2255	0.778332	-4.10479	4.04688e-05	0.0101831
Olfr715	30.168	-2.85997	0.85074	-3.34808	0.000813733	0.0281297
Olfr715b	9.1461	-2.6879	0.854041	-3.12285	0.00179108	0.0425482
Olfr731	19.9942	-2.45071	0.669044	-3.65012	0.000262122	0.0189601
Olfr735	58.0573	-2.21977	0.638907	-3.47502	0.000510822	0.0236881
Olfr767	40.4491	-2.58059	0.700362	-3.67836	0.000234738	0.0185652
Olfr804	16.3027	-2.7818	0.787927	-3.51148	0.000445621	0.0226171
Olfr839-ps1	123.773	-2.56485	0.71627	-3.58405	0.000338307	0.0199569
Olfr90	84.9776	-2.36854	0.779554	-3.04188	0.00235106	0.0481819
Olfr981	6.24016	-3.28556	0.93124	-3.48667	0.00048907	0.0235216
Olfr986	92.5309	-2.3328	0.70397	-3.3172	0.000909254	0.0302433
Opn1sw	4.02336	-3.23266	0.959396	-3.36475	0.000766142	0.0273703
Orc4	274.293	0.799887	0.24827	3.22165	0.00127455	0.0359729
Osbpl5	7.01834	-3.06193	0.958637	-3.19324	0.00140687	0.0374755
Otulinl	19.3577	-2.7078	0.834777	-3.23482	0.0012172	0.035075
P2rx3	5.41312	-2.83726	0.818141	-3.48511	0.000491944	0.0235961
P3h2	6.47134	-3.54582	1.01953	-3.63477	0.000278231	0.0189601
Panct2	10.2511	-1.94632	0.526272	-3.69246	0.000222095	0.0182578
Paqr7	14.0109	-2.36184	0.71526	-3.29228	0.000993785	0.0320676
Pcdh1	9.04328	-3.33566	1.10666	-3.30183	0.000960552	0.0313059
Pcdh15	6.59418	-3.3392	1.0487	-3.19096	0.00141799	0.0376052
Pcdhgb7	3.82638	-3.33511	1.10541	-3.21399	0.00130903	0.0364923
Pde6g	5.00442	-2.91361	0.885953	-3.26909	0.00107893	0.0333906
Pdlim2	8.68428	-3.20326	1.07302	-3.30071	0.000964389	0.0313735
Pecam1	41.4689	-2.00007	0.584394	-3.4285	0.000606928	0.0256467
Pfn4	7.16045	2.43763	0.755265	3.211	0.00132276	0.0364923
Pgap1	3.89254	-3.70158	1.0098	-3.67224	0.000240437	0.0186226
Pik3ip1	11.1314	-2.9426	0.823933	-3.5737	0.000351973	0.0204018
Pik3r5	21.5947	-2.45078	0.685103	-3.59152	0.000328755	0.0197642
Pik3r6	14.9217	-3.27642	0.988634	-3.44913	0.000562399	0.0247664
Pkd1l2	24.0658	-4.08908	1.0193	-4.03443	5.47355e-05	0.0112219
Pkib	37.8829	-2.98056	0.750219	-3.95794	7.55995e-05	0.012828
Platr1	17.2005	-2.69397	0.781062	-3.43296	0.00059702	0.0255384
Plec	36.9718	-2.07863	0.538043	-3.85883	0.000113931	0.0139643
Plekhg1	8.13167	-3.56988	1.06748	-3.41555	0.000636544	0.0260998
Plin4	2.56238	-3.23466	1.03888	-3.13204	0.00173599	0.0419727
Pm20d1	21.2263	-4.23241	1.00329	-4.20429	2.61901e-05	0.0082556
Podxl2	3.47144	-3.36085	1.1052	-3.20521	0.00134965	0.0367799
Pole4	509.098	0.640759	0.210373	3.04572	0.00232122	0.047952
Polr2k	56.4045	1.28898	0.323507	3.98181	6.83912e-05	0.012828
Pou6f1	6.49349	-3.84856	1.04547	-3.68844	0.000225636	0.0182578
Ppfia4	7.50873	-2.94719	0.958206	-3.04164	0.00235291	0.0481819
Ppp1r16b	22.0892	-1.96323	0.628062	-3.11668	0.00182901	0.0426569
Pramel38	6.18655	-3.21221	1.04102	-3.08214	0.00205518	0.0452199
Prdx1	1652.93	0.848001	0.232438	3.64825	0.000264033	0.0189601
Prkg2	5.81066	-3.10237	1.06889	-3.03769	0.00238397	0.0486499
Prl8a1	16.8784	-2.24887	0.666059	-3.3675	0.000758533	0.0272801
Prlr	9.92794	-4.5206	1.0043	-4.49919	6.82118e-06	0.00525743
Prom1	11.3759	-2.95588	0.839914	-3.5072	0.00045284	0.0226994
Prr5l	4.99478	-3.66888	1.00179	-3.6351	0.000277868	0.0189601
Prss16	4.75517	-3.66584	1.07462	-3.5079	0.000451664	0.0226994
Ptges	3.65331	-3.63605	1.04981	-3.53996	0.000400188	0.0218911
Ptprj	77.4463	-2.16526	0.573339	-3.77537	0.00015977	0.0156215
Rab3c	5.33624	-3.38189	1.11906	-3.23497	0.00121657	0.035075
Ralgds	6.50783	-3.1495	0.753139	-4.13733	3.51368e-05	0.00919498
Ralgps1	6.21577	-3.23192	0.788185	-4.0726	4.6491e-05	0.0110186
Ranbp3l	28.2412	-2.17616	0.630446	-3.4475	0.000565795	0.0247664
Raph1	11.6841	-2.64102	0.69062	-3.79546	0.000147369	0.0150715
Rbfox3	6.45463	-3.65225	1.05623	-3.54889	0.000386856	0.0217164
Rbis	88.4033	1.51586	0.441834	3.42971	0.000604216	0.0256467
Rbpms	6.71927	-2.858	0.808724	-3.52844	0.000418018	0.0222714
Rbx1	741.355	0.821477	0.252367	3.25501	0.00113389	0.0341413
Rdh9	17.4325	-2.47271	0.75347	-3.27707	0.00104891	0.032689
Reg2	25.3604	-2.63076	0.771558	-3.40355	0.000665162	0.0265394
Rfesd	328.484	1.32847	0.399891	3.32192	0.00089399	0.0297913
Rgs3	9.62259	-3.13759	0.91383	-3.42403	0.000616991	0.0257128
Rgs8	5.07859	-3.28679	1.123	-3.13877	0.00169656	0.0415273
Rian	8.74994	-2.828	0.925505	-3.03327	0.00241921	0.0491368
Ripply3	6.05496	-2.23855	0.694848	-3.19296	0.0014082	0.0374755
Rnf122	10.8749	-3.24366	0.890244	-3.60473	0.000312481	0.0196807
Rnf7	206.797	0.879146	0.250372	3.51104	0.000446358	0.0226171
Romo1	132.108	1.13919	0.376278	3.02644	0.00247452	0.049725
Rora	3.54195	-3.24944	0.989909	-3.32622	0.000880311	0.029732
Rpl21	1261.46	1.01483	0.300524	3.37675	0.000733469	0.0268293
Rpl22l1	131.654	1.13916	0.353794	3.21921	0.00128542	0.036079
Rpl23	554.699	1.37472	0.372937	3.68599	0.000227813	0.0182609
Rpl27a	256.387	1.17469	0.370799	3.16736	0.00153827	0.0395001
Rpl28	372.558	1.13257	0.360406	3.14218	0.00167693	0.0412169
Rpl28-ps1	162.39	1.10708	0.326096	3.39412	0.000688483	0.0266911
Rpl31-ps8	124.907	1.57721	0.42526	3.70717	0.000209592	0.0178454
Rpl35	515.894	1.33248	0.390732	3.40985	0.000649997	0.0261186
Rpl36	444.433	1.26806	0.418909	3.02662	0.00247301	0.049725
Rpl36a-ps2	10.1068	4.18141	1.07227	3.94872	7.85688e-05	0.012828
Rpl37	399.259	1.21451	0.349584	3.47374	0.000513262	0.0237051
Rpl37a	632.448	1.03911	0.311497	3.33574	0.000850735	0.0291624
Rpl38	204.13	1.41701	0.410649	3.44988	0.000560835	0.0247644
Rpl39	247.271	1.25393	0.347329	3.60972	0.000306528	0.0196807
Rps13-ps2	96.8291	1.79354	0.59206	3.02668	0.00247258	0.049725
Rps14	1921.77	0.89761	0.288109	3.11551	0.00183629	0.0427298
Rps15a	387.932	1.15436	0.363407	3.17617	0.00149233	0.0388562
Rps16-ps2	100.868	1.659	0.385423	4.30094	1.70079e-05	0.00783941
Rps21	115.862	1.64239	0.470123	3.49154	0.000480244	0.023404
Rps24	608.649	1.35092	0.442306	3.05399	0.00225817	0.0473019
Rps27	45.0466	2.18895	0.519019	4.2073	2.58441e-05	0.0082556
Ryr3	5.27131	-3.36562	1.11684	-3.22103	0.0012773	0.0359729
S1pr2	25.1653	-2.77533	0.800771	-3.47569	0.000509532	0.0236881
Sbf2	17.3901	-2.29503	0.730978	-3.15411	0.00160987	0.0405212
Scn2a	3.15887	-3.15915	1.04626	-3.03582	0.00239885	0.0487857
Scn8a	8.37134	-3.75961	1.09173	-3.59726	0.00032159	0.0196807
Sdk2	19.7937	-3.73166	0.981098	-3.81768	0.000134713	0.0150715
Sfi1	109.478	-2.51429	0.658621	-3.81529	0.000136025	0.0150715
Sgsm1	13.987	-3.13992	0.921555	-3.47798	0.000505205	0.0236881
Sh2d5	20.1881	-1.66145	0.549446	-3.0257	0.00248062	0.0497662
Sh3pxd2b	3.22084	-3.46964	1.06675	-3.32764	0.000875851	0.0296872
Sh3tc1	13.92	-3.48751	0.938915	-3.67939	0.000233795	0.0185652
Shisal1	13.3289	-3.35236	1.06476	-3.19961	0.00137616	0.0370205
Siglech	6.46171	-3.56028	0.996	-3.54249	0.000396363	0.0218486
Skap1	6.22767	-3.21742	1.01721	-3.35811	0.000784783	0.0277451
Slc12a9	14.7741	-2.25997	0.652578	-3.44783	0.000565109	0.0247664
Slc13a1	45.2373	-1.53527	0.410446	-3.74218	0.000182434	0.0166739
Slc22a15	12.5494	-3.09835	0.814117	-3.7718	0.000162075	0.0156879
Slc2a9	5.63034	-3.00832	1.00709	-3.09966	0.00193743	0.0438077
Slc37a1	58.3123	-1.41371	0.46135	-3.06643	0.0021663	0.0463332
Slc6a20b	36.3539	-1.31743	0.405475	-3.25071	0.00115116	0.0343707
Slc9a7	13.1159	-3.23058	0.75448	-4.28759	1.80621e-05	0.00783941
Smim4	125.163	1.11853	0.329195	3.39805	0.000678689	0.0266606
Snhg1	176.506	0.946792	0.302964	3.12511	0.0017774	0.0425482
Snhg3	43.4938	1.22925	0.39389	3.11837	0.00181853	0.0425482
Snhg8	32.4866	1.27647	0.337011	3.78403	0.000154307	0.015385
Snph	4.51352	-3.39627	1.09088	-3.20706	0.00134099	0.0367122
Snrpb2	115.982	1.63255	0.529916	3.07991	0.00207062	0.0454094
Snrpc	199.589	0.931006	0.288297	3.22927	0.00124106	0.0354188
Snrpf	163.596	1.63412	0.448309	3.64327	0.000269196	0.0189601
Socs3	43.141	2.26002	0.67707	3.32528	0.00088331	0.029732
Speer4b	3.27131	-3.23371	1.11048	-3.10369	0.00191122	0.0434844
Speer6-ps1	7.71237	-2.3183	0.736244	-3.12649	0.00176907	0.0424499
Sptbn1	34.2729	-2.75431	0.87245	-3.15369	0.00161219	0.0405212
Sptbn2	18.5193	-3.44853	0.974252	-3.64727	0.000265042	0.0189601
Sros1	112.355	-2.45847	0.639938	-3.84204	0.000122014	0.0140533
Ss18l2	47.2009	1.55324	0.471765	3.28792	0.00100932	0.0321685
Ssh2	123.606	-1.31684	0.414584	-3.17589	0.00149377	0.0388562
St14	28.3975	-3.01993	0.695575	-4.33137	1.48188e-05	0.00775588
St6galnac1	4.48044	-3.1127	1.06028	-3.14321	0.00167106	0.0411863
St6galnac2	12.9703	-3.99217	0.904558	-4.39501	1.10766e-05	0.00635832
St8sia1	4.18945	-3.87039	0.891342	-4.2698	1.95648e-05	0.00791264
Stard9	27.6291	-1.45982	0.429305	-3.39912	0.000676032	0.0266606
Stk36	4.54148	-3.75396	1.04549	-3.64183	0.000270704	0.0189601
Stmn2	3.07035	-2.9923	1.07178	-3.03009	0.0024448	0.0494941
Styk1	8.56415	-2.71703	0.836455	-3.23439	0.00121904	0.035075
Tacc2	13.8173	-2.91217	0.901374	-3.21833	0.00128941	0.036134
Tafa2	4.99263	-3.33181	1.06941	-3.16214	0.00156616	0.0400538
Tanc1	13.4965	-3.09346	1.00572	-3.27962	0.00103947	0.0325657
Tbc1d30	3.8614	-3.33545	1.01212	-3.4258	0.000612982	0.0256659
Tbc1d32	17.5796	-1.94812	0.586672	-3.32283	0.000891102	0.0297508
Tead2	6.77366	-3.54518	1.01239	-3.52493	0.0004236	0.0223679
Tecpr1	27.0448	-2.75295	0.780153	-3.51007	0.000447987	0.0226171
Tenm4	17.5423	-2.98621	0.702325	-4.289	1.79476e-05	0.00783941
Tex2	371.274	-0.642724	0.196337	-3.27354	0.00106208	0.0329839
Tgfbr2	28.3962	-3.49563	0.891961	-3.88714	0.000101434	0.0135716
Tgm5	4.47765	-3.55453	0.949763	-3.79778	0.000146001	0.0150715
Thbd	3.57482	-3.71129	0.982608	-3.80753	0.000140361	0.0150715
Thsd4	9.36223	-3.56538	0.861261	-4.06977	4.70591e-05	0.0110186
Tm6sf1	32.2958	-2.50068	0.790857	-3.17504	0.00149814	0.0388621
Tmem11	213.527	0.933229	0.241047	3.87109	0.000108351	0.0138172
Tmem51	11.1921	-1.9708	0.63206	-3.13429	0.00172269	0.0418543
Tmem72	151.909	-2.25196	0.581742	-3.87139	0.000108216	0.0138172
Tmem82	7.97389	-2.71366	0.790736	-3.39966	0.000674703	0.0266606
Tnfrsf13c	239.424	2.43009	0.719565	3.37487	0.000738513	0.02693
Togaram2	5.22578	-3.40877	1.08796	-3.41886	0.000628836	0.0259031
Tomm7	144.501	1.25496	0.349682	3.58772	0.00033358	0.0199196
Traf1	7.91028	-3.7925	0.833785	-4.481	7.42925e-06	0.00525743
Trem2	6.90695	-3.54287	0.993294	-3.6029	0.000314691	0.0196807
Trerf1	14.5365	-1.82838	0.550231	-3.31603	0.000913062	0.0302665
Trgc1	46.7875	3.74414	0.94038	3.96231	7.4229e-05	0.012828
Trim36	34.9932	-1.9848	0.614144	-3.24173	0.00118805	0.034772
Trio	31.6208	-2.40076	0.795186	-3.02283	0.00250425	0.0499586
Trpc3	4.15282	-3.53688	1.08602	-3.41054	0.000648336	0.0261186
Trpm1	14.5625	-2.74251	0.897424	-3.09089	0.00199561	0.0445022
Trpm3	14.0602	-3.37518	1.00072	-3.38495	0.000711906	0.0268293
Ttll10	5.583	-3.23409	1.12179	-3.0405	0.00236183	0.048309
Ttll3	16.4449	-1.99119	0.605984	-3.28954	0.00100352	0.0321685
Ttn	53.4147	-4.81029	0.900025	-5.3696	7.89117e-08	0.000280847
Tub	3.6438	-3.24153	1.11539	-3.10937	0.00187484	0.0431601
Tubb1	60.043	-2.79297	0.816057	-3.4385	0.000584954	0.025204
Txk	6.62765	-2.62664	0.853909	-3.09009	0.00200097	0.044509
Uba1y	8.50719	-3.36637	0.73675	-4.50679	6.58151e-06	0.00525743
Ube2l3	1383.65	0.639675	0.168486	3.79659	0.000146701	0.0150715
Ube2n	885.212	0.638577	0.200836	3.17959	0.00147482	0.0385519
Ubtd1	5.74378	-2.87832	0.8205	-3.5166	0.000437108	0.0226171
Unc79	11.4241	-3.38823	1.07014	-3.57148	0.000354965	0.0205084
Upb1	7.99798	-3.23097	0.823417	-3.89886	9.66458e-05	0.0133617
Uqcrb	563.638	0.723828	0.23658	3.05946	0.00221733	0.0469731
Usp29	19.8618	-2.77574	0.875187	-3.1489	0.00163884	0.040902
Vav2	23.5441	-2.08789	0.616962	-3.37646	0.000734244	0.0268293
Vcan	10.7704	-3.58575	1.02814	-3.47974	0.000501903	0.0236881
Vmn1r-ps144	113.481	-2.26218	0.735456	-3.07797	0.00208417	0.0455064
Vmn1r179	10.4568	-2.7807	0.877124	-3.20345	0.00135793	0.0367799
Vmn1r18	72.2635	-2.30071	0.719217	-3.20351	0.00135762	0.0367799
Vmn1r197	41.428	-2.16949	0.528918	-4.09744	4.17741e-05	0.0101831
Vmn1r202	20.2332	-2.27339	0.669462	-3.40179	0.000669456	0.0265914
Vmn1r203	16.2867	-2.49138	0.712699	-3.48225	0.000497226	0.0236881
Vmn1r207	38.4523	-2.24953	0.722452	-3.12244	0.00179357	0.0425482
Vmn1r213	7.45033	-2.45938	0.723594	-3.38423	0.000713795	0.0268293
Vmn1r218	70.2298	-1.97447	0.578235	-3.41457	0.000638824	0.0261186
Vmn1r221	12.1385	-2.78515	0.744837	-3.71244	0.000205268	0.0176423
Vmn1r227	33.9053	-2.34926	0.727316	-3.24047	0.00119335	0.0348697
Vmn1r229	70.6767	-2.21756	0.674117	-3.28827	0.00100804	0.0321685
Vmn1r233	11.3933	-2.95312	0.726035	-4.04578	5.21498e-05	0.0112219
Vmn1r236	27.3445	-3.07783	0.84109	-3.63907	0.000273628	0.0189601
Vmn1r43	8.0446	-3.33144	0.933564	-3.53933	0.000401145	0.0218911
Vmn1r55	95.1422	-2.29835	0.733151	-3.13548	0.00171575	0.0418243
Vmn1r59	3.68888	-3.43806	1.09757	-3.29565	0.000981947	0.0317865
Vmn1r6	23.2271	-3.09673	0.815471	-3.77579	0.000159499	0.0156215
Vmn1r68	5.40502	-3.08356	0.945522	-3.223	0.00126855	0.0359456
Vmn1r76	106.436	-1.73043	0.497902	-3.47484	0.000511168	0.0236881
Vmn1r87	29.7601	-2.5672	0.735911	-3.47898	0.000503319	0.0236881
Vmn2r108	42.2557	-2.53046	0.655303	-3.85723	0.000114681	0.0139643
Vmn2r112	30.8208	-2.61111	0.736454	-3.53495	0.000407852	0.0219692
Vmn2r113	27.327	-3.00061	0.962789	-3.11322	0.00185055	0.0428226
Vmn2r114	155.755	-2.99491	0.760068	-3.93811	8.21256e-05	0.012828
Vmn2r115	98.3036	-2.71046	0.725284	-3.73633	0.000186728	0.0168007
Vmn2r120	40.7991	-2.35319	0.67294	-3.49055	0.000482033	0.023404
Vmn2r124	20.6194	-2.51252	0.739905	-3.39369	0.000689583	0.0266911
Vmn2r20	21.7294	-2.14554	0.671715	-3.19648	0.00139117	0.0372829
Vmn2r24	22.8513	-2.61259	0.745885	-3.48863	0.000485504	0.0234134
Vmn2r25	4.22966	-3.08778	1.00387	-3.33452	0.00085448	0.0291624
Vmn2r26	9.22135	-3.62946	0.925988	-3.86136	0.000112759	0.0139643
Vmn2r31	11.9635	-3.29767	0.99486	-3.42068	0.000624642	0.025886
Vmn2r53	418.898	-2.68625	0.718224	-3.74105	0.000183255	0.0166739
Vmn2r56	16.8193	-2.54789	0.835975	-3.02761	0.00246495	0.049725
Vmn2r59	55.8472	-2.30465	0.6838	-3.37283	0.000743992	0.0270743
Vmn2r66	15.6138	-2.48153	0.695415	-3.56597	0.000362509	0.0207423
Vmn2r73	12.1607	-3.35632	0.821011	-4.18002	2.91485e-05	0.00850324
Vmn2r76	58.4244	-2.90661	0.772801	-3.76167	0.000168782	0.0158078
Vmn2r79	71.6017	-2.81997	0.762964	-3.69179	0.000222679	0.0182578
Vmn2r89	10.2913	-3.21496	0.996151	-3.20896	0.00133218	0.0365271
Vmn2r90	12.66	-2.48514	0.793049	-3.1182	0.00181956	0.0425482
Vmn2r99	13.7139	-2.34158	0.741024	-3.1424	0.00167571	0.0412169
Wdfy3	279.936	-0.80348	0.243102	-3.30522	0.000949014	0.0310794
Wdr19	19.1238	-2.18205	0.5206	-4.19049	2.78357e-05	0.0082556
Wfs1	3.48212	-3.54472	1.03526	-3.45258	0.000555257	0.0247639
Wscd2	5.00489	-3.6714	1.02648	-3.56616	0.000362251	0.0207423
Xcr1	11.5897	-2.00531	0.623028	-3.20925	0.00133082	0.0365271
Xdh	189.935	-2.59461	0.661959	-3.92139	8.8039e-05	0.0132767
Xkrx	5.65913	-3.29897	0.901327	-3.62746	0.000286222	0.0189601
Zbtb20	97.6701	-1.48319	0.365112	-4.06242	4.85669e-05	0.0111343
Zc3h12d	4.1426	-3.50921	1.05885	-3.39351	0.000690032	0.0266911
Zcrb1	230.176	0.740657	0.237768	3.11482	0.00184056	0.0427581
Zfp488	145.58	-2.3218	0.746003	-3.11374	0.00184734	0.0428226
Zfp618	5.88459	-3.30549	1.02251	-3.30227	0.000959074	0.0313059
Zfp93	12.8783	-2.75382	0.90589	-3.13366	0.00172639	0.0418543
Zfp974	10.2272	-3.27866	1.02511	-3.22844	0.00124466	0.0354381
Zscan29	209.933	-0.807651	0.236875	-3.40976	0.000650212	0.0261186

## Sheet: sig_Kegg_result
	ID	Description	setSize	enrichmentScore	NES	pvalue	p.adjust	qvalues	rank	leading_edge	core_enrichment
mmu04010	mmu04010	MAPK signaling pathway	283	-0.448094	-1.42534	9.999e-05	0.00086709	0.000504912	8303	tags=32%, list=24%, signal=25%	Erbb2/Pdgfa/Angpt4/Il1r1/Fgfr4/Efna1/Mapk11/Flna/Mapk8ip1/Cacna1e/Pdgfb/Egf/Fgf10/Tgfbr1/Tnfrsf1a/Nfatc1/Cacng3/Cacna1h/Tgfb3/Dusp9/Fgf15/Efna4/Pak1/Dusp6/Fgfr2/Igf1/Mef2c/Cacng2/Map3k2/Rasgrp1/Egfr/Map4k3/Cacna1s/Dusp2/Csf1/Cd14/Rasgrp2/Flnc/Rasgrf2/Fgf5/Ppp3cc/Ptpn5/Cacna1d/Ntrk2/Fgfr1/Fgf3/Fgf4/Rras2/Ngfr/Mecom/Flt3/Kdr/Klk1b4/Cacna1i/Cacna1b/Pla2g4e/Gadd45b/Prkcb/Pla2g4f/Ppp3r2/Mapk10/Pdgfrb/…
mmu04015	mmu04015	Rap1 signaling pathway	204	-0.479042	-1.50707	9.999e-05	0.00086709	0.000504912	8266	tags=37%, list=23%, signal=29%	Pdgfa/Angpt4/Adcy3/Fgfr4/Efna1/Mapk11/Vav3/Rgs14/Pdgfb/Egf/Fgf10/Fgf15/Efna4/Adcy4/Drd2/Fgfr2/Igf1/Calml4/Farp2/Vav1/Egfr/Cnr1/Sipa1l2/Lcp2/Csf1/Afdn/Rasgrp2/Rassf5/Bcar1/Fgf5/Gnao1/Fgfr1/Fgf3/Fgf4/Plcb2/Magi3/Prkcz/Src/Adcy5/Ngfr/Kdr/Klk1b4/Pik3cd/Vav2/Plce1/Itgal/Rapgef4/Grin1/Pard3/Prkcb/Adcy1/Pdgfrb/Adcy8/Csf1r/Pdgfd/Tln2/Prkcg/Fgf1/Fgf22/Flt1/Magi2/Dock4/Plcb1/Pgf/Evl/Adora2a/Rasgrp3/Pdgfra/…
mmu04020	mmu04020	Calcium signaling pathway	226	-0.529361	-1.671	9.999e-05	0.00086709	0.000504912	8596	tags=46%, list=24%, signal=35%	Ednrb/Pde1a/Casq2/Erbb2/Pdgfa/Itpr1/Camk2g/Adcy3/Phkg1/Phka1/Pde1c/Cckbr/Fgfr4/Nos3/Grm1/Cacna1e/Atp2a3/Pdgfb/Egf/Fgf10/Pde1b/Cacna1h/Fgf15/Ptafr/Pln/Adcy4/Trdn/Hrh1/Htr5b/Ptgfr/Ret/Fgfr2/Calml4/Atp2a1/Nos2/Ntrk3/Orai2/Egfr/Cacna1s/Drd1/Cysltr1/Fgf5/Grin2d/Mylk/Ppp3cc/Cacna1d/Ntrk2/Fgfr1/Adra1d/Fgf3/Bdkrb2/Fgf4/Plcb2/Ednra/Ryr1/Htr5a/Slc8a3/Tacr1/Kdr/Klk1b4/Oxtr/Cacna1i/Cacna1b/Plce1/Htr2b/P2rx7/…
mmu04022	mmu04022	cGMP-PKG signaling pathway	167	-0.506017	-1.57892	9.999e-05	0.00086709	0.000504912	8568	tags=40%, list=24%, signal=31%	Oprd1/Gucy1b1/Irs1/Adra2c/Itpr1/Adcy3/Nos3/Kcnma1/Atp2a3/Pik3cg/Creb3l1/Adra2a/Nfatc1/Gata4/Pln/Adcy4/Pde2a/Kcnmb3/Calml4/Atp2a1/Mef2c/Cacna1s/Kcnj8/Rgs2/Mylk/Ppp3cc/Nfatc4/Cacna1d/Adra1d/Bdkrb2/Plcb2/Prkce/Ednra/Adcy5/Creb3l3/Adora1/Slc8a3/Fxyd2/Kng1/Prkg1/Pde5a/Npr2/Adra2b/Atp1a2/Adora3/Ppp3r2/Adcy1/Adcy8/Myh6/Cacna1f/Pik3r5/Itpr3/Atp2b2/Nfatc2/Plcb1/Atp1b1/Atp1a3/Cngb1/Myh7/Gnaq/Adra1a/Prkg2/G…
mmu04024	mmu04024	cAMP signaling pathway	205	-0.510902	-1.60733	9.999e-05	0.00086709	0.000504912	7421	tags=36%, list=21%, signal=28%	Atp2a3/Creb3l1/Sstr2/Nfatc1/Pld1/Cnga2/Pak1/Pln/Adcy4/Drd2/Hcn4/Calml4/Atp2a1/Gabbr2/Vav1/Hcar2/Cacna1s/Drd1/Afdn/Edn3/Grin2d/Gria2/Cacna1d/Gli3/Gabbr1/Rras2/Ednra/Adcy5/Creb3l3/Gphb5/Adora1/Fxyd2/Vipr2/Ptger2/Oxtr/Pik3cd/Vav2/Pld2/Crhr2/Plce1/Atp1a2/Htr1d/Tshb/Npy1r/Gria3/Grin3b/Rapgef4/Grin1/Adcy1/Mapk10/Adcy8/Cacna1f/Adcy10/Camk2a/Gria1/Crhr1/Glp1r/Atp2b2/Ryr2/Camk2d/Ppara/Atp1b1/Atp1a3/Adcyap…
mmu04071	mmu04071	Sphingolipid signaling pathway	123	-0.50535	-1.55351	9.999e-05	0.00086709	0.000504912	8348	tags=32%, list=24%, signal=24%	S1pr4/Acer2/Nos3/Mapk11/Tnfrsf1a/Pld1/Sptlc3/Cers3/Gm2446/Cers5/Ppp2r2c/Ms4a2/S1pr1/Cers4/Bdkrb2/Plcb2/Prkce/Prkcz/Adora1/Kng1/Smpd2/Pik3cd/Pld2/S1pr3/Degs2/Prkcb/Adora3/Mapk10/Acer1/Bcl2/Prkcg/Ppp2r2b/Asah2/Plcb1/S1pr5/S1pr2/Gnaq/Map3k5
mmu04080	mmu04080	Neuroactive ligand-receptor interaction	323	-0.465102	-1.486	9.999e-05	0.00086709	0.000504912	10607	tags=50%, list=30%, signal=36%	Gria4/Grm3/Adra1b/Galr3/Htr1b/Tbxa2r/Taar7a/Ltb4r1/Hrh3/Tac1/Chrnd/P2rx5/Insl3/Hc/P2ry14/Chrna7/Rln1/Trh/Lpar4/Tac4/Gcgr/Chrnb4/Mc5r/Rxfp3/Gal/Pgr15l/Pth1r/Rxfp2/Gpr35/Ednrb/Oprl1/Pth2r/Glp2r/P2ry10/Oprd1/F2rl3/S1pr4/Qrfpr/Lypd6/Adra2c/Calcrl/Grm8/Pate1/Taar7e/Oprk1/Cckbr/Qrfp/P2ry2/Brs3/Npsr1/Agt/Grm1/Adra2a/Fpr2/Sstr2/Rxfp4/Gabra1/Chrnb2/Gh/Mc3r/Lypd6b/Plg/Chrna3/P2ry4/Ptafr/F2rl1/Drd2/Hrh1/Htr…
mmu04151	mmu04151	PI3K-Akt signaling pathway	332	-0.464465	-1.48501	9.999e-05	0.00086709	0.000504912	9211	tags=37%, list=26%, signal=28%	Lpar4/Fasl/Angpt1/Bdnf/Itga1/Thbs2/Kit/Lamc1/Itga2/Jak3/Tlr2/Igf2/Erbb2/Irs1/Pdgfa/Angpt4/Gys1/Pck1/Csf3r/Fgfr4/Efna1/Nos3/Gng2/Pik3cg/Creb3l1/Pdgfb/Egf/Fgf10/Pkn3/Itga11/Col4a4/Gh/Gm2446/Il6ra/Fgf15/Efna4/Col4a1/Pik3ap1/Gng4/Ghr/Il4ra/Col4a2/Sgk2/Fgfr2/Tcl1b2/Ppp2r2c/Igf1/Col2a1/Itgb5/Tcl1/Egfr/Lama1/Csf1/Vtn/Cd19/Rxra/Fgf5/Col6a2/Lamc2/G6pc/Ntrk2/Col6a4/Fgfr1/Fgf3/Il7/Prkaa2/Fgf4/Tnr/Creb3l3/Ng…
mmu04261	mmu04261	Adrenergic signaling in cardiomyocytes	147	-0.506394	-1.57116	9.999e-05	0.00086709	0.000504912	8014	tags=44%, list=23%, signal=34%	Cacng1/Cacnb1/Atp1a4/Adra1b/Kcnq1/Mapk12/Cacng4/Rapgef3/Creb3l2/Cacna2d2/Tpm4/Camk2g/Adcy3/Myl2/Mapk11/Agt/Atp2a3/Pik3cg/Creb3l1/Cacng3/Gm2446/Pln/Adcy4/Tpm2/Ppp2r2c/Calml4/Atp2a1/Cacng2/Cacna1s/Cacna1d/Adra1d/Plcb2/Adcy5/Creb3l3/Slc8a3/Fxyd2/Atp1a2/Rapgef4/Adcy1/Adcy8/Myh6/Cacna1f/Bcl2/Scn4b/Pik3r5/Camk2a/Atp2b2/Ppp2r2b/Ryr2/Camk2d/Plcb1/Atp1b1/Atp1a3/Camk2b/Myh7/Gnaq/Tnnt2/Adra1a/Cacna2d4/Cacnb…
mmu04360	mmu04360	Axon guidance	179	-0.533407	-1.66876	9.999e-05	0.00086709	0.000504912	11391	tags=53%, list=32%, signal=36%	Epha2/Unc5b/Myl9/Ntng2/Bmpr1b/Sema4d/Trpc6/Pard6g/Slit2/4930544G11Rik/Epha6/Plcg1/Ssh1/Epha5/Limk1/Epha8/Wnt4/Sema3c/Dpysl5/Unc5a/Rgma/Camk2g/Ngef/Sema3a/Efna1/Rhod/Neo1/Lrrc4c/Cxcl12/Ssh2/Fzd3/Robo1/Slit1/Sema4g/Fes/Efna4/Pak1/Sema7a/Ntng1/Plxnb3/Sema6a/Sema3b/Sema3d/Sema6b/Slit3/Ablim3/Unc5d/Ephb4/Ppp3cc/Plxna4/Nfatc4/Sema3e/Nrp1/Sema4a/Epha4/Prkcz/Src/Sema5a/Ntn1/Ephb3/Plxna3/Plxnb2/Boc/Epha7/…
mmu04510	mmu04510	Focal adhesion	199	-0.528239	-1.66046	9.999e-05	0.00086709	0.000504912	8725	tags=39%, list=25%, signal=30%	Thbs2/Lamc1/Itga2/Erbb2/Pdgfa/Myl2/Flna/Vav3/Pdgfb/Egf/Itga11/Col4a4/Pak1/Col4a1/Shc3/Col4a2/Igf1/Vav1/Col2a1/Itgb5/Egfr/Lama1/Vtn/Flnc/Bcar1/Parva/Mylk/Col6a2/Lamc2/Col6a4/Tnr/Src/Itgb4/Cav2/Kdr/Pak3/Pik3cd/Vav2/Thbs4/Col6a6/Chad/Itgb8/Prkcb/Mapk10/Pdgfrb/Lamb1/Pdgfd/Bcl2/Lamb3/Tln2/Lama4/Prkcg/Thbs3/Flt1/Col6a5/Pgf/Lama2/Flnb/Lamc3/Tnxb/Itga3/Pdgfra/Tnc/Itga7/Col1a2/Dock1/Lama3/Rasgrf1/Itga9/Ca…
mmu04514	mmu04514	Cell adhesion molecules	152	-0.520277	-1.61737	9.999e-05	0.00086709	0.000504912	9591	tags=50%, list=27%, signal=37%	Icosl/Cldn8/H2-M5/Cdh2/Gm11127/Mag/Negr1/Tigit/Cldn23/Siglec1/Cd8b1/Sell/H2-Q6/Igsf11/H2-Q4/Nlgn3/Icos/Sele/Neo1/Ncam2/Lrrc4c/Cldn19/Cldn14/Ntng1/H2-Eb1/Cldn5/Cd22/Ptprc/Cldn2/Nectin1/Cd276/Ptprf/Vcam1/H2-DMb1/Cntnap1/F11r/Pvr/Cd34/Cd4/Nlgn1/Cd2/H2-Aa/H2-T3/H2-Q7/Pecam1/Cd8a/Icam1/Nectin3/Itgal/Jam3/H2-Ob/Cadm1/Itgb8/H2-Ab1/H2-DMb2/Cldn15/Cntn1/Ptprm/Cd80/Cd86/H2-Oa/Alcam/Nrxn3/Glycam1/Itga9/Cd40…
mmu04640	mmu04640	Hematopoietic cell lineage	90	-0.575626	-1.73941	9.999e-05	0.00086709	0.000504912	8725	tags=52%, list=25%, signal=39%	Kit/Cd7/Itga2/Cd8b1/Il1r1/Csf3r/Cd5/Mme/Dntt/Il6ra/Il4ra/Thpo/H2-Eb1/Cd22/Csf1/Cd14/Il1r2/Cd19/Il11/H2-DMb1/Cd3g/Il7/Cd34/Cd4/Cd3d/Cd2/H2-Aa/Cd8a/Cr2/Flt3/Il7r/H2-Ob/Il6/H2-Ab1/Csf1r/Anpep/H2-DMb2/Cd3e/Ms4a1/Il2ra/Itga3/Il5ra/H2-Oa/Fcer2a/Cd38/Siglech
mmu04659	mmu04659	Th17 cell differentiation	99	-0.565695	-1.71848	9.999e-05	0.00086709	0.000504912	7870	tags=41%, list=22%, signal=32%	Mapk11/Tgfbr1/Nfatc1/Il6ra/Il17f/Irf4/Cd247/Il27ra/Il4ra/Rara/H2-Eb1/Rxra/H2-DMb1/Ppp3cc/Cd3g/Il12rb1/Cd4/Cd3d/H2-Aa/Ebi3/Il21r/Ahr/H2-Ob/Nfkbie/Il6/Ppp3r2/Gata3/Mapk10/H2-Ab1/Zap70/H2-DMb2/Cd3e/Nfatc2/Il2ra/H2-Oa/Tbx21/Rora/Tgfbr2/Il2rb/Il6st
mmu04713	mmu04713	Circadian entrainment	94	-0.565325	-1.71244	9.999e-05	0.00086709	0.000504912	8224	tags=47%, list=23%, signal=36%	Itpr1/Camk2g/Adcy3/Per3/Gng2/Kcnj9/Cacna1h/Adcy4/Gng4/Calml4/Grin2d/Gria2/Cacna1d/Gnao1/Kcnj5/Plcb2/Adcy5/Ryr1/Prkg1/Cacna1i/Gria3/Rasd1/Grin1/Prkcb/Adcy1/Adcy8/Adcy10/Nos1/Camk2a/Prkcg/Itpr3/Gria1/Ryr2/Camk2d/Plcb1/Adcyap1r1/Camk2b/Gnaq/Prkg2/Grin2b/Gucy1a1/Ryr3/Kcnj6
mmu04724	mmu04724	Glutamatergic synapse	111	-0.522698	-1.59793	9.999e-05	0.00086709	0.000504912	4077	tags=32%, list=12%, signal=29%	Ppp3cc/Gria2/Grik3/Cacna1d/Gnao1/Plcb2/Adcy5/Dlgap1/Shank2/Slc1a3/Pld2/Pla2g4e/Gria3/Grin3b/Grin1/Prkcb/Pla2g4f/Grik2/Ppp3r2/Adcy1/Adcy8/Grm4/Grik4/Prkcg/Itpr3/Gria1/Slc1a1/Plcb1/Grk3/Grin3a/Grik1/Grm2/Gnaq/Grin2b/Grm5
mmu04725	mmu04725	Cholinergic synapse	108	-0.496868	-1.5168	9.999e-05	0.00086709	0.000504912	8360	tags=39%, list=24%, signal=30%	Itpr1/Camk2g/Adcy3/Gng2/Chat/Pik3cg/Creb3l1/Chrnb2/Chrna3/Adcy4/Gng4/Cacna1s/Kcnq5/Cacna1d/Gnao1/Plcb2/Adcy5/Creb3l3/Kcnj14/Pik3cd/Cacna1b/Chrna6/Prkcb/Adcy1/Adcy8/Cacna1f/Bcl2/Kcnj12/Pik3r5/Camk2a/Prkcg/Itpr3/Camk2d/Plcb1/Camk2b/Gnaq/Kcnq2/Pik3r6/Kcnq3/Creb5/Kcnj6
mmu04750	mmu04750	Inflammatory mediator regulation of TRP channels	122	-0.502457	-1.54398	9.999e-05	0.00086709	0.000504912	10655	tags=50%, list=30%, signal=35%	Cyp2c68/Prkcd/Mapk12/Asic5/Plcg1/Cyp4a31/Cyp2c29/Pla2g4b/Cyp4a12a/Cyp2c50/Alox12e/Itpr1/Camk2g/Adcy3/Il1r1/Trpm8/P2ry2/Cyp2c70/Cyp2c65/Mapk11/Cyp2c38/Alox12/F2rl1/Adcy4/Hrh1/Igf1/Calml4/Trpv4/Asic1/Cyp2j9/Trpv3/Asic3/Bdkrb2/Plcb2/Prkce/Src/Adcy5/Kng1/Asic2/Ptger2/Prkch/Klk1b4/Cyp2j13/Pik3cd/Htr2b/Trpv1/Plcg2/Pla2g4e/Prkcb/Pla2g4f/Adcy1/Mapk10/Adcy8/Camk2a/Prkcg/Itpr3/Camk2d/Plcb1/Camk2b/Gnaq
mmu04921	mmu04921	Oxytocin signaling pathway	148	-0.532981	-1.65436	9.999e-05	0.00086709	0.000504912	8224	tags=40%, list=23%, signal=31%	Itpr1/Camk2g/Adcy3/Nos3/Pik3cg/Kcnj9/Prkag3/Nfatc1/Cacng3/Adcy4/Calml4/Mef2c/Cacng2/Egfr/Cacna1s/Rgs2/Prkag2/Mylk/Ppp3cc/Nfatc4/Cacna1d/Gnao1/Kcnj5/Prkaa2/Plcb2/Src/Adcy5/Ryr1/Kcnj14/Npr2/Oxtr/Pla2g4e/Prkcb/Pla2g4f/Ppp3r2/Adcy1/Adcy8/Cacna1f/Kcnj12/Pik3r5/Camk2a/Prkcg/Itpr3/Ryr2/Nfatc2/Camk2d/Plcb1/Camk2b/Gnaq/Cacna2d4/Gucy1a1/Cacnb3/Pik3r6/Ryr3/Cd38/Cacnb2/Kcnj6/Mylk4
mmu04925	mmu04925	Aldosterone synthesis and secretion	95	-0.526213	-1.59516	9.999e-05	0.00086709	0.000504912	8105	tags=41%, list=23%, signal=32%	Itpr1/Camk2g/Adcy3/Agt/Creb3l1/Hsd3b3/Cacna1h/Cyp11a1/Adcy4/Pde2a/Calml4/Cacna1s/Dagla/Cacna1d/Kcnj5/Plcb2/Prkce/Adcy5/Creb3l3/Cacna1i/Atp1a2/Prkcb/Adcy1/Adcy8/Cacna1f/Camk2a/Prkcg/Itpr3/Atp2b2/Camk2d/Plcb1/Hsd3b2/Atp1b1/Atp1a3/Kcnk9/Camk2b/Gnaq/Creb5
mmu04934	mmu04934	Cushing syndrome	155	-0.478408	-1.48842	9.999e-05	0.00086709	0.000504912	9645	tags=39%, list=27%, signal=29%	Kcnk3/Nr5a1/Creb3l2/Apc/Wnt8a/Wnt4/Fzd9/Wnt3a/Star/Wnt2/Itpr1/Camk2g/Adcy3/Agt/Wnt9b/Creb3l1/Hsd3b3/Fzd3/Cacna1h/Cyp11a1/Axin2/Adcy4/Tcf7l2/Tcf7/Egfr/Wnt3/Wnt7a/Cyp17a1/Cacna1s/Fzd4/Cacna1d/Apc2/Plcb2/Adcy5/Creb3l3/Lef1/Wnt1/Pbx1/Cacna1i/Crhr2/Aipl1/Ahr/Rasd1/Fzd1/Adcy1/Pde11a/Adcy8/Cacna1f/Camk2a/Itpr3/Crhr1/Pde8b/Camk2d/Plcb1/Hsd3b2/Wnt10a/Fzd10/Camk2b/Gnaq/Creb5
mmu04974	mmu04974	Protein digestion and absorption	97	-0.604136	-1.83365	9.999e-05	0.00086709	0.000504912	7839	tags=56%, list=22%, signal=43%	Col14a1/Col17a1/Col19a1/Mme/Slc36a4/Slc6a19/Slc7a8/Col5a3/Col4a4/Mep1b/Col5a2/Slc36a3/Col4a1/Ace2/Cela3b/Col4a2/Slc7a9/Col2a1/Slc15a1/Xpnpep2/Cpa3/Col6a2/Col6a4/Col11a2/Slc8a3/Fxyd2/Try5/Col8a1/Slc3a1/Atp1a2/Col6a6/Dpp4/Col8a2/Col12a1/Cela2a/Slc36a1/Col26a1/Col7a1/Slc1a1/Atp1b1/Col6a5/Atp1a3/Eln/Slc36a2/Col1a2/Col13a1/Col3a1/Col15a1/Col27a1/Col22a1/Col6a3/Mep1a/Col6a1
mmu05145	mmu05145	Toxoplasmosis	106	-0.492431	-1.50182	9.999e-05	0.00086709	0.000504912	8681	tags=33%, list=25%, signal=25%	Tlr2/Tlr11/Mapk11/Pik3cg/Il12a/Tnfrsf1a/Tgfb3/H2-Eb1/Birc7/Nos2/Lama1/H2-DMb1/Lamc2/Gnao1/H2-Aa/H2-Ob/Mapk10/Lamb1/H2-Ab1/Bcl2/Lamb3/Ccr5/Lama4/Pik3r5/H2-DMb2/Lama2/Lamc3/Il10ra/H2-Oa/Lama3/Cd40/Pik3r6/Lamb2/Ciita
mmu05410	mmu05410	Hypertrophic cardiomyopathy	89	-0.559227	-1.68913	9.999e-05	0.00086709	0.000504912	8970	tags=48%, list=25%, signal=36%	Itga1/Tpm4/Itga2/Mybpc3/Ace/Myl2/Agt/Atp2a3/Prkag3/Cacng3/Itga11/Tgfb3/Tpm2/Igf1/Atp2a1/Cacng2/Itgb5/Lama1/Cacna1s/Prkag2/Cacna1d/Ace3/Prkaa2/Itgb4/Slc8a3/Il6/Itgb8/Myh6/Cacna1f/Ryr2/Lama2/Itga3/Itga7/Myh7/Tnnt2/Itga9/Cacna2d4/Cacnb3/Itgb6/Itgav/Cacnb2/Ttn
mmu05414	mmu05414	Dilated cardiomyopathy	92	-0.548252	-1.65875	9.999e-05	0.00086709	0.000504912	8970	tags=47%, list=25%, signal=35%	Itga1/Tpm4/Itga2/Mybpc3/Adcy3/Myl2/Agt/Atp2a3/Cacng3/Itga11/Tgfb3/Pln/Adcy4/Tpm2/Igf1/Atp2a1/Cacng2/Itgb5/Lama1/Cacna1s/Cacna1d/Adcy5/Itgb4/Slc8a3/Itgb8/Adcy1/Adcy8/Myh6/Cacna1f/Ryr2/Lama2/Itga3/Itga7/Myh7/Tnnt2/Itga9/Cacna2d4/Cacnb3/Itgb6/Itgav/Cacnb2/Ttn
mmu04928	mmu04928	Parathyroid hormone synthesis, secretion and action	103	-0.525578	-1.60024	0.0001	0.00086709	0.000504912	9008	tags=41%, list=26%, signal=30%	Rxrg/Pth1r/Slc34a1/Mmp16/Itpr1/Adcy3/Creb3l1/Pld1/Adcy4/Cyp27b1/Mef2c/Mafb/Egfr/Rxra/Mmp15/Fgfr1/Mmp24/Plcb2/Adcy5/Creb3l3/Cyp24a1/Pld2/Gcm1/Lrp5/Casr/Prkcb/Adcy1/Kl/Gata3/Adcy8/Runx2/Bcl2/Mmp17/Prkcg/Itpr3/Slc34a2/Plcb1/Vdr/Gnaq/Creb5/Bglap3
mmu04970	mmu04970	Salivary secretion	79	-0.575706	-1.72773	0.0001	0.00086709	0.000504912	3791	tags=33%, list=11%, signal=29%	Plcb2/Adcy5/Fxyd2/Prkg1/Amy2a5/Atp1a2/Prkcb/Adcy1/Adcy8/Nos1/Prkcg/Itpr3/Atp2b2/Plcb1/Dmbt1/Atp1b1/Atp1a3/Muc5b/Gnaq/Adra1a/Prkg2/Gucy1a1/Ryr3/Cd38/Lpo
mmu04540	mmu04540	Gap junction	84	-0.552085	-1.66308	0.00010001	0.00086709	0.000504912	8224	tags=40%, list=23%, signal=31%	Pdgfa/Itpr1/Adcy3/Grm1/Pdgfb/Egf/Adcy4/Drd2/Tubal3/Map3k2/Egfr/Drd1/Plcb2/Src/Adcy5/Prkg1/Tuba8/Htr2b/Prkcb/Adcy1/Pdgfrb/Adcy8/Pdgfd/Prkcg/Itpr3/Plcb1/Tubb1/Pdgfra/Gnaq/Tubb2b/Prkg2/Gucy1a1/Grm5
mmu04658	mmu04658	Th1 and Th2 cell differentiation	85	-0.557363	-1.67998	0.00010001	0.00086709	0.000504912	7567	tags=41%, list=21%, signal=32%	Il12a/Nfatc1/Notch3/Cd247/Maml3/Il4ra/H2-Eb1/Rbpjl/Maml2/Jag2/H2-DMb1/Ppp3cc/Cd3g/Notch1/Il12rb1/Cd4/Cd3d/H2-Aa/Stat4/Jag1/H2-Ob/Nfkbie/Ppp3r2/Gata3/Mapk10/H2-Ab1/Zap70/H2-DMb2/Cd3e/Nfatc2/Il2ra/H2-Oa/Tbx21/Il2rb
mmu04911	mmu04911	Insulin secretion	83	-0.570868	-1.71866	0.00010001	0.00086709	0.000504912	8253	tags=49%, list=23%, signal=38%	Camk2g/Adcy3/Kcnma1/Creb3l1/Kcnj11/Adcy4/Gck/Kcnmb3/Slc2a2/Cacna1s/Ffar1/Kcnn2/Rims2/Pclo/Cacna1d/Plcb2/Adcy5/Creb3l3/Fxyd2/Atp1a2/Rapgef4/Prkcb/Adcy1/Adcy8/Cacna1f/Camk2a/Prkcg/Itpr3/Glp1r/Trpm4/Ryr2/Camk2d/Plcb1/Atp1b1/Atp1a3/Adcyap1r1/Camk2b/Gnaq/Abcc8/Creb5
mmu04512	mmu04512	ECM-receptor interaction	87	-0.618495	-1.86571	0.00010002	0.00086709	0.000504912	5682	tags=46%, list=16%, signal=39%	Sv2b/Col2a1/Itgb5/Lama1/Vtn/Col6a2/Frem1/Lamc2/Col6a4/Tnr/Itgb4/Thbs4/Col6a6/Chad/Itgb8/Lamb1/Lamb3/Lama4/Frem2/Thbs3/Fras1/Col6a5/Lama2/Lamc3/Tnxb/Itga3/Tnc/Itga7/Col1a2/Lama3/Itga9/Hspg2/Sdc4/Npnt/Col6a3/Itgb6/Col6a1/Itgav/Lamb2
mmu04662	mmu04662	B cell receptor signaling pathway	75	-0.574731	-1.71869	0.00010004	0.00086709	0.000504912	5152	tags=28%, list=15%, signal=24%	Cd22/Cd19/Ppp3cc/Syk/Cr2/Pik3cd/Vav2/Plcg2/Fcgr2b/Nfkbie/Blnk/Prkcb/Ppp3r2/Nfatc2/Card11/Cd79b/Rasgrp3/Cd79a/Cd72/Inppl1
mmu05412	mmu05412	Arrhythmogenic right ventricular cardiomyopathy	75	-0.568054	-1.69872	0.00010004	0.00086709	0.000504912	10972	tags=57%, list=31%, signal=40%	Cacna2d3/Cacng1/Cacnb1/Sgcb/Cacng4/Cdh2/Cacna2d2/Itga1/Itga2/Atp2a3/Dsc2/Cacng3/Itga11/Jup/Tcf7l2/Pkp2/Atp2a1/Ctnna3/Cacng2/Dsg2/Itgb5/Tcf7/Lama1/Cacna1s/Dsp/Cacna1d/Itgb4/Slc8a3/Lef1/Itgb8/Cacna1f/Ryr2/Lama2/Itga3/Itga7/Actn2/Itga9/Cacna2d4/Cacnb3/Itgb6/Itgav/Cacnb2
mmu04918	mmu04918	Thyroid hormone synthesis	69	-0.587382	-1.74614	0.00010005	0.00086709	0.000504912	3626	tags=33%, list=10%, signal=30%	Adcy5/Creb3l3/Gpx3/Fxyd2/Pax8/Atp1a2/Tshb/Tpo/Gpx5/Prkcb/Adcy1/Adcy8/Duox1/Prkcg/Itpr3/Plcb1/Atp1b1/Atp1a3/Duox2/Lrp2/Gnaq/Creb5
mmu04720	mmu04720	Long-term potentiation	65	-0.599449	-1.77529	0.00010006	0.00086709	0.000504912	4077	tags=31%, list=12%, signal=27%	Ppp3cc/Gria2/Plcb2/Grin1/Prkcb/Ppp3r2/Adcy1/Adcy8/Camk2a/Prkcg/Itpr3/Gria1/Camk2d/Plcb1/Rps6ka2/Camk2b/Gnaq/Grin2b/Grm5
mmu05031	mmu05031	Amphetamine addiction	66	-0.562503	-1.66752	0.00010008	0.00086709	0.000504912	4713	tags=32%, list=13%, signal=28%	Arc/Grin2d/Ppp3cc/Gria2/Cacna1d/Adcy5/Creb3l3/Gria3/Grin3b/Grin1/Prkcb/Ppp3r2/Camk2a/Prkcg/Gria1/Camk2d/Grin3a/Camk2b/Grin2b/Creb5
mmu04730	mmu04730	Long-term depression	58	-0.622012	-1.82885	0.00010012	0.00086709	0.000504912	3962	tags=34%, list=11%, signal=31%	Gnao1/Plcb2/Ryr1/Prkg1/Pla2g4e/Gria3/Prkcb/Pla2g4f/Grid2/Gnaz/Nos1/Prkcg/Itpr3/Gria1/Crhr1/Plcb1/Gnaq/Prkg2/Gucy1a1
mmu04340	mmu04340	Hedgehog signaling pathway	54	-0.576976	-1.68627	0.00010015	0.00086709	0.000504912	5466	tags=33%, list=15%, signal=28%	Cdon/Evc/Dhh/Tdpoz5/Smurf1/Gli3/Scube2/Ihh/Megf8/Boc/Evc2/Bcl2/Hhat/Grk3/Gli2/Hhip/Lrp2
mmu04014	mmu04014	Ras signaling pathway	220	-0.449553	-1.41768	0.00019998	0.00143029	0.000832869	9225	tags=36%, list=26%, signal=27%	Fasl/Angpt1/Shc2/Bdnf/Kit/Igf2/Pdgfa/Angpt4/Fgfr4/Efna1/Gng2/Pdgfb/Egf/Fgf10/Pla2g3/Pld1/Pla2g2c/Fgf15/Efna4/Pak1/Shc3/Gng4/Rasal3/Fgfr2/Igf1/Calml4/Rasgrp1/Egfr/Csf1/Afdn/Rasgrp2/Rassf5/Rasgrf2/Fgf5/Ntrk2/Fgfr1/Fgf3/Fgf4/Rras2/Ngfr/Flt3/Kdr/Klk1b4/Pak3/Pik3cd/Pla1a/Pld2/Plce1/Plcg2/Pla2g4e/Pla2g10/Grin1/Prkcb/Pla2g4f/Mapk10/Pdgfrb/Csf1r/Zap70/Pdgfd/Pla2g2d/Prkcg/Rasa4/Fgf1/Fgf22/Flt1/Ksr2/Rel/Ra…
mmu04145	mmu04145	Phagosome	167	-0.453236	-1.41422	0.00019998	0.00143029	0.000832869	9280	tags=33%, list=26%, signal=24%	Atp6v0a4/H2-M5/Gm11127/Thbs2/Cybb/Dync1i1/Itga2/Tlr2/Sftpd/H2-Q6/H2-Q4/Ncf2/Atp6v1e2/Rilp/Marco/Rab7b/Cd209d/Msr1/Tcirg1/Ncf1/Cd209c/Tubal3/Coro1a/H2-Eb1/Mrc2/Itgb5/Cd14/Cd209e/H2-DMb1/Cd209f/C1ra/H2-Aa/H2-T3/H2-Q7/Tuba8/Colec12/Thbs4/Fcgr2b/Atp6v1c2/H2-Ob/Sftpa1/Olr1/H2-Ab1/Mrc1/Nos1/H2-DMb2/Thbs3/Mpo/Pla2r1/Tubb1/H2-Oa/Tubb2b/Cd209g/Itgav
mmu04270	mmu04270	Vascular smooth muscle contraction	136	-0.470245	-1.45367	0.00019998	0.00143029	0.000832869	8224	tags=35%, list=23%, signal=27%	Calcrl/Itpr1/Adcy3/Agt/Kcnma1/Pla2g3/Pla2g2c/Adcy4/Cald1/Myh14/Kcnmb3/Calml4/Ptgir/Ppp1r14a/Cacna1s/Edn3/Mylk/Cacna1d/Adra1d/Plcb2/Prkce/Ednra/Adcy5/Adm/Prkg1/Prkch/Npr2/Myh11/Ramp1/Pla2g4e/Pla2g10/Prkcb/Pla2g4f/Adcy1/Adcy8/Cacna1f/Avpr1b/Pla2g2d/Prkcg/Itpr3/Plcb1/Adora2a/Acta2/Gnaq/Adra1a/Gucy1a1/Mylk4
mmu04371	mmu04371	Apelin signaling pathway	131	-0.475028	-1.46589	0.00019998	0.00143029	0.000832869	8034	tags=32%, list=23%, signal=25%	Adcy3/Myl2/Nos3/Gng2/Ucp1/Pik3cg/Tgfbr1/Prkag3/Serpine1/Notch3/Adcy4/Gng4/Calml4/Mef2c/Nos2/Prkag2/Mylk/Prkaa2/Plcb2/Rras2/Prkce/Adcy5/Ryr1/Slc8a3/Klf2/Jag1/Ppargc1a/Adcy1/Adcy8/Adcy10/Nos1/Pik3r5/Itpr3/Ryr2/Plcb1/Plin1/Acta2/Gnaq/Pik3r6/Ryr3/Mylk4
mmu04666	mmu04666	Fc gamma R-mediated phagocytosis	92	-0.502548	-1.52047	0.00019998	0.00143029	0.000832869	9589	tags=35%, list=27%, signal=25%	Arpc1b/Pla2g4b/Limk1/Lyn/Bin1/Wasf1/Vav3/Asap2/Pld1/Pak1/Ncf1/Vav1/Ptprc/Prkce/Scin/Syk/Myo10/Pik3cd/Vav2/Pld2/Plcg2/Pla2g4e/Fcgr2b/Wasf3/Prkcb/Pla2g4f/Amph/Prkcg/Plpp3/Dock1/Inppl1
mmu04916	mmu04916	Melanogenesis	97	-0.502116	-1.524	0.00019998	0.00143029	0.000832869	9933	tags=45%, list=28%, signal=33%	Kitl/Wnt11/Creb3l2/Wnt8a/Wnt4/Fzd9/Wnt3a/Kit/Ednrb/Wnt2/Camk2g/Adcy3/Wnt9b/Creb3l1/Mitf/Fzd3/Adcy4/Tcf7l2/Calml4/Tcf7/Wnt3/Wnt7a/Fzd4/Tyrp1/Gnao1/Plcb2/Adcy5/Creb3l3/Lef1/Wnt1/Mc1r/Fzd1/Prkcb/Adcy1/Adcy8/Camk2a/Prkcg/Camk2d/Plcb1/Wnt10a/Fzd10/Camk2b/Gnaq
mmu05165	mmu05165	Human papillomavirus infection	334	-0.418352	-1.33774	0.00019998	0.00143029	0.000832869	9645	tags=31%, list=27%, signal=23%	Pxn/Creb3l2/Hes7/Ifnb1/Col9a3/Apc/Fasl/Atp6v0a4/Wnt8a/H2-M5/Gm11127/Wnt4/Fzd9/Wnt3a/Itga1/Thbs2/Lamc1/Pkm/Ccna1/Itga2/Wnt2/H2-Q6/H2-Q4/Atp6v1e2/Wnt9b/Foxo1/Creb3l1/Egf/Tnfrsf1a/Itga11/Col4a4/Fzd3/Gm2446/Axin2/Notch3/Tcirg1/Col4a1/Tcf7l2/Maml3/Col4a2/Ppp2r2c/Rbpjl/Col2a1/Itgb5/Tcf7/Egfr/Wnt3/Wnt7a/Ikbke/Lama1/Fzd4/Maml2/Vtn/Hey2/Col6a2/Lamc2/Col6a4/Apc2/Notch1/Tnr/Prkcz/Creb3l3/Itgb4/H2-T3/H2-Q7/P…
mmu05202	mmu05202	Transcriptional misregulation in cancer	169	-0.463631	-1.4472	0.00019998	0.00143029	0.000832869	8406	tags=36%, list=24%, signal=28%	Pparg/Pdgfa/Hpgd/Bcl2a1b/H3f3c/Foxo1/Gzmb/Tmprss2/Mitf/Hhex/Tlx1/Etv1/Uty/Bcl6/Pax7/Jup/Spi1/Dusp6/Six4/Arnt2/Rara/Igf1/Mef2c/Wt1/Id2/Slc45a3/Cebpa/Cd14/Il1r2/Rxra/Cdk14/Etv5/Hmga2/Ngfr/Flt3/Pax8/Pbx1/Nr4a3/Gadd45b/Gria3/Elane/Il6/Zbtb16/Mycn/Runx2/Csf1r/Pax5/Flt1/Rel/Mpo/Cd86/Bcl11b/Prom1/Cd40/Smad1/Met/Eya1/Tgfbr2/Il2rb/Traf1
mmu04060	mmu04060	Cytokine-cytokine receptor interaction	243	-0.433127	-1.37089	0.00029997	0.00201408	0.00117282	7944	tags=37%, list=22%, signal=29%	Il1r1/Csf3r/Tnfsf4/Acvr1c/Il12a/Acvr1/Tgfbr1/Tnfrsf1a/Il18r1/Eda/Cxcl12/Gh/Gdf10/Il20ra/Tgfb3/Il6ra/Ctf2/Inhbe/Il17f/Cxcl9/Il27ra/Ghr/Acvr2a/Il4ra/Thpo/Il31ra/Tnfsf9/Cx3cl1/Tnfsf12/Ccr7/Tnfrsf10b/Csf1/Il1r2/Il17rb/Tnfrsf1b/Cxcr5/Ccl24/Il11/Tnfsf15/Tnfsf13b/Ccr3/Amhr2/Il7/Il12rb1/Lif/Bmp4/Cd4/Il17re/Ccl9/Ngfr/Ccr6/Tnfrsf17/Clcf1/Csf2rb2/Ebi3/Tnfsf14/Cd27/Xcr1/Tnfrsf19/Il15/Il16/Il21r/Klk1b4/Il7r/L…
mmu05152	mmu05152	Tuberculosis	165	-0.45127	-1.40726	0.00029997	0.00201408	0.00117282	6500	tags=26%, list=18%, signal=21%	Cd209d/Tcirg1/Cd209c/Tlr9/Coro1a/Cyp27b1/Calml4/H2-Eb1/Mrc2/Nos2/Cd14/Cd209e/Itgax/H2-DMb1/Ppp3cc/Cd209f/Src/H2-Aa/Syk/Fcgr2b/H2-Ob/Il6/Ppp3r2/Mapk10/H2-Ab1/Tlr1/Bcl2/Mrc1/Camk2a/H2-DMb2/Card9/Pla2r1/Cd74/Camk2d/Nod2/Lbp/Il10ra/Camk2b/H2-Oa/Vdr/Cd209g/Ciita
mmu05207	mmu05207	Chemical carcinogenesis - receptor activation	195	-0.445667	-1.39936	0.00029997	0.00201408	0.00117282	7976	tags=32%, list=23%, signal=25%	Cyp2b9/Cyp3a13/Gsto2/Creb3l1/Gstt4/Egf/Fgf10/Gsta2/Chrnb2/Cyp2b23/Esr2/Bcl6/Paqr5/Chrna3/Gsta3/Adcy4/Gstm4/Ugt2b36/Cyp1b1/Egfr/Cyp3a11/Ikbke/Cacna1s/Gstm7/Ugt1a9/Rxra/Fgf5/Cacna1d/Fgf3/Fgf4/Src/Adcy5/Creb3l3/Gstm1/Paqr8/Esr1/Wnt1/Pik3cd/Cacna1b/Ugt1a2/Jag1/Aipl1/Ahr/Cyp2b10/Prkcb/Adcy1/Adcy8/Cacna1f/Paqr7/Bcl2/Ephx3/Klf4/Chrna9/Prkcg/Fgf22/Ugt1a6a/Ppara/Rps6ka2/Vdr/Ephx1/Creb5
mmu04973	mmu04973	Carbohydrate digestion and absorption	44	-0.574646	-1.65108	0.000401445	0.00264151	0.00153817	6382	tags=43%, list=18%, signal=35%	Amy1/Slc2a2/Cacna1d/G6pc/Plcb2/Gm5134/Fxyd2/Amy2a5/Pik3cd/Atp1a2/Hkdc1/Prkcb/Hk2/Plcb1/Atp1b1/Atp1a3/Lct/Mgam
mmu05418	mmu05418	Fluid shear stress and atherosclerosis	140	-0.46017	-1.42425	0.00049995	0.00322517	0.00187804	8088	tags=31%, list=23%, signal=24%	Il1r1/Nos3/Mapk11/Ncf2/Gsto2/Gstt4/Pdgfb/Acvr1/Sele/Tnfrsf1a/Gsta2/Gsta3/Ncf1/Gstm4/Acvr2a/Calml4/Mef2c/Trpv4/Mmp2/Gstm7/Il1r2/Vcam1/Prkaa2/Bmp4/Prkcz/Src/Gstm1/Cav2/Pecam1/Kdr/Icam1/Klf2/Pik3cd/Mapk10/Bcl2/Acvr2b/Gpc1/Cav1/Sdc4/Itgav/Thbd/Cdh5/Map3k5
mmu04310	mmu04310	Wnt signaling pathway	160	-0.44243	-1.37853	0.00059994	0.00365885	0.00213057	10086	tags=37%, list=29%, signal=26%	Dkk2/4930544G11Rik/Cxxc4/Wnt11/Sfrp2/Nkd1/Apc/Wnt8a/Frzb/Wnt4/Invs/Fzd9/Wnt3a/Dkk4/Lgr4/Wnt2/Camk2g/Wnt9b/Nfatc1/Sfrp1/Fzd3/Cer1/Axin2/Tcf7l2/Ror2/Tcf7/Wnt3/Wnt7a/Ror1/Fzd4/Ppp3cc/Nfatc4/Apc2/Plcb2/Tle6/Serpinf1/Lef1/Wnt1/Lrp5/Fzd1/Prkcb/Ppp3r2/Tle2/Vangl2/Mapk10/Camk2a/Prkcg/Nkd2/Nfatc2/Camk2d/Plcb1/Wnt10a/Fzd10/Lgr5/Camk2b/Ccn4/Ctnnd2/Lgr6
mmu04611	mmu04611	Platelet activation	123	-0.465549	-1.43116	0.00059994	0.00365885	0.00213057	8335	tags=32%, list=24%, signal=24%	F2rl3/Gucy1b1/Itpr1/Adcy3/Nos3/Mapk11/Fgb/Pik3cg/Adcy4/Ptgir/Rasgrp1/Lcp2/Rasgrp2/Mylk/Plcb2/Prkcz/Src/Adcy5/Syk/Prkg1/Pik3cd/Plcg2/Pla2g4e/Pla2g4f/Adcy1/Adcy8/Tln2/P2ry12/Pik3r5/Itpr3/Plcb1/Col1a2/Gnaq/Col3a1/Prkg2/Gucy1a1/Pik3r6/Mylk4
mmu04929	mmu04929	GnRH secretion	61	-0.526095	-1.55166	0.00060054	0.00365885	0.00213057	8253	tags=39%, list=23%, signal=30%	Itpr1/Kcnj9/Cacna1h/Kcnj11/Esr2/Gabbr2/Cacna1s/Kcnn2/Cacna1d/Kcnj5/Plcb2/Gabbr1/Pik3cd/Hcn1/Trpc4/Cacna1i/Prkcb/Cacna1f/Prkcg/Itpr3/Plcb1/Gnaq/Kcnj6
mmu05205	mmu05205	Proteoglycans in cancer	196	-0.434951	-1.36625	0.00069993	0.00400513	0.00233222	10218	tags=35%, list=29%, signal=25%	Mapk12/4930544G11Rik/Wnt11/Pxn/Plcg1/Fasl/Wnt8a/Ank2/Wnt4/Fzd9/Wnt3a/Hcls1/Itga2/Tlr2/Igf2/Erbb2/Wnt2/Itpr1/Camk2g/Mapk11/Flna/Wnt9b/Vav3/Cd63/Fzd3/Pak1/Igf1/Vav1/Itgb5/Egfr/Mmp2/Wnt3/Wnt7a/Fzd4/Vtn/Flnc/Hpse/Fgfr1/Rras2/Ihh/Src/Cav2/Esr1/Kdr/Wnt1/Pik3cd/Vav2/Plce1/Plcg2/Dcn/Fzd1/Prkcb/Camk2a/Prkcg/Gpc1/Itpr3/Camk2d/Wnt10a/Fzd10/Flnb/Camk2b/Col1a2/Cav1/Hspg2/Sdc4/Ank3/Met/Itgav
mmu05323	mmu05323	Rheumatoid arthritis	76	-0.502755	-1.50454	0.00070028	0.00400513	0.00233222	6841	tags=32%, list=19%, signal=26%	Tgfb3/Tcirg1/H2-Eb1/Csf1/Il11/H2-DMb1/Tnfsf13b/H2-Aa/Il15/Icam1/Ltb/Itgal/Atp6v1c2/H2-Ob/Il6/H2-Ab1/H2-DMb2/Tnfrsf11a/Flt1/Cd80/Tek/Cd86/H2-Oa
mmu04971	mmu04971	Gastric acid secretion	70	-0.510125	-1.51823	0.00070035	0.00400513	0.00233222	8034	tags=39%, list=23%, signal=30%	Camk2g/Adcy3/Cckbr/Sstr2/Adcy4/Calml4/Mylk/Kcnk10/Plcb2/Adcy5/Atp1a2/Kcnj10/Prkcb/Adcy1/Adcy8/Camk2a/Prkcg/Itpr3/Camk2d/Plcb1/Atp1b1/Atp1a3/Camk2b/Gnaq/Hrh2/Mylk4
mmu05340	mmu05340	Primary immunodeficiency	35	-0.592296	-1.66332	0.000706072	0.00400513	0.00233222	5011	tags=43%, list=14%, signal=37%	Cd19/Cd4/Cd3d/Cd8a/Il7r/Igll1/Blnk/Tnfrsf13b/Zap70/Cd3e/Rag1/Cd40/Cd79a/Ciita
mmu04520	mmu04520	Adherens junction	71	-0.506824	-1.50949	0.0010005	0.00551089	0.00320903	6084	tags=32%, list=17%, signal=27%	Tcf7l2/Ctnna3/Farp2/Tcf7/Nectin1/Egfr/Baiap2/Afdn/Ptprf/Fgfr1/Src/Lef1/Nectin3/Ptprj/Wasf3/Pard3/Lmo7/Nectin4/Ptprb/Ptprm/Met/Tgfbr2
mmu04672	mmu04672	Intestinal immune network for IgA production	41	-0.570848	-1.6295	0.00100503	0.00551089	0.00320903	4111	tags=39%, list=12%, signal=35%	Tnfsf13b/Tnfrsf17/H2-Aa/Il15/H2-Ob/Il6/H2-Ab1/Tnfrsf13b/Pigr/H2-DMb2/Cd80/Cd86/H2-Oa/Cd40/Map3k14
mmu04912	mmu04912	GnRH signaling pathway	87	-0.488381	-1.47322	0.00120024	0.00640553	0.00372999	8034	tags=33%, list=23%, signal=26%	Camk2g/Adcy3/Mapk11/Pld1/Adcy4/Calml4/Map3k2/Egfr/Mmp2/Cacna1s/Cacna1d/Plcb2/Src/Adcy5/Pld2/Pla2g4e/Prkcb/Pla2g4f/Adcy1/Mapk10/Adcy8/Cacna1f/Camk2a/Itpr3/Camk2d/Plcb1/Camk2b/Gnaq
mmu05033	mmu05033	Nicotine addiction	39	-0.568903	-1.61568	0.00120712	0.00640553	0.00372999	7134	tags=51%, list=20%, signal=41%	Gabra1/Chrnb2/Slc17a8/Gabra2/Gabrd/Gabrg3/Gabrg2/Grin2d/Gabrr2/Gria2/Cacna1b/Chrna6/Gabrb3/Gria3/Grin3b/Grin1/Gria1/Grin3a/Grin2b
mmu04072	mmu04072	Phospholipase D signaling pathway	146	-0.442284	-1.37165	0.00149985	0.00783255	0.00456095	9938	tags=36%, list=28%, signal=26%	Kitl/Rapgef3/Plcg1/Pla2g4b/Lpar4/Shc2/Kit/Cyth1/Pdgfa/Grm8/Adcy3/Dgkh/Agt/Grm1/Pik3cg/Pdgfb/Egf/Pld1/Shc3/Adcy4/Ptgfr/Ms4a2/Dnm3/Egfr/Dgkk/Plcb2/Rras2/Adcy5/Cyth4/Syk/Pik3cd/Pld2/Plcg2/Pla2g4e/Rapgef4/Pla2g4f/Adcy1/Pdgfrb/Adcy8/Avpr1b/Grm4/Pdgfd/Pik3r5/Dgkb/Plcb1/Plpp3/Pdgfra/Grm2/Ralgds/Pik3r6/Grm5
mmu05416	mmu05416	Viral myocarditis	74	-0.496181	-1.48265	0.00160048	0.00822747	0.00479091	4737	tags=26%, list=13%, signal=22%	H2-DMb1/H2-Aa/H2-T3/H2-Q7/Icam1/Itgal/Prf1/H2-Ob/Myh6/H2-Ab1/H2-DMb2/Lama2/Cd80/Cd86/Myh7/H2-Oa/Cd40/Cav1
mmu05310	mmu05310	Asthma	19	-0.65217	-1.69047	0.0016601	0.0083603	0.00486826	5566	tags=58%, list=16%, signal=49%	Ms4a2/H2-DMb1/H2-Aa/H2-Ob/Prg2/H2-Ab1/Epx/H2-DMb2/H2-Oa/Cd40
mmu05322	mmu05322	Systemic lupus erythematosus	56	-0.519958	-1.52379	0.00170238	0.0083603	0.00486826	5823	tags=36%, list=16%, signal=30%	H2-Eb1/C1qc/H2-DMb1/C8b/C1ra/H2-Aa/C1qa/H2-Ob/Elane/Ctsg/H2-Ab1/H2-DMb2/Cd80/C6/Cd86/H2-Oa/C4a/Cd40/Grin2b
mmu05321	mmu05321	Inflammatory bowel disease	55	-0.525948	-1.53894	0.00170255	0.0083603	0.00486826	7254	tags=40%, list=21%, signal=32%	Il18r1/Nfatc1/Tgfb3/Il17f/Il4ra/H2-Eb1/Tlr5/H2-DMb1/Il12rb1/H2-Aa/Il21r/Stat4/H2-Ob/Il6/Gata3/H2-Ab1/H2-DMb2/Nod2/H2-Oa/Tbx21/Rora
mmu04961	mmu04961	Endocrine and other factor-regulated calcium reabsorption	58	-0.511935	-1.50521	0.00190228	0.00920369	0.00535937	3749	tags=28%, list=11%, signal=25%	Plcb2/Calb1/Slc8a3/Fxyd2/Esr1/Atp1a2/Prkcb/Kl/Prkcg/Atp2b2/Plcb1/Atp1b1/Atp1a3/Vdr/Gnaq
mmu04810	mmu04810	Regulation of actin cytoskeleton	211	-0.413996	-1.30359	0.00229977	0.0109656	0.00638533	9938	tags=34%, list=28%, signal=24%	Fgf17/Pxn/Nckap1l/Ssh1/Arpc1b/Apc/Lpar4/Limk1/Itga1/Cyfip1/Itga2/Pdgfa/Fgd1/Wasf1/Arhgef4/Myl2/Fgfr4/Vav3/Itgae/Pdgfb/Egf/Fgf10/Itga11/Cxcl12/Ssh2/Fgf15/Pak1/Myh14/Fgfr2/Vav1/Itgb5/Egfr/Baiap2/Bcar1/Itgax/Fgf5/Mylk/Fgfr1/Fgf3/Bdkrb2/Apc2/Fgf4/Rras2/Src/Itgb4/Arhgef6/Scin/Kng1/Myh11/Pak3/Pik3cd/Vav2/Itgad/Itgal/Insrr/Ssh3/Itgb8/Pdgfrb/Pdgfd/Fgf1/Fgf22/Diaph2/Itga3/Pdgfra/Itga7/Dock1/Itga9/Itgb6/It…
mmu04728	mmu04728	Dopaminergic synapse	131	-0.446023	-1.37639	0.00239976	0.0112789	0.00656776	8034	tags=29%, list=23%, signal=22%	Camk2g/Kif5a/Gng2/Mapk11/Creb3l1/Kcnj9/Gm2446/Drd2/Drd4/Gng4/Ppp2r2c/Calml4/Drd1/Ppp3cc/Gria2/Cacna1d/Gnao1/Kcnj5/Plcb2/Adcy5/Creb3l3/Cacna1b/Gria3/Prkcb/Mapk10/Camk2a/Prkcg/Itpr3/Gria1/Ppp2r2b/Camk2d/Plcb1/Camk2b/Gnaq/Grin2b/Creb5/Kcnj6
mmu04919	mmu04919	Thyroid hormone signaling pathway	119	-0.449937	-1.38045	0.00259974	0.0120467	0.00701487	9049	tags=30%, list=26%, signal=23%	Wnt4/Rxrg/Plcd3/Slc16a2/Atp2a3/Foxo1/Gata4/Notch3/Pln/Ncoa3/Atp2a1/Rxra/Rcan2/Notch1/Bmp4/Plcb2/Src/Dio2/Fxyd2/Esr1/Pik3cd/Plce1/Atp1a2/Plcg2/Prkcb/Myh6/Prkcg/Thrb/Plcb1/Atp1b1/Atp1a3/Myh7/Med12l/Itgav/Notch4
mmu04933	mmu04933	AGE-RAGE signaling pathway in diabetic complications	98	-0.462662	-1.405	0.00319968	0.0146208	0.00851377	7635	tags=33%, list=22%, signal=26%	Mapk11/Agt/Foxo1/F3/Tgfbr1/Sele/Nfatc1/Col4a4/Tgfb3/Serpine1/Col4a1/Col4a2/Mmp2/Vcam1/Plcb2/Prkce/Prkcz/Icam1/Pik3cd/Plce1/Plcg2/Il6/Prkcb/Mapk10/Bcl2/Plcb1/Nox4/Col1a2/Col3a1/Tgfbr2/Thbd
mmu01521	mmu01521	EGFR tyrosine kinase inhibitor resistance	79	-0.477113	-1.43185	0.0034	0.0153233	0.00892286	7185	tags=32%, list=20%, signal=25%	Pdgfa/Pdgfb/Egf/Il6ra/Shc3/Fgfr2/Igf1/Egfr/Src/Kdr/Pik3cd/Plcg2/Il6/Prkcb/Pdgfrb/Pdgfd/Bcl2/Prkcg/Gas6/Tgfa/Pdgfra/Nrg2/Met/Nrg1
mmu00130	mmu00130	Ubiquinone and other terpenoid-quinone biosynthesis	11	0.609607	2.08868	0.00346021	0.0153839	0.00895815	2674	tags=55%, list=8%, signal=50%	Coq3/Vkorc1/Coq7/Coq2/Coq6/Coq5
mmu05230	mmu05230	Central carbon metabolism in cancer	67	-0.489718	-1.45294	0.00360288	0.0158046	0.00920315	9049	tags=33%, list=26%, signal=24%	Kit/Pkm/Erbb2/Hk3/Idh1/Gck/Ret/Fgfr2/Pgam2/Ntrk3/Egfr/Slc2a2/Fgfr1/Flt3/Pik3cd/Hkdc1/Hk2/Pdgfrb/Pdgfra/Ldhb/Met
mmu03430	mmu03430	Mismatch repair	22	0.746113	3.4617	0.003663	0.015857	0.00923361	5283	tags=68%, list=15%, signal=58%	Ssbp1/Rpa3/Exo1/Rfc3/Rfc4/Pold2/Rfc5/Rfc2/Mlh1/Msh2/Pcna/Mlh3/Rpa1/Rpa2/Rfc1
mmu05032	mmu05032	Morphine addiction	88	-0.467967	-1.41251	0.0038	0.0162364	0.00945455	7976	tags=39%, list=23%, signal=30%	Pde1c/Gng2/Kcnj9/Pde1b/Grk4/Gabra1/Adcy4/Pde2a/Gabra2/Gng4/Gabbr2/Gabrd/Gabrg3/Gabrg2/Drd1/Gabrr2/Gnao1/Kcnj5/Gabbr1/Adcy5/Adora1/Oprm1/Cacna1b/Gabrb3/Prkcb/Adcy1/Pde11a/Adcy8/Prkcg/Pde8b/Grk3/Pde7b/Kcnj6
mmu04972	mmu04972	Pancreatic secretion	102	-0.456969	-1.39043	0.0039	0.01645	0.00957895	8034	tags=36%, list=23%, signal=28%	Adcy3/Slc4a4/Ctrb1/Slc26a3/Kcnma1/Atp2a3/Pla2g3/Pla2g2c/Adcy4/Cela3b/Amy1/Atp2a1/Cpa3/Plcb2/Adcy5/Fxyd2/Try5/Amy2a5/Atp1a2/Pla2g10/Cela2a/Pnliprp1/Prkcb/Adcy1/Cel/Adcy8/Pla2g2d/Prkcg/Itpr3/Atp2b2/Ryr2/Plcb1/Atp1b1/Atp1a3/Gnaq/Cd38
mmu05144	mmu05144	Malaria	50	-0.516399	-1.50048	0.00421095	0.0175367	0.0102118	8721	tags=42%, list=25%, signal=32%	Tlr2/Klrb1b/Il12a/Sele/Tgfb3/Lrp1/Tlr9/Vcam1/Klrb1f/Pecam1/Icam1/Thbs4/Itgal/Il6/Klrb1/Klrb1c/Thbs3/Cd40/Met/Klrk1
mmu00900	mmu00900	Terpenoid backbone biosynthesis	23	0.502746	2.37549	0.0042735	0.0175748	0.0102339	4304	tags=57%, list=12%, signal=50%	Pdss1/Idi1/Pmvk/Hmgcs2/Zmpste24/Fnta/Mvk/Nus1/Rce1/Fdps/Acat2/Pdss2/Acat3
mmu05017	mmu05017	Spinocerebellar ataxia	140	-0.428481	-1.32617	0.00509949	0.0207127	0.0120612	4077	tags=17%, list=12%, signal=15%	Gria2/Plcb2/Ryr1/Pik3cd/Gria3/Grin3b/Grin1/Prkcb/Mapk10/Dab1/Vldlr/Prkcg/Itpr3/Gria1/Plcb1/Grin3a/Bean1/Gnaq/Grin2b/Rora/Sptbn2/Trpc3/Map3k5
mmu04330	mmu04330	Notch signaling pathway	60	-0.492765	-1.45188	0.00530424	0.0212817	0.0123925	6512	tags=25%, list=18%, signal=20%	Notch3/Maml3/Rbpjl/Maml2/Jag2/Hey2/Notch1/Tle6/Numbl/Jag1/Tle2/Dtx1/Aph1c/Notch4
mmu04922	mmu04922	Glucagon signaling pathway	100	-0.454561	-1.38143	0.0056	0.0220624	0.0128471	9184	tags=36%, list=26%, signal=27%	Gcgr/Slc2a1/Pkm/Gys1/Itpr1/Camk2g/Phkg1/Pck1/Phka1/Fbp1/Foxo1/Creb3l1/Prkag3/Gck/Calml4/Pgam2/Slc2a2/Acacb/Prkag2/Ppp3cc/G6pc/Prkaa2/Plcb2/Creb3l3/Ppargc1a/Ppp3r2/Camk2a/Itpr3/Camk2d/Plcb1/Ppara/Camk2b/Gnaq/Ldhb/Creb5
mmu05224	mmu05224	Breast cancer	139	-0.428414	-1.3257	0.00569943	0.0220624	0.0128471	9202	tags=34%, list=26%, signal=25%	Shc2/Wnt8a/Wnt4/Fzd9/Wnt3a/Kit/Erbb2/Wnt2/Wnt9b/Egf/Fgf10/Fzd3/Axin2/Esr2/Notch3/Fgf15/Shc3/Tcf7l2/Igf1/Ncoa3/Tcf7/Egfr/Wnt3/Wnt7a/Fzd4/Jag2/Hey2/Fgf5/Fgfr1/Fgf3/Apc2/Notch1/Fgf4/Esr1/Lef1/Wnt1/Pik3cd/Gadd45b/Jag1/Lrp5/Fzd1/Fgf1/Fgf22/Wnt10a/Fzd10/Notch4
mmu05142	mmu05142	Chagas disease	100	-0.453525	-1.37828	0.0057	0.0220624	0.0128471	8306	tags=30%, list=24%, signal=23%	Ace/Mapk11/Il12a/Tgfbr1/Tnfrsf1a/Tgfb3/Serpine1/Tlr9/Cd247/Ppp2r2c/Nos2/C1qc/Cd3g/Gnao1/Bdkrb2/Ace3/Plcb2/Cd3d/Kng1/C1qa/Pik3cd/Il6/Adcy1/Mapk10/Cd3e/Ppp2r2b/Plcb1/Gnaq/Tgfbr2
mmu04530	mmu04530	Tight junction	159	-0.41747	-1.30033	0.0059994	0.0229512	0.0133646	9446	tags=29%, list=27%, signal=21%	Tuba3b/Cldn8/Igsf5/Arhgef18/Hcls1/Erbb2/Cldn23/Myl2/Prkag3/Gata4/Marveld2/Cldn19/Cldn14/Myh14/Tubal3/Ppp2r2c/Cldn5/Mpp4/Cldn2/Afdn/Prkag2/Cacna1d/F11r/Tjp2/Prkaa2/Prkce/Prkcz/Src/Amotl1/Tuba8/Patj/Myh11/Jam3/Dlg2/Pard3/Mapk10/Tjp3/Cgnl1/Cldn15/Ppp2r2b/Marveld3/Amotl2/Mpdz/Map3k5/Epb41l4b
mmu03060	mmu03060	Protein export	27	0.68298	3.5076	0.00649351	0.0245559	0.0142991	4784	tags=63%, list=14%, signal=54%	Srp19/Srp9/Spcs1/Arxes2/Sec11a/Srprb/Srp72/Spcs2/Oxa1l/Immp2l/Immp1l/Sec63/Spcs3/Sec11c/Srpr/Srp68/Sec61b
mmu00512	mmu00512	Mucin type O-glycan biosynthesis	31	-0.552854	-1.53031	0.0068812	0.0255093	0.0148542	10037	tags=52%, list=28%, signal=37%	B3gnt6/Galnt15/Galnt18/Galnt12/Galnt6/Galnt14/Galntl6/Gcnt3/Galnt11/Galnt3/B4galt5/Galnt17/St6galnac1/Galnt16/St6galnac2
mmu04061	mmu04061	Viral protein interaction with cytokine and cytokine receptor	83	-0.463301	-1.39482	0.00690069	0.0255093	0.0148542	7090	tags=35%, list=20%, signal=28%	Il18r1/Cxcl12/Il20ra/Il6ra/Cxcl9/Cx3cl1/Ccr7/Tnfrsf10b/Csf1/Tnfrsf1b/Cxcr5/Ccl24/Ccr3/Ccl9/Ccr6/Tnfsf14/Xcr1/Ccr2/Ccr1l1/Ccr4/Il6/Cx3cr1/Csf1r/Ccr5/Il2ra/Il10ra/Il2rb/Il6st
mmu04927	mmu04927	Cortisol synthesis and secretion	67	-0.478288	-1.41903	0.00720576	0.0263411	0.0153386	9639	tags=43%, list=27%, signal=32%	Nr5a1/Creb3l2/Star/Itpr1/Adcy3/Agt/Creb3l1/Hsd3b3/Cacna1h/Cyp11a1/Adcy4/Cyp17a1/Cacna1s/Cacna1d/Plcb2/Adcy5/Creb3l3/Pbx1/Cacna1i/Adcy1/Adcy8/Cacna1f/Itpr3/Pde8b/Plcb1/Hsd3b2/Gnaq/Creb5
mmu00062	mmu00062	Fatty acid elongation	29	0.351034	1.84698	0.00735294	0.0265837	0.0154799	2170	tags=31%, list=6%, signal=29%	Acot1/Acot2/Hacd1/Mecr/Hacd2/Hadh/Elovl6/Elovl1/Hsd17b12
mmu05226	mmu05226	Gastric cancer	143	-0.421437	-1.30571	0.00779922	0.0276378	0.0160937	9202	tags=33%, list=26%, signal=24%	Shc2/Wnt8a/Wnt4/Fzd9/Rxrg/Wnt3a/Erbb2/Wnt2/Wnt9b/Egf/Fgf10/Tgfbr1/Fzd3/Tgfb3/Axin2/Jup/Fgf15/Shc3/Tcf7l2/Fgfr2/Ctnna3/Tcf7/Egfr/Wnt3/Wnt7a/Fzd4/Rxra/Fgf5/Fgf3/Apc2/Fgf4/Lef1/Wnt1/Pik3cd/Gadd45b/Lrp5/Fzd1/Bcl2/Fgf1/Fgf22/Wnt10a/Fzd10/Tert/Cdh17/Met/Tgfbr2
mmu03020	mmu03020	RNA polymerase	30	0.784465	4.10227	0.0078125	0.0276378	0.0160937	4398	tags=83%, list=12%, signal=73%	Polr2k/Polr2l/Polr2h/Polr3d/Polr1e/Polr2f/Polr3h/Polr2i/Cd3eap/Polr1d/Polr3g/Polr2j/Polr1c/Polr2d/Polr2g/Polr2e/Polr2m/Polr3f/Crcp/Polr3k/Polr3e/Polr1b/Polr1a/Polr2b/Polr3a
mmu00020	mmu00020	Citrate cycle (TCA cycle)	31	0.433389	2.28561	0.00833333	0.0288596	0.0168052	4669	tags=55%, list=13%, signal=48%	Sdhc/Idh3a/Suclg1/Pdha2/Sdhd/Dlat/Fh1/Sucla2/Sdhb/Dld/Pdha1/Suclg2/Idh3b/Mdh1/Cs/Pdhb/Mdh2
mmu00630	mmu00630	Glyoxylate and dicarboxylate metabolism	31	0.513265	2.70686	0.00833333	0.0288596	0.0168052	14701	tags=97%, list=42%, signal=57%	Shmt2/Gcsh/Grhpr/Pccb/Dld/Mcee/Acat2/Mdh1/Acss1/Cs/Acat3/Mdh2/Hyi/Pcca/Hoga1/Mmut/Pgp/Hao2/Aco2/Amt/Acat1/Glyctk/Cat/Csl/Acss2/Aco1/Glul/Agxt/Afmid/Shmt1
mmu04660	mmu04660	T cell receptor signaling pathway	99	-0.443354	-1.34683	0.00929907	0.0318687	0.0185574	7997	tags=28%, list=23%, signal=22%	Mapk11/Vav3/Icos/Nfatc1/Pak1/Cd247/Vav1/Rasgrp1/Ptprc/Lcp2/Ppp3cc/Cd3g/Cd4/Cd3d/Cd8a/Pak3/Pik3cd/Vav2/Nfkbie/Ppp3r2/Mapk10/Zap70/Cd3e/Nfatc2/Card11/Map3k14/Map3k8
mmu04390	mmu04390	Hippo signaling pathway	154	-0.412865	-1.28408	0.00949905	0.0322184	0.018761	9762	tags=34%, list=28%, signal=25%	Wnt11/Nkd1/Bmp8a/Apc/Wnt8a/Wnt4/Fzd9/Wnt3a/Wwtr1/Wnt2/Crb1/Wnt9b/Tgfbr1/Tead3/Fzd3/Tgfb3/Axin2/Serpine1/Snai2/Tcf7l2/Ppp2r2c/Ctnna3/Id2/Tcf7/Wnt3/Wnt7a/Fzd4/Rassf6/Dlg5/Apc2/Bmp4/Prkcz/Patj/Lef1/Wnt1/Trp73/Dlg2/Fzd1/Pard3/Wwc1/Afp/Tead1/Fgf1/Nkd2/Ppp2r2b/Wnt10a/Fzd10/Gli2/Smad1/Bmp7/Tgfbr2/Tead2
mmu04392	mmu04392	Hippo signaling pathway - multiple species	27	-0.563382	-1.5355	0.00984972	0.0330669	0.0192551	7085	tags=44%, list=20%, signal=36%	Wwtr1/Tead3/Pak1/Rassf6/Dchs1/Dchs2/Wwc1/Tead1/Rassf4/Fat4/Tead2
mmu05030	mmu05030	Cocaine addiction	46	-0.505838	-1.45905	0.0100341	0.0333457	0.0194174	4713	tags=28%, list=13%, signal=25%	Grin2d/Gria2/Adcy5/Creb3l3/Gpsm1/Rgs9/Grin3b/Grin1/Grin3a/Grm2/Grin2b/Creb5
mmu04550	mmu04550	Signaling pathways regulating pluripotency of stem cells	134	-0.419174	-1.29482	0.0105989	0.0348705	0.0203053	9799	tags=37%, list=28%, signal=27%	Wnt11/Neurog1/Apc/Wnt8a/Wnt4/Fzd9/Wnt3a/Jak3/Otx1/Wnt2/Fgfr4/Acvr1c/Mapk11/Tbx3/Wnt9b/Acvr1/Fzd3/Axin2/Dusp9/Inhbe/Onecut1/Acvr2a/Fgfr2/Igf1/Hoxb1/Id2/Tcf7/Wnt3/Wnt7a/Fzd4/Fgfr1/Apc2/Esrrb/Lif/Bmp4/Pax6/Wnt1/Zfhx3/Pik3cd/Fzd1/Lhx5/Klf4/Acvr2b/Wnt10a/Id3/Fzd10/Smad1/Acvr1b/Il6st
mmu00670	mmu00670	One carbon pool by folate	19	0.388375	1.7094	0.010989	0.0357959	0.0208442	3950	tags=47%, list=11%, signal=42%	Shmt2/Mthfd2/Atic/Dhfr/Mthfd1/Mthfr/Gart/Mthfsl/Tyms
mmu04727	mmu04727	GABAergic synapse	86	-0.451632	-1.36183	0.0112011	0.0361291	0.0210382	6033	tags=31%, list=17%, signal=26%	Gabra2/Gng4/Gabbr2/Gabrd/Gabrg3/Gabrg2/Gad2/Cacna1s/Plcl1/Slc6a1/Gabrr2/Cacna1d/Gnao1/Gabbr1/Src/Adcy5/Cacna1b/Slc6a11/Gabrb3/Prkcb/Adcy1/Adcy8/Cacna1f/Prkcg/Slc12a5/Kcnj6
mmu03030	mmu03030	DNA replication	35	0.739219	4.08574	0.0113636	0.0362974	0.0211362	6375	tags=77%, list=18%, signal=63%	Ssbp1/Rpa3/Pole4/Rfc3/Rfc4/Prim1/Rnaseh2b/Pold2/Rfc5/Pole3/Rfc2/Pole2/Rnaseh2a/Pcna/Prim2/Rpa1/Rnaseh2c/Mcm6/Rpa2/Mcm5/Mcm4/Rfc1/Mcm3/Mcm7/Pola2/Lig1/Pold3
mmu04742	mmu04742	Taste transduction	64	-0.46907	-1.38774	0.0121097	0.0383085	0.0223073	7756	tags=41%, list=22%, signal=32%	Grm1/Pde1b/Gabra1/P2ry4/Entpd2/Adcy4/Hcn4/Gabra2/Gabbr2/Scn9a/Plcb2/Gabbr1/Scnn1b/Asic2/Htr1d/Pkd2l1/Adcy8/Scn3a/Grm4/Calhm1/Tas2r138/Itpr3/Plcb1/P2rx3/Scn2a
mmu04726	mmu04726	Serotonergic synapse	125	-0.42176	-1.29782	0.0126987	0.0393531	0.0229156	10765	tags=41%, list=30%, signal=28%	Pla2g4d/Cyp2c68/Htr1b/Cyp2d10/Rapgef3/Cyp2d22/Cyp2c29/Pla2g4b/Cyp2c50/Cyp2d34/Alox12e/Itpr1/Cyp2c70/Gng2/Cyp2c65/Kcnj9/Alox8/Cyp2c38/Alox12/Htr5b/Gng4/App/Cacna1s/Cyp2j9/Kcnn2/Cyp2d9/Cacna1d/Gnao1/Kcnj5/Plcb2/Adcy5/Htr5a/Tph1/Cyp4x1/Cyp2j13/Cacna1b/Htr2b/Htr1d/Gabrb3/Pla2g4e/Prkcb/Pla2g4f/Cacna1f/Alox15/Prkcg/Itpr3/Plcb1/Cyp2d12/Gnaq/Kcnj6
mmu04650	mmu04650	Natural killer cell mediated cytotoxicity	100	-0.437035	-1.32817	0.0127	0.0393531	0.0229156	9589	tags=35%, list=27%, signal=26%	Klra4/Hcst/Ifnb1/Fasl/Shc2/Vav3/Gzmb/Nfatc1/Klrc2/Ncr1/Sh2d1b1/Pak1/Shc3/Cd247/Vav1/Lcp2/Tnfrsf10b/Ppp3cc/Syk/Klra9/Icam1/Pik3cd/Vav2/Itgal/Plcg2/Prf1/Prkcb/Ppp3r2/Zap70/Prkcg/Klrb1c/Nfatc2/Klrk1/Cd244a
mmu04670	mmu04670	Leukocyte transendothelial migration	109	-0.431597	-1.31823	0.0127987	0.0393531	0.0229156	11464	tags=40%, list=32%, signal=27%	Cyba/Actn1/Myl9/Mapk12/4930544G11Rik/Pxn/Rapgef3/Plcg1/Cldn8/Cybb/Cldn23/Myl2/Mapk11/Ncf2/Vav3/Cxcl12/Cldn19/Cldn14/Ncf1/Thy1/Cldn5/Ctnna3/Vav1/Cldn2/Mmp2/Afdn/Rassf5/Bcar1/Vcam1/F11r/Pecam1/Icam1/Pik3cd/Vav2/Itgal/Plcg2/Jam3/Rapgef4/Prkcb/Prkcg/Cldn15/Txk/Cdh5
mmu05222	mmu05222	Small cell lung cancer	92	-0.442042	-1.33741	0.0134987	0.0411209	0.023945	6729	tags=25%, list=19%, signal=20%	Fhit/Col4a1/Col4a2/Birc7/Nos2/Lama1/Rxra/Lamc2/Pik3cd/Cks1brt/Gadd45b/Lamb1/Bcl2/Lamb3/Lama4/Lama2/Lamc3/Itga3/Lama3/Itgav/Lamb2/Traf1
mmu04630	mmu04630	JAK-STAT signaling pathway	142	-0.411501	-1.27439	0.0153985	0.0464779	0.0270644	8308	tags=30%, list=24%, signal=23%	Pdgfa/Socs5/Csf3r/Il12a/Pdgfb/Egf/Gh/Il20ra/Il6ra/Aox3/Ctf2/Il27ra/Ghr/Il4ra/Thpo/Egfr/Il11/Il7/Il12rb1/Lif/Csf2rb2/Aox4/Il15/Il21r/Stat4/Pik3cd/Aox2/Il7r/Lep/Il6/Pdgfrb/Bcl2/Aox1/Lepr/Il2ra/Il10ra/Il5ra/Pdgfra/Il13ra1/Il2rb/Il6st/Prlr
mmu00380	mmu00380	Tryptophan metabolism	46	-0.493969	-1.42481	0.0161549	0.0480114	0.0279574	8447	tags=35%, list=24%, signal=26%	Haao/Lao1/Aox3/Kyat3/Cyp1b1/Aldh1b1/4930438A08Rik/Tph1/Aox4/Kynu/Aox2/Aldh8a1/Kmo/Aoc1/Aox1
mmu05166	mmu05166	Human T-cell leukemia virus 1 infection	235	-0.386394	-1.22167	0.0161984	0.0480114	0.0279574	9594	tags=26%, list=27%, signal=19%	Zfp36/1700009N14Rik/H2-M5/Slc2a1/Gm11127/Ccna1/Jak3/Adcy3/Il1r1/H2-Q6/H2-Q4/Creb3l1/Tgfbr1/Tnfrsf1a/Nfatc1/Tgfb3/Spi1/Adcy4/Msx3/Msx1/H2-Eb1/Il1r2/H2-DMb1/Ppp3cc/Nfatc4/Cd3g/Nrp1/Cd4/Adcy5/Creb3l3/Cd3d/H2-Aa/H2-T3/H2-Q7/Il15/Icam1/Pik3cd/Itgal/H2-Ob/Il6/Rasl2-9/Ppp3r2/Adcy1/Mapk10/Adcy8/H2-Ab1/Tln2/H2-DMb2/Cd3e/Nfatc2/Il2ra/Tert/H2-Oa/Cd40/Map3k14/Ets1/Creb5/Tgfbr2/Il2rb
mmu03440	mmu03440	Homologous recombination	39	0.570211	3.24471	0.0163934	0.0481557	0.0280414	5781	tags=62%, list=16%, signal=52%	Ssbp1/Rpa3/Nbn/Sem1/Abraxas1/Brip1/Pold2/Mre11a/Xrcc3/Babam1/Rad51b/Rad51c/Rpa1/Rbbp8/Blm/Bard1/Rpa2/Rad52/Rad51/Babam2/Rad51d/Palb2/Top3b/Rad50

## Sheet: isg_reactome_result
	ID	Description	setSize	enrichmentScore	NES	pvalue	p.adjust	qvalues	rank	leading_edge	core_enrichment
R-MMU-1266738	R-MMU-1266738	Developmental Biology	413	-0.446809	-1.43903	9.999e-05	0.00251093	0.00166129	9773	tags=38%, list=28%, signal=28%	Gm19402/Cacng4/Krt81/Plcg1/Dok5/Evpl/Arpc1b/Krt28/Krt86/Krt33a/Krt27/Epha5/Krt82/Tuba3b/Col9a3/Gm10024/Limk1/Cdh2/Lyn/Epha8/Krtap8-1/Gfra4/Sprr2e/Dpysl5/Erbb2/Perp/Pparg/Unc5a/Ngef/Sprr2a2/Rhoc/Sema3a/Efna1/Mapk11/Vav3/Foxo1/St8sia2/Dsc2/Col5a3/Cdsn/Cacng3/Cxcl12/Col4a4/Robo1/Col5a2/Pkp3/Dsg1a/Fes/Jup/Efna4/Sema7a/Col4a1/Shc3/Krt18/Krt35/Plxnb3/Tubal3/Ret/Col4a2/Krt72/Pkp2/Mef2c/Tchh/Krt4/Krt19/C…
R-MMU-1474244	R-MMU-1474244	Extracellular matrix organization	256	-0.550416	-1.74971	9.999e-05	0.00251093	0.00166129	8335	tags=48%, list=24%, signal=37%	Scube3/Mmp16/Emilin3/Pdgfa/Ncan/Ceacam2/Klk1b5/Mfap5/Ddr1/Col14a1/Col17a1/Col19a1/Fgb/Serpinh1/Matn3/Itgae/Pdgfb/Pcolce/Col5a3/Adam19/Loxl4/Ltbp2/Col4a4/Plg/Klkb1/Col5a2/Capn3/Col4a1/Matn4/Pxdn/Col4a2/Ltbp4/Plod2/Nid1/Adamts4/Col2a1/Itgb5/App/Mmp2/Lama1/Tll2/Mmp19/Vtn/Emilin1/Itgax/Col6a2/Spock3/Mmp15/F11r/Mmp24/Fbn1/Bmp4/Tnr/Adam15/Fbn2/Ddr2/Itgb4/Col11a2/Psg18/Try5/Col8a1/Nid2/Pecam1/Klk1b4/Ica…
R-MMU-1474228	R-MMU-1474228	Degradation of the extracellular matrix	118	-0.554246	-1.70397	9.999e-05	0.00251093	0.00166129	7014	tags=44%, list=20%, signal=35%	Col4a4/Plg/Klkb1/Col5a2/Capn3/Col4a1/Col4a2/Nid1/Adamts4/Col2a1/Mmp2/Tll2/Mmp19/Col6a2/Spock3/Mmp15/Mmp24/Fbn1/Adam15/Fbn2/Col11a2/Try5/Col8a1/Klk1b4/Klk7/Col6a6/Col8a2/Col12a1/Mmp11/Elane/Dcn/Capn8/Ctsg/A2m/Acan/Adamts5/Lamb3/Mmp17/Tpsab1/Col7a1/Col6a5/Scube1/Capn11/Eln/Col1a2/Lama3/Col13a1/Col3a1/Col15a1/Hspg2/Col6a1
R-MMU-418555	R-MMU-418555	G alpha (s) signalling events	369	-0.440528	-1.41492	9.999e-05	0.00251093	0.00166129	9607	tags=46%, list=27%, signal=34%	Olfr1023/Olfr109/Grk5/Olfr267/Olfr78/Olfr1351/Gcgr/Olfr307/Olfr314/Pde4c/Pth1r/Rxfp2/Pde1a/Olfr1206/Pth2r/Olfr17/Olfr1510/Glp2r/Olfr392/Olfr780/Olfr449/Olfr59/Olfr460/Olfr661/Calcrl/Olfr395/Olfr1/Olfr1254/Olfr1446/Olfr390/Olfr728/Gng2/Olfr1467/Npsr1/Olfr1415/Olfr64/Olfr67/Olfr275/Pde1b/Olfr459/Olfr1414/Olfr362/Olfr322/Olfr20/Olfr1258/Mc3r/Olfr802/Olfr729/Reep1/Olfr452/Olfr1423/Olfr330/Pde2a/Reep3…
R-MMU-381753	R-MMU-381753	Olfactory Signaling Pathway	270	-0.458613	-1.46016	9.999e-05	0.00251093	0.00166129	8525	tags=45%, list=24%, signal=35%	Olfr17/Olfr1510/Olfr392/Olfr780/Olfr449/Olfr59/Olfr460/Olfr661/Olfr395/Olfr1/Olfr1254/Olfr1446/Olfr390/Olfr728/Olfr1467/Olfr1415/Olfr64/Olfr67/Olfr275/Olfr459/Olfr1414/Olfr362/Olfr322/Olfr20/Olfr1258/Olfr802/Olfr729/Reep1/Olfr452/Olfr1423/Olfr330/Reep3/Olfr578/Olfr308/Olfr635/Rtp2/Olfr1246/Olfr1416/Olfr984/Olfr73/Olfr727/Olfr318/Olfr2/Olfr691/Olfr145/Olfr11/Olfr52/Olfr748/Olfr24/Olfr714/Olfr734/O…
R-MMU-112314	R-MMU-112314	Neurotransmitter receptors and postsynaptic signal transmission	133	-0.481551	-1.49075	9.999e-05	0.00251093	0.00166129	8014	tags=39%, list=23%, signal=30%	Adcy3/Gng2/Camkk1/Kcnj9/Gabra1/Cacng3/Chrnb2/Chrna3/Adcy4/Gabra2/Gng4/Glra2/Cacng2/Gabbr2/Gabrg3/Gabrg2/Chrna5/Lrrc7/Grin2d/Gabrr2/Grik3/Kcnj5/Plcb2/Gabbr1/Adcy5/Chrna6/Gabrb3/Gria3/Dlg2/Grin1/Kcnj10/Akap5/Grik2/Adcy1/Adcy8/Ncald/Grik4/Kcnj12/Chrna9/Camk2a/Grip1/Gria1/Glrb/Camk2d/Plcb1/Rps6ka2/Grin3a/Camk2b/Actn2/Grin2b/Kcnj6
R-MMU-112315	R-MMU-112315	Transmission across Chemical Synapses	193	-0.469359	-1.47643	9.999e-05	0.00251093	0.00166129	7620	tags=37%, list=22%, signal=29%	Adcy3/Gng2/Camkk1/Kcnj9/Slc17a7/Gabra1/Cacng3/Chrnb2/Chrna3/Adcy4/Gabra2/Gng4/Glra2/Cacng2/Gabbr2/Gabrg3/Gabrg2/Gad2/Chrna5/Slc6a1/Syt1/Ppfia3/Cask/Lrrc7/Ppfia2/Grin2d/Gabrr2/Grik3/Kcnj5/Plcb2/Gabbr1/Adcy5/Syn2/Slc1a3/Cacna1b/Slc6a11/Chrna6/Gabrb3/Gria3/Dlg2/Grin1/Kcnj10/Akap5/Grik2/Adcy1/Adcy8/Ncald/Grik4/Kcnj12/Lin7a/Chrna9/Camk2a/Grip1/Gria1/Glrb/Slc1a1/Camk2d/Plcb1/Rps6ka2/Grin3a/Aldh5a1/Unc1…
R-MMU-112316	R-MMU-112316	Neuronal System	312	-0.495198	-1.58328	9.999e-05	0.00251093	0.00166129	10240	tags=49%, list=29%, signal=35%	Kcnq1/Lrrtm3/Tspoap1/Kcnk18/Chrnd/Rims1/Cacng4/Grip2/Kcnk3/Kcna1/Chrna7/Slc1a7/Slitrk5/Kcnc2/Shank1/Arhgef9/Chrnb4/Cacna2d2/Kcna7/Slc6a3/Kcnab2/Kcnh3/Kcnk1/Kcnq4/Lrrtm1/Kcnn3/Kcnh1/Kcnf1/Camk2g/Kcnk4/Homer3/Adcy3/Gng2/Ppfibp1/Nlgn3/Panx1/Camkk1/Kcnma1/Kcng3/Grm1/Slitrk3/Kcnj9/Slc17a7/Gabra1/Cacng3/Chrnb2/Kcns3/Kcnk7/Kcns2/Kcnd3/Kcnj11/Chrna3/Adcy4/Gabra2/Gng4/Kcnmb3/Glra2/Cacng2/Ntrk3/Gabbr2/Kcna…
R-MMU-1296071	R-MMU-1296071	Potassium Channels	92	-0.53322	-1.61826	9.999e-05	0.00251093	0.00166129	10217	tags=60%, list=29%, signal=43%	Kcnk18/Kcnk3/Kcna1/Kcnc2/Kcna7/Kcnab2/Kcnh3/Kcnk1/Kcnq4/Kcnn3/Kcnh1/Kcnf1/Kcnk4/Gng2/Kcnma1/Kcng3/Kcnj9/Kcns3/Kcnk7/Kcns2/Kcnd3/Kcnj11/Gng4/Kcnmb3/Gabbr2/Kcna6/Kcng4/Kcnj8/Kcnn2/Kcnq5/Kcnk16/Kcnj5/Kcnk10/Kcnb1/Gabbr1/Kcna2/Kcnj14/Kcng1/Hcn1/Kcnc1/Kcnh2/Kcns1/Kcnk6/Kcnj10/Kcnj12/Kcnh4/Kcnh8/Kcnk9/Kcna3/Kcnh7/Abcc8/Kcnq2/Kcnq3/Kcnj6
R-MMU-5173105	R-MMU-5173105	O-linked glycosylation	93	-0.565548	-1.7174	9.999e-05	0.00251093	0.00166129	5698	tags=38%, list=16%, signal=32%	Adamts17/Adamts4/Galnt14/Adamtsl4/Adamtsl1/Thsd7a/Large1/B3gnt8/Adamts7/Galntl6/Adamts15/Adamts1/Adamts10/Gcnt3/Spon1/Sema5b/Adamts6/Thsd1/Galnt11/Adamts5/Galnt3/Adamtsl3/B4galt6/Adamts19/B4galt5/Galnt17/Muc5b/Galnt9/Galnt16/Adamts2/Adamts9/Thsd4/B3gnt5/St6galnac2
R-MMU-397014	R-MMU-397014	Muscle contraction	172	-0.510251	-1.59813	9.999e-05	0.00251093	0.00166129	11853	tags=59%, list=34%, signal=39%	Lmod1/Myl1/Fxyd3/Myl10/Kcnk2/Tmod4/Slc8a2/Myl9/Cacna2d3/Cacng1/Cacnb1/Atp1a4/Scn1a/Kcnq1/Fgf14/Kcnk18/Cacng4/Kcnk3/Pxn/Fxyd4/Tnnc2/Cacna2d2/Itga1/Tpm4/Neb/Fgf11/Kcnk1/Casq2/Acta1/Kcnk12/Kcnip4/Itpr1/Camk2g/Fgf13/Kcnk4/Myl2/Tcap/Tmod2/Atp2a3/Scn2b/Scn11a/Fkbp1b/Cacng3/Myh3/Kcnk7/Kcnd3/Kcnj11/Mybpc1/Pln/Tpm2/Trdn/Atp2a1/Fgf12/Cacng2/Corin/Itgb5/Sorbs3/Kcnk16/Vim/Cacna1d/Tnni1/Scn9a/Kcnk10/Ryr1/Slc8…
R-MMU-5576891	R-MMU-5576891	Cardiac conduction	118	-0.535845	-1.6474	9.999e-05	0.00251093	0.00166129	10874	tags=58%, list=31%, signal=41%	Cacng1/Cacnb1/Atp1a4/Scn1a/Kcnq1/Fgf14/Kcnk18/Cacng4/Kcnk3/Fxyd4/Cacna2d2/Fgf11/Kcnk1/Casq2/Kcnk12/Kcnip4/Itpr1/Camk2g/Fgf13/Kcnk4/Atp2a3/Scn2b/Scn11a/Fkbp1b/Cacng3/Kcnk7/Kcnd3/Kcnj11/Pln/Trdn/Atp2a1/Fgf12/Cacng2/Corin/Kcnk16/Cacna1d/Scn9a/Kcnk10/Ryr1/Slc8a3/Fxyd2/Scn10a/Kcnj14/Npr2/Atp1a2/Kcnh2/Kcnk6/Scn3a/Kcnj12/Scn4b/Nos1/Camk2a/Itpr3/Atp2b2/Ryr2/Camk2d/Atp1b1/Atp1a3/Kcnk9/Camk2b/Kcnip3/Cacna2…
R-MMU-9006934	R-MMU-9006934	Signaling by Receptor Tyrosine Kinases	379	-0.409841	-1.31703	9.999e-05	0.00251093	0.00166129	9855	tags=33%, list=28%, signal=24%	Yap1/Kitl/Pxn/Plcg1/Nrp2/Nckap1l/Col9a3/Atp6v0a4/Shc2/Sh2d2a/Lyn/Bdnf/Thbs2/Cyfip1/Kit/Cybb/Itga2/Igf2/Erbb2/Irs1/Klb/Pdgfa/Wasf1/Fgfr4/Nos3/Mapk11/Ncf2/Atp6v1e2/Vav3/Pdgfb/Egf/Fgf10/Col5a3/Col4a4/Plg/Col5a2/Ptpru/Fes/Jup/Fgf15/Tcirg1/Sh3gl3/Col4a1/Ncf1/Dusp6/Shc3/Tlr9/Flrt3/Col4a2/Fgfr2/Igf1/Elmo1/Ntrk3/Vav1/Prr5/Col2a1/Egfr/Lama1/Baiap2/Bcar1/Fgf5/Col6a2/Grb7/Ntrk2/Nrp1/Fgfr1/Grap/Fgf4/Nrg3/Ptk…
R-MMU-983712	R-MMU-983712	Ion channel transport	171	-0.494208	-1.54748	9.999e-05	0.00251093	0.00166129	9847	tags=44%, list=28%, signal=32%	Atp1a4/Ttyh1/Trpc6/Asic5/Trpm5/Wnk4/Atp4b/Nalcn/Atp6v0a4/Fxyd4/Atp13a5/Slc17a3/Casq2/Camk2g/Trpv6/Trpm8/Atp6v1e2/Atp2a3/Fkbp1b/Ano2/Tcirg1/Wnk3/Pln/Trdn/Sgk2/Atp2a1/Ano7/Slc9b2/Trpv4/Atp13a4/Atp11a/Asic1/Trpc7/Clcnkb/Trpv3/Slc9b1/Unc80/Ano3/Atp12a/Atp8b2/Asic3/Ano10/Ryr1/Scnn1b/Fxyd2/Asic2/Ano4/Trpc4/Atp1a2/Best3/Trpv1/Ano5/Atp6v1c2/Ttyh2/Atp10a/Atp10b/Atp9a/Camk2a/Mcoln2/Atp2b2/Trpm4/Ryr2/Camk2d…
R-MMU-5673001	R-MMU-5673001	RAF/MAP kinase cascade	181	-0.474752	-1.48999	9.999e-05	0.00251093	0.00166129	9155	tags=36%, list=26%, signal=27%	Shc2/Gfra4/Kit/Jak3/Erbb2/Irs1/Klb/Pdgfa/Camk2g/Fgfr4/Paqr3/Fgb/Pdgfb/Egf/Fgf10/Dusp9/Fgf15/Dusp6/Shc3/Ret/Rasal3/Fgfr2/Rasgrp1/Egfr/Dusp2/Rasgrf2/Lrrc7/Fgf5/Grin2d/Fgfr1/Fgf4/Nrg3/Spred3/Src/Dab2ip/Il17rd/Flt3/Dlg2/Grin1/Kl/Pdgfrb/Camk2a/Rasa4/Fgf1/Fgf22/Ksr2/Rasal1/Camk2d/Il2ra/Sptbn1/Tgfa/Il5ra/Rasgrp3/Pdgfra/Tek/Camk2b/Actn2/Rasgrf1/Gfra1/Grin2b/Sptbn2/Il2rb/Nrg1/Ncam1
R-MMU-5683057	R-MMU-5683057	MAPK family signaling cascades	208	-0.476861	-1.50458	9.999e-05	0.00251093	0.00166129	9155	tags=35%, list=26%, signal=26%	Shc2/Cdc42ep2/Gfra4/Kit/Jak3/Erbb2/Irs1/Klb/Pdgfa/Camk2g/Fgfr4/Paqr3/Fgb/Foxo1/Pdgfb/Egf/Fgf10/Dusp9/Il6ra/Fgf15/Dusp6/Shc3/Ret/Rasal3/Fgfr2/Mapk4/Rasgrp1/Egfr/Dusp2/Rasgrf2/Lrrc7/Fgf5/Grin2d/Fgfr1/Fgf4/Nrg3/Spred3/Src/Dab2ip/Il17rd/Flt3/Pak3/Cdc14b/Dlg2/Grin1/Il6/Kl/Pdgfrb/Camk2a/Rasa4/Fgf1/Fgf22/Ksr2/Rasal1/Camk2d/Il2ra/Sptbn1/Tgfa/Il5ra/Rasgrp3/Pdgfra/Tek/Camk2b/Actn2/Rasgrf1/Gfra1/Grin2b/Sptb…
R-MMU-5684996	R-MMU-5684996	MAPK1/MAPK3 signaling	187	-0.483871	-1.5202	9.999e-05	0.00251093	0.00166129	8308	tags=34%, list=24%, signal=26%	Erbb2/Irs1/Klb/Pdgfa/Camk2g/Fgfr4/Paqr3/Fgb/Pdgfb/Egf/Fgf10/Dusp9/Il6ra/Fgf15/Dusp6/Shc3/Ret/Rasal3/Fgfr2/Rasgrp1/Egfr/Dusp2/Rasgrf2/Lrrc7/Fgf5/Grin2d/Fgfr1/Fgf4/Nrg3/Spred3/Src/Dab2ip/Il17rd/Flt3/Dlg2/Grin1/Il6/Kl/Pdgfrb/Camk2a/Rasa4/Fgf1/Fgf22/Ksr2/Rasal1/Camk2d/Il2ra/Sptbn1/Tgfa/Il5ra/Rasgrp3/Pdgfra/Tek/Camk2b/Actn2/Rasgrf1/Gfra1/Grin2b/Sptbn2/Il2rb/Nrg1/Il6st/Ncam1
R-MMU-422475	R-MMU-422475	Axon guidance	251	-0.507693	-1.61308	9.999e-05	0.00251093	0.00166129	9589	tags=39%, list=27%, signal=28%	Dok5/Arpc1b/Epha5/Tuba3b/Col9a3/Limk1/Lyn/Epha8/Gfra4/Dpysl5/Erbb2/Unc5a/Ngef/Rhoc/Sema3a/Efna1/Mapk11/Vav3/St8sia2/Col5a3/Cxcl12/Col4a4/Robo1/Col5a2/Fes/Efna4/Sema7a/Col4a1/Shc3/Plxnb3/Tubal3/Ret/Col4a2/Dnm3/Farp2/St8sia4/Col2a1/Slit3/Ptprc/Egfr/Mmp2/Crmp1/Ephb4/Col6a2/Plxna4/Sema3e/Grb7/Nrp1/Fgfr1/Sema4a/Epha4/Src/Ntn1/Ephb3/Plxna3/Epha7/Tuba8/Arhgef28/Dok2/Rnd1/Pak3/Pik3cd/Vav2/Dpysl3/Col6a6/P…
R-MMU-1500931	R-MMU-1500931	Cell-Cell communication	82	-0.523792	-1.57816	9.999e-05	0.00251093	0.00166129	7929	tags=43%, list=22%, signal=33%	Cdh7/Col17a1/Flna/Fblim1/Jup/Cdh10/Kirrel/Cadm2/Cdh11/Nectin1/Afdn/Flnc/Parva/F11r/Pvr/Cdh13/Itgb4/Arhgef6/Plec/Nectin3/Dst/Cadm1/Pard3/Fermt2/Lamb3/Cdh12/Nectin4/Cdh6/Cdh17/Lama3/Sdk1/Cdh4/Sdk2/Cdh5
R-MMU-1474290	R-MMU-1474290	Collagen formation	80	-0.59701	-1.79701	0.00010001	0.00251093	0.00166129	7663	tags=51%, list=22%, signal=40%	Col17a1/Col19a1/Serpinh1/Pcolce/Col5a3/Loxl4/Col4a4/Col5a2/Col4a1/Pxdn/Col4a2/Plod2/Col2a1/Tll2/Col6a2/Itgb4/Col11a2/Col8a1/Plec/Loxl1/Col6a6/Dst/Col8a2/Col12a1/Loxl3/Col26a1/Lamb3/Col7a1/Col6a5/Pcolce2/Col1a2/Lama3/Col13a1/Col3a1/Col15a1/Col27a1/Col22a1/Col6a1/Adamts2/P3h2
R-MMU-216083	R-MMU-216083	Integrin cell surface interactions	70	-0.581141	-1.73331	0.00010003	0.00251093	0.00166129	7462	tags=47%, list=21%, signal=37%	Itgae/Col5a3/Col4a4/Col5a2/Col4a1/Col4a2/Col2a1/Itgb5/Vtn/Itgax/Col6a2/F11r/Fbn1/Col8a1/Pecam1/Icam1/Col6a6/Jam3/Col8a2/Itgb8/Col7a1/Col6a5/Itga3/Tnc/Col1a2/Col13a1/Itga9/Col3a1/Hspg2/Itgb6/Col6a1/Itgav
R-MMU-446728	R-MMU-446728	Cell junction organization	64	-0.593848	-1.76283	0.00010004	0.00251093	0.00166129	7817	tags=52%, list=22%, signal=40%	Col17a1/Flna/Fblim1/Jup/Cdh10/Cadm2/Cdh11/Nectin1/Afdn/Flnc/Parva/F11r/Pvr/Cdh13/Itgb4/Arhgef6/Plec/Nectin3/Dst/Cadm1/Pard3/Fermt2/Lamb3/Cdh12/Nectin4/Cdh6/Cdh17/Lama3/Sdk1/Cdh4/Sdk2/Cdh5
R-MMU-373760	R-MMU-373760	L1CAM interactions	59	-0.550538	-1.62353	0.00010008	0.00251093	0.00166129	5802	tags=24%, list=16%, signal=20%	Dnm3/Egfr/Nrp1/Fgfr1/Tuba8/Sptbn1/Tubb1/Itga9/Tubb2b/Nfasc/Itgav/Sptbn2/Ncam1
R-MMU-1650814	R-MMU-1650814	Collagen biosynthesis and modifying enzymes	58	-0.628653	-1.85205	0.00010011	0.00251093	0.00166129	7663	tags=55%, list=22%, signal=43%	Col17a1/Col19a1/Serpinh1/Pcolce/Col5a3/Col4a4/Col5a2/Col4a1/Col4a2/Plod2/Col2a1/Tll2/Col6a2/Col11a2/Col8a1/Col6a6/Col8a2/Col12a1/Col26a1/Col7a1/Col6a5/Pcolce2/Col1a2/Col13a1/Col3a1/Col15a1/Col27a1/Col22a1/Col6a1/Adamts2/P3h2
R-MMU-2022090	R-MMU-2022090	Assembly of collagen fibrils and other multimeric structures	55	-0.614061	-1.80319	0.00010015	0.00251093	0.00166129	7663	tags=64%, list=22%, signal=50%	4930486L24Rik/Mmp10/Col9a3/Col14a1/Col17a1/Col5a3/Loxl4/Col4a4/Col5a2/Col4a1/Pxdn/Col4a2/Col2a1/Tll2/Col6a2/Itgb4/Col11a2/Col8a1/Plec/Loxl1/Col6a6/Dst/Col8a2/Col12a1/Loxl3/Lamb3/Col7a1/Col6a5/Col1a2/Lama3/Col3a1/Col15a1/Col27a1/Col6a1
R-MMU-983705	R-MMU-983705	Signaling by the B Cell Receptor (BCR)	52	-0.582689	-1.70237	0.00010019	0.00251093	0.00166129	5975	tags=33%, list=17%, signal=27%	Vav1/Cd22/Rasgrp1/Cd19/Syk/Pik3cd/Plcg2/Nfkbie/Blnk/Prkcb/Itpr3/Nfatc2/Card11/Cd79b/Rasgrp3/Cd79a
R-MMU-1442490	R-MMU-1442490	Collagen degradation	49	-0.617879	-1.79364	0.000100241	0.00251093	0.00166129	7517	tags=49%, list=21%, signal=39%	Col5a3/Col4a4/Col5a2/Col4a1/Col4a2/Col2a1/Mmp2/Col6a2/Mmp15/Col11a2/Try5/Col8a1/Col6a6/Col8a2/Col12a1/Mmp11/Col7a1/Col6a5/Col1a2/Col13a1/Col3a1/Col15a1/Col6a1
R-MMU-3000178	R-MMU-3000178	ECM proteoglycans	44	-0.61082	-1.75606	0.000100402	0.00251093	0.00166129	9211	tags=61%, list=26%, signal=45%	Bgn/Itga2/Ncan/Matn3/Col5a3/Col5a2/Matn4/Col2a1/Itgb5/App/Vtn/Itgax/Col6a2/Tnr/Col6a6/Dcn/Acan/Col6a5/Tnc/Col1a2/Itga9/Col3a1/Hspg2/Itgb6/Col6a1/Itgav
R-MMU-5576892	R-MMU-5576892	Phase 0 - rapid depolarisation	41	-0.599632	-1.71195	0.000100482	0.00251093	0.00166129	10874	tags=71%, list=31%, signal=49%	Cacng1/Cacnb1/Scn1a/Fgf14/Cacng4/Cacna2d2/Fgf11/Camk2g/Fgf13/Scn2b/Scn11a/Cacng3/Fgf12/Cacng2/Cacna1d/Scn9a/Scn10a/Scn3a/Scn4b/Camk2a/Camk2d/Camk2b/Cacna2d4/Scn2a/Scn4a/Cacnb3/Cacnb2/Scn8a
R-MMU-1296072	R-MMU-1296072	Voltage gated Potassium channels	40	-0.588797	-1.67647	0.000100553	0.00251093	0.00166129	12065	tags=80%, list=34%, signal=53%	Kcnc4/Kcnb2/Kcnh5/Kcnq1/Kcna1/Kcnc2/Kcna7/Kcnab2/Kcnh3/Kcnq4/Kcnh1/Kcnf1/Kcng3/Kcns3/Kcns2/Kcnd3/Kcna6/Kcng4/Kcnq5/Kcnb1/Kcna2/Kcng1/Kcnc1/Kcnh2/Kcns1/Kcnh4/Kcnh8/Kcna3/Kcnh7/Kcnq2/Kcnq3
R-MMU-421270	R-MMU-421270	Cell-cell junction organization	40	-0.628416	-1.78928	0.000100553	0.00251093	0.00166129	6290	tags=50%, list=18%, signal=41%	Cdh10/Cadm2/Cdh11/Nectin1/Afdn/F11r/Pvr/Cdh13/Nectin3/Cadm1/Pard3/Cdh12/Nectin4/Cdh6/Cdh17/Sdk1/Cdh4/Sdk2/Cdh5
R-MMU-8948216	R-MMU-8948216	Collagen chain trimerization	38	-0.657184	-1.86093	0.000100604	0.00251093	0.00166129	7663	tags=66%, list=22%, signal=52%	Col17a1/Col19a1/Col5a3/Col4a4/Col5a2/Col4a1/Col4a2/Col2a1/Col6a2/Col11a2/Col8a1/Col6a6/Col8a2/Col12a1/Col26a1/Col7a1/Col6a5/Col1a2/Col13a1/Col3a1/Col15a1/Col27a1/Col22a1/Col6a1
R-MMU-3000171	R-MMU-3000171	Non-integrin membrane-ECM interactions	37	-0.633027	-1.78895	0.000100664	0.00251093	0.00166129	8335	tags=54%, list=24%, signal=41%	Pdgfa/Ddr1/Pdgfb/Col5a3/Col4a4/Col5a2/Col4a1/Col4a2/Col2a1/Itgb5/Vtn/Ddr2/Itgb4/Col11a2/Col1a2/Col3a1/Hspg2/Sdc4/Itgav
R-MMU-1566948	R-MMU-1566948	Elastic fibre formation	36	-0.632603	-1.78238	0.000100735	0.00251093	0.00166129	8150	tags=53%, list=23%, signal=41%	Mfap5/Ltbp2/Ltbp4/Itgb5/Vtn/Emilin1/Fbn1/Bmp4/Fbn2/Itgb8/Fbln2/Ltbp1/Eln/Efemp2/Ltbp3/Itgb6/Itgav/Bmp7
R-MMU-8875878	R-MMU-8875878	MET promotes cell motility	36	-0.663403	-1.86916	0.000100735	0.00251093	0.00166129	5053	tags=50%, list=14%, signal=43%	Col5a2/Col2a1/Lama1/Src/Col11a2/Tns4/Lamb1/Lamb3/Lama4/Lama2/Lamc3/Itga3/Col1a2/Lama3/Col3a1/Col27a1/Lamb2
R-MMU-2129379	R-MMU-2129379	Molecules associated with elastic fibres	34	-0.648472	-1.81721	0.000100776	0.00251093	0.00166129	8150	tags=56%, list=23%, signal=43%	Mfap5/Ltbp2/Ltbp4/Itgb5/Vtn/Emilin1/Fbn1/Bmp4/Fbn2/Itgb8/Fbln2/Ltbp1/Eln/Efemp2/Ltbp3/Itgb6/Itgav/Bmp7
R-MMU-5173214	R-MMU-5173214	O-glycosylation of TSR domain-containing proteins	33	-0.709352	-1.97991	0.000100878	0.00251093	0.00166129	5698	tags=61%, list=16%, signal=51%	Adamts17/Adamts4/Adamtsl4/Adamtsl1/Thsd7a/Adamts7/Adamts15/Adamts1/Adamts10/Spon1/Sema5b/Adamts6/Thsd1/Adamts5/Adamtsl3/Adamts19/Adamts2/Adamts9/Thsd4
R-MMU-418990	R-MMU-418990	Adherens junctions interactions	32	-0.629893	-1.75261	0.000100949	0.00251093	0.00166129	6290	tags=50%, list=18%, signal=41%	Cdh10/Cadm2/Cdh11/Nectin1/Afdn/Pvr/Cdh13/Nectin3/Cadm1/Cdh12/Nectin4/Cdh6/Cdh17/Cdh4/Cdh5
R-MMU-451927	R-MMU-451927	Interleukin-2 family signaling	31	-0.632995	-1.7544	0.000101082	0.00251093	0.00166129	3072	tags=29%, list=9%, signal=27%	Il15/Il21r/Stat4/Pik3cd/Il2ra/Il5ra/Inppl1/Il2rb
R-MMU-8874081	R-MMU-8874081	MET activates PTK2 signaling	26	-0.685974	-1.86285	0.000101657	0.00251093	0.00166129	7014	tags=65%, list=20%, signal=52%	Col5a2/Col2a1/Lama1/Src/Col11a2/Lamb1/Lamb3/Lama4/Lama2/Lamc3/Itga3/Col1a2/Lama3/Col3a1/Col27a1/Lamb2
R-MMU-194840	R-MMU-194840	Rho GTPase cycle	128	-0.483705	-1.49426	0.00019998	0.00437261	0.00289302	8135	tags=38%, list=23%, signal=30%	Fgd1/Ngef/Rhoc/Rhod/Vav3/Rhoq/Arhgef5/Arhgef10/Ophn1/Myo9a/Vav1/Depdc7/Arhgap30/Rasgrf2/Arap1/Fgd4/Stard8/Syde2/Arhgef6/Arhgef19/Arhgef16/Arhgap44/Arhgef26/Vav2/Arhgap25/Trip10/Gmip/Arhgap20/A2m/Arhgap22/Arhgap24/Srgap1/Trio/Tagap/Arhgap28/Arhgap29/Arhgef3/Arhgap32/Fam13a/Chn2/Dlc1/Fgd2/Stard13/Abr/Bcr/Arhgap26/Arhgef17/Arhgef10l
R-MMU-2672351	R-MMU-2672351	Stimuli-sensing channels	99	-0.503333	-1.53402	0.00019998	0.00437261	0.00289302	10617	tags=47%, list=30%, signal=33%	Ttyh1/Trpc6/Asic5/Trpm5/Wnk4/Nalcn/Slc17a3/Casq2/Trpv6/Trpm8/Fkbp1b/Ano2/Wnk3/Trdn/Sgk2/Ano7/Slc9b2/Trpv4/Asic1/Trpc7/Clcnkb/Trpv3/Slc9b1/Unc80/Ano3/Asic3/Ano10/Ryr1/Scnn1b/Asic2/Ano4/Trpc4/Best3/Trpv1/Ano5/Ttyh2/Mcoln2/Trpm4/Ryr2/Trpm1/Trpm6/Wnk2/Clcn1/Ryr3/Trpm3/Unc79
R-MMU-6806834	R-MMU-6806834	Signaling by MET	71	-0.522969	-1.56177	0.00020006	0.00437261	0.00289302	7014	tags=30%, list=20%, signal=24%	Col5a2/Sh3gl3/Col2a1/Lama1/Src/Col11a2/Ptprj/Tns4/Lamb1/Lamb3/Lama4/Lama2/Lamc3/Itga3/Col1a2/Lama3/Col3a1/Col27a1/Hgfac/Lamb2
R-MMU-6794362	R-MMU-6794362	Protein-protein interactions at synapses	66	-0.521544	-1.55069	0.00020014	0.00437261	0.00289302	4421	tags=45%, list=13%, signal=40%	Homer3/Ppfibp1/Nlgn3/Grm1/Slitrk3/Ntrk3/Ptprf/Ppfia3/Cask/Ppfia2/Grin2d/Ptprs/Ptprd/Nlgn1/Dlgap1/Shank2/Lrfn1/Gria3/Dlg2/Grin1/Dlgap2/Ppfibp2/Gria1/Epb41l3/Slitrk4/Nrxn3/Ppfia4/Grin2b/Grm5
R-MMU-375165	R-MMU-375165	NCAM signaling for neurite out-growth	34	-0.61318	-1.71831	0.000201552	0.00437261	0.00289302	7225	tags=47%, list=20%, signal=37%	Col5a3/Col4a4/Col5a2/Col4a1/Col4a2/St8sia4/Col2a1/Col6a2/Col6a6/Col6a5/Sptbn1/Col3a1/Col6a1/Sptbn2/Ncam1
R-MMU-3000157	R-MMU-3000157	Laminin interactions	25	-0.688575	-1.86172	0.000203583	0.00437261	0.00289302	6729	tags=68%, list=19%, signal=55%	Col4a1/Col4a2/Nid1/Lama1/Itgb4/Nid2/Lamb1/Lamb3/Lama4/Col7a1/Lama2/Lamc3/Itga3/Lama3/Hspg2/Lamb2
R-MMU-445144	R-MMU-445144	Signal transduction by L1	18	-0.705034	-1.81864	0.000208203	0.0043767	0.00289573	4951	tags=33%, list=14%, signal=29%	Nrp1/Fgfr1/Itga9/Itgav/Ncam1
R-MMU-6811558	R-MMU-6811558	PI5P, PP2A and IER3 Regulate PI3K/AKT Signaling	91	-0.492749	-1.49428	0.00029997	0.00617438	0.00408512	8697	tags=37%, list=25%, signal=28%	Erbb2/Irs1/Klb/Pdgfa/Fgfr4/Icos/Pdgfb/Egf/Fgf10/Esr2/Fgf15/Pik3ap1/Fgfr2/Vav1/Egfr/Cd19/Fgf5/Fgfr1/Fgf4/Nrg3/Src/Esr1/Pik3cd/Trat1/Kl/Pdgfrb/Fgf1/Fgf22/Tgfa/Cd80/Pdgfra/Cd86/Nrg1
R-MMU-419037	R-MMU-419037	NCAM1 interactions	19	-0.689708	-1.79468	0.000311139	0.00627357	0.00415074	7225	tags=74%, list=20%, signal=59%	Col5a3/Col4a4/Col5a2/Col4a1/Col4a2/St8sia4/Col2a1/Col6a2/Col6a6/Col6a5/Col3a1/Col6a1/Ncam1
R-MMU-202427	R-MMU-202427	Phosphorylation of CD3 and TCR zeta chains	12	-0.75194	-1.79789	0.00032545	0.0064309	0.00425483	5864	tags=67%, list=17%, signal=56%	Ptprc/Cd3g/Cd4/Ptpn22/Cd3d/Ptprj/Cd3e
R-MMU-5358351	R-MMU-5358351	Signaling by Hedgehog	87	-0.492939	-1.49023	0.00039996	0.00762363	0.00504398	6033	tags=25%, list=17%, signal=21%	Gas1/Cdon/Evc/Dhh/Gpc5/Smurf1/Gli3/Ihh/Adcy5/Boc/Evc2/Wdr19/Adcy1/Adcy8/Hhat/Adcy10/Gli2/Tubb1/Hhip/Tubb2b/Disp2
R-MMU-373755	R-MMU-373755	Semaphorin interactions	48	-0.562754	-1.63012	0.000401244	0.00762363	0.00504398	8394	tags=50%, list=24%, signal=38%	Dpysl5/Erbb2/Rhoc/Sema3a/Fes/Sema7a/Plxnb3/Farp2/Ptprc/Crmp1/Plxna4/Sema3e/Nrp1/Sema4a/Plxna3/Rnd1/Pak3/Dpysl3/Plxnb1/Plxnd1/Sema6d/Cd72/Trem2
R-MMU-109582	R-MMU-109582	Hemostasis	481	-0.386479	-1.24967	0.00049995	0.0091766	0.00607145	8303	tags=27%, list=24%, signal=21%	Anxa5/F2rl3/Adra2c/Pdgfa/Angpt4/Itpr1/Sell/Kif5a/Dgkh/Ceacam2/Serpinb8/Nos3/Kif3c/Gng2/Itih3/Flna/Fgb/Vav3/Atp2a3/Pik3cg/F3/Pdgfb/Egf/Slc7a8/Sele/Ctsw/Gata4/Cd63/Pde1b/Jchain/Plg/Klkb1/Jaml/Pafah2/Trem1/Serpinb2/Pde2a/Kif12/Itih4/Mmrn1/Sccpdh/Tubal3/Gng4/Igf1/Kif1b/Slc7a9/Atp2a1/Ptgir/Nos2/Vav1/Rasgrp1/Dock2/Serpinf2/App/Lcp2/Trpc7/F10/Rasgrp2/Bcar1/Dgkk/Anxa2/Serpine2/Serpinc1/Itgax/Dagla/F13a1/…
R-MMU-383280	R-MMU-383280	Nuclear Receptor transcription pathway	48	-0.556658	-1.61247	0.000501555	0.0091766	0.00607145	9635	tags=54%, list=27%, signal=39%	Ar/Nr6a1/Nr2f1/Rxrg/Pparg/Nr2e3/Nr1d2/Nr1i2/Esr2/Hnf4g/Rara/Esrrg/Rxra/Nr0b2/Esrrb/Nr5a2/Esr1/Nr4a3/Hnf4a/Thrb/Rarg/Rorb/Ppara/Vdr/Rora
R-MMU-500792	R-MMU-500792	GPCR ligand binding	316	-0.402832	-1.28832	0.00069993	0.012371	0.00818497	10816	tags=44%, list=31%, signal=31%	Tas2r137/Trhr/Ccl1/Apln/Grm3/Tas1r3/Galr3/Htr1b/Tbxa2r/Ltb4r1/Hrh3/Tac1/Tas2r126/Hc/P2ry14/Ccr9/Trh/Lpar4/Gcgr/Gpr55/Ffar2/Rxfp3/Gal/Pth1r/Rxfp2/Gpr35/Cxcr6/Ednrb/Oprl1/Pth2r/Anxa1/Glp2r/P2ry10/Oprd1/Opn4/F2rl3/S1pr4/Adra2c/Calcrl/Grm8/Ackr4/Oprk1/Cckbr/Qrfp/P2ry2/Brs3/Gng2/Npsr1/Grm1/Fpr2/Sstr2/Rxfp4/Gpr4/Cxcl12/Mc3r/Cmklr1/P2ry4/Ptafr/F2rl1/Drd2/Hrh1/Cxcl9/Ptgfr/Drd4/Gng4/Ptgir/C3ar1/Crhbp/Gabb…
R-MMU-186797	R-MMU-186797	Signaling by PDGF	51	-0.54328	-1.58421	0.000701192	0.012371	0.00818497	9589	tags=49%, list=27%, signal=36%	Col9a3/Thbs2/Pdgfa/Pdgfb/Col5a3/Col4a4/Plg/Col5a2/Col4a1/Col4a2/Col2a1/Bcar1/Col6a2/Grb7/Src/Thbs4/Col6a6/Pdgfrb/Pdgfd/Thbs3/Col6a5/Pdgfra/Col3a1/Col6a1
R-MMU-936837	R-MMU-936837	Ion transport by P-type ATPases	53	-0.538151	-1.5747	0.000801202	0.0138875	0.0091883	6060	tags=45%, list=17%, signal=38%	Fxyd4/Atp13a5/Camk2g/Atp2a3/Pln/Atp2a1/Atp13a4/Atp11a/Atp12a/Atp8b2/Fxyd2/Atp1a2/Atp10a/Atp10b/Atp9a/Camk2a/Atp2b2/Camk2d/Atp1b1/Atp1a3/Atp8b4/Camk2b/Atp8a2
R-MMU-416700	R-MMU-416700	Other semaphorin interactions	13	-0.720499	-1.74917	0.000861605	0.014677	0.00971065	6199	tags=69%, list=18%, signal=57%	Plxnb3/Ptprc/Sema3e/Sema4a/Plxnd1/Sema6d/Cd72/Trem2
R-MMU-202403	R-MMU-202403	TCR signaling	54	-0.530706	-1.55604	0.000901172	0.01495	0.00989127	5864	tags=26%, list=17%, signal=22%	Ptprc/Lcp2/Cd3g/Cd4/Ptpn22/Cd3d/Pak3/Trat1/Ptprj/Cd101/Zap70/Cd3e/Card11
R-MMU-111367	R-MMU-111367	SLBP independent Processing of Histone Pre-mRNAs	10	0.792686	2.65268	0.000953289	0.01495	0.00989127	3560	tags=80%, list=10%, signal=72%	Snrpf/Snrpg/Ncbp2/Lsm11/Snrpe/Snrpb/Lsm10/Snrpd3
R-MMU-390471	R-MMU-390471	Association of TriC/CCT with target proteins during biosynthesis	10	0.849729	2.84357	0.000953289	0.01495	0.00989127	3482	tags=70%, list=10%, signal=63%	Cct3/Cct2/Tcp1/Cct4/Cct5/Cct6b/Cct8
R-MMU-68689	R-MMU-68689	CDC6 association with the ORC:origin complex	10	0.675658	2.26105	0.000953289	0.01495	0.00989127	3151	tags=40%, list=9%, signal=36%	Orc4/Orc2/Orc5/Mcm8
R-MMU-162658	R-MMU-162658	Golgi Cisternae Pericentriolar Stack Reorganization	10	0.663373	2.21994	0.000953289	0.01495	0.00989127	11898	tags=100%, list=34%, signal=66%	Gorasp2/Mapk1/Gorasp1/Rab1b/Rab2a/Blzf1/Rab1a/Plk1/Golga2/Mapk3
R-MMU-418885	R-MMU-418885	DCC mediated attractive signaling	11	-0.750771	-1.76453	0.000988685	0.0152628	0.0100982	3485	tags=45%, list=10%, signal=41%	Ntn1/Dcc/Trio/Dock1
R-MMU-1362409	R-MMU-1362409	Mitochondrial iron-sulfur cluster biogenesis	11	0.693096	2.39495	0.00111235	0.0166515	0.011017	10849	tags=100%, list=31%, signal=69%	Fdx2/Fdx1/Isca2/Fxn/Lyrm4/Fdxr/Iscu/Nfs1/Hscb/Isca1/Glrx5
R-MMU-77588	R-MMU-77588	SLBP Dependent Processing of Replication-Dependent Histone Pre-mRNAs	11	0.79217	2.73729	0.00111235	0.0166515	0.011017	4666	tags=91%, list=13%, signal=79%	Snrpf/Snrpg/Ncbp2/Lsm11/Snrpe/Snrpb/Lsm10/Snrpd3/Slbp/Ncbp1
R-MMU-5578775	R-MMU-5578775	Ion homeostasis	50	-0.541414	-1.57529	0.00120253	0.0166667	0.0110271	8420	tags=46%, list=24%, signal=35%	Itpr1/Camk2g/Atp2a3/Fkbp1b/Kcnj11/Pln/Trdn/Atp2a1/Ryr1/Slc8a3/Fxyd2/Atp1a2/Nos1/Camk2a/Itpr3/Atp2b2/Ryr2/Camk2d/Atp1b1/Atp1a3/Camk2b/Ryr3
R-MMU-8849932	R-MMU-8849932	Synaptic adhesion-like molecules	21	-0.643766	-1.70055	0.00123508	0.0166667	0.0110271	4421	tags=43%, list=13%, signal=38%	Grin2d/Ptprs/Ptprd/Lrfn1/Gria3/Grin1/Gria1/Grin2b
R-MMU-73817	R-MMU-73817	Purine ribonucleoside monophosphate biosynthesis	12	0.699718	2.50194	0.00127551	0.0166667	0.0110271	2966	tags=75%, list=8%, signal=69%	Ppat/Atic/Adsl/Impdh2/Paics/Gmps/Lhpp/Adss/Gart
R-MMU-2995383	R-MMU-2995383	Initiation of Nuclear Envelope Reformation	12	0.631949	2.25962	0.00127551	0.0166667	0.0110271	13009	tags=100%, list=37%, signal=63%	Banf1/Vrk2/Vrk1/Emd/Ppp2r2a/Ppp2r1a/Ppp2ca/Lmna/Ankle2/Lemd3/Lemd2/Lmnb1
R-MMU-2995410	R-MMU-2995410	Nuclear Envelope Reassembly	12	0.631949	2.25962	0.00127551	0.0166667	0.0110271	13009	tags=100%, list=37%, signal=63%	Banf1/Vrk2/Vrk1/Emd/Ppp2r2a/Ppp2r1a/Ppp2ca/Lmna/Ankle2/Lemd3/Lemd2/Lmnb1
R-MMU-69166	R-MMU-69166	Removal of the Flap Intermediate	12	0.711041	2.54242	0.00127551	0.0166667	0.0110271	10216	tags=100%, list=29%, signal=71%	Rpa3/Prim1/Pold2/Pcna/Prim2/Rpa1/Pola2/Pold3/Dna2/Pold1/Pola1/Pold4
R-MMU-373076	R-MMU-373076	Class A/1 (Rhodopsin-like receptors)	247	-0.406089	-1.28937	0.00129987	0.0166667	0.0110271	14010	tags=56%, list=40%, signal=34%	Cxcl16/Hrh4/Penk/Cort/Pomc/Ptger1/Htr2c/Nts/Lpar1/Gm13304/Npbwr1/Rxfp1/Gpr31b/Oxt/Taar5/Hcrtr2/Sstr3/C3/Ccl21a/Saa1/Edn2/Sstr5/Npy5r/Mc4r/Chrm1/Cxcr3/Chrm2/Uts2/Trhr/Ccl1/Apln/Galr3/Htr1b/Tbxa2r/Ltb4r1/Hrh3/Tac1/Hc/P2ry14/Ccr9/Trh/Lpar4/Gpr55/Ffar2/Rxfp3/Gal/Rxfp2/Gpr35/Cxcr6/Ednrb/Oprl1/Anxa1/P2ry10/Oprd1/Opn4/F2rl3/S1pr4/Adra2c/Ackr4/Oprk1/Cckbr/Qrfp/P2ry2/Brs3/Npsr1/Fpr2/Sstr2/Rxfp4/Gpr4/Cxcl1…
R-MMU-418594	R-MMU-418594	G alpha (i) signalling events	312	-0.398704	-1.27476	0.00129987	0.0166667	0.0110271	10656	tags=39%, list=30%, signal=28%	Ccl1/Apln/Grm3/Tas1r3/Rgs6/Galr3/Htr1b/Akr1c18/Prkcd/Lrat/Hrh3/Tas2r126/Rbp4/Hc/P2ry14/Guca1b/Ccr9/Pde4c/Gpr55/Rxfp3/Gal/Cxcr6/Pde1a/Oprl1/Anxa1/Rgs5/Oprd1/Hsd17b6/S1pr4/Cyp4v3/Adra2c/Rgs17/Grm8/Adcy3/Oprk1/Pde1c/Gng2/Camkk1/Apoe/Rgs14/Rgs19/Fpr2/Gpc6/Sstr2/Rxfp4/Pde1b/Grk4/Cxcl12/Gpsm3/P2ry4/Adcy4/Drd2/Cxcl9/Lrp1/Drd4/Gng4/Stra6/C3ar1/Gabbr2/Cx3cl1/App/Hcar2/Cnr1/Rbp2/Pnoc/Ccr7/S1pr1/Rho/Cxcr5/G…
R-MMU-442755	R-MMU-442755	Activation of NMDA receptors and postsynaptic events	35	-0.577949	-1.62383	0.00130996	0.0166667	0.0110271	4234	tags=31%, list=12%, signal=28%	Grin2d/Dlg2/Grin1/Camk2a/Camk2d/Rps6ka2/Grin3a/Camk2b/Actn2/Grin2b
R-MMU-201722	R-MMU-201722	Formation of the beta-catenin:TCF transactivating complex	26	-0.61974	-1.68298	0.00132154	0.0166667	0.0110271	6584	tags=31%, list=19%, signal=25%	Tcf7l2/Tcf7/Bcl9/Bcl9l/Lef1/Tle2/Tert
R-MMU-438066	R-MMU-438066	Unblocking of NMDA receptors, glutamate binding and activation	21	-0.63846	-1.68654	0.001338	0.0166667	0.0110271	4234	tags=43%, list=12%, signal=38%	Grin2d/Dlg2/Grin1/Camk2a/Camk2d/Camk2b/Actn2/Grin2b
R-MMU-901032	R-MMU-901032	ER Quality Control Compartment (ERQC)	13	0.587676	2.2032	0.0013947	0.0166667	0.0110271	14573	tags=100%, list=41%, signal=59%	Rps27a/Derl2/Uba52/Sel1l/Ubb/Trim13/Ubc/Amfr/Rnf185/Rnf5/Os9/Rnf103/Rnf139
R-MMU-5633008	R-MMU-5633008	TP53 Regulates Transcription of Cell Death Genes	13	0.578047	2.1671	0.0013947	0.0166667	0.0110271	14913	tags=100%, list=42%, signal=58%	Rabggtb/Triap1/Prelid1/Cradd/Rabggta/Tmem219/Pidd1/Steap3/Casp2/Prelid3a/Igfbp3/Bnip3l/Zfp420
R-MMU-430039	R-MMU-430039	mRNA decay by 5' to 3' exoribonuclease	13	0.748484	2.80607	0.0013947	0.0166667	0.0110271	2151	tags=62%, list=6%, signal=58%	Dcp2/Lsm5/Lsm7/Lsm3/Lsm2/Lsm6/Lsm4/Lsm1
R-MMU-3371568	R-MMU-3371568	Attenuation phase	13	0.600079	2.2497	0.0013947	0.0166667	0.0110271	14135	tags=100%, list=40%, signal=60%	Ptges3/Hsp90aa1/Fkbp4/Hsbp1/Hspa8/Hsf1/Hsp90ab1/Hspa1a/Hspa1b/Dnajb1/Ep300/Hspa2/Hspa1l
R-MMU-69183	R-MMU-69183	Processive synthesis on the lagging strand	13	0.711061	2.66577	0.0013947	0.0166667	0.0110271	10216	tags=100%, list=29%, signal=71%	Rpa3/Prim1/Pold2/Pcna/Prim2/Rpa1/Pola2/Lig1/Pold3/Dna2/Pold1/Pola1/Pold4
R-MMU-174411	R-MMU-174411	Polymerase switching on the C-strand of the telomere	14	0.711082	2.77326	0.00149477	0.0166667	0.0110271	10216	tags=100%, list=29%, signal=71%	Rfc3/Rfc4/Prim1/Pold2/Rfc5/Rfc2/Pcna/Prim2/Rfc1/Pola2/Pold3/Pold1/Pola1/Pold4
R-MMU-69091	R-MMU-69091	Polymerase switching	14	0.711082	2.77326	0.00149477	0.0166667	0.0110271	10216	tags=100%, list=29%, signal=71%	Rfc3/Rfc4/Prim1/Pold2/Rfc5/Rfc2/Pcna/Prim2/Rfc1/Pola2/Pold3/Pold1/Pola1/Pold4
R-MMU-69109	R-MMU-69109	Leading Strand Synthesis	14	0.711082	2.77326	0.00149477	0.0166667	0.0110271	10216	tags=100%, list=29%, signal=71%	Rfc3/Rfc4/Prim1/Pold2/Rfc5/Rfc2/Pcna/Prim2/Rfc1/Pola2/Pold3/Pold1/Pola1/Pold4
R-MMU-450604	R-MMU-450604	KSRP (KHSRP) binds and destabilizes mRNA	14	0.83971	3.27492	0.00149477	0.0166667	0.0110271	4611	tags=86%, list=13%, signal=75%	Dcp2/Exosc1/Exosc5/Exosc2/Exosc3/Exosc7/Exosc4/Dis3/Exosc8/Exosc9/Exosc6/Parn
R-MMU-1295596	R-MMU-1295596	Spry regulation of FGF signaling	14	0.499467	1.94795	0.00149477	0.0166667	0.0110271	11898	tags=93%, list=34%, signal=62%	Rps27a/Mapk1/Ppp2cb/Ppp2r1a/Uba52/Ppp2ca/Ubb/Braf/Grb2/Ubc/Cbl/Mknk1/Mapk3
R-MMU-205043	R-MMU-205043	NRIF signals cell death from the nucleus	14	0.516354	2.01381	0.00149477	0.0166667	0.0110271	390	tags=14%, list=1%, signal=14%	Itgb3bp/Rps27a
R-MMU-2682334	R-MMU-2682334	EPH-Ephrin signaling	61	-0.505886	-1.49571	0.00150135	0.0166667	0.0110271	9446	tags=38%, list=27%, signal=28%	Epha5/Lyn/Epha8/Ngef/Efna1/Vav3/Efna4/Mmp2/Ephb4/Epha4/Src/Ephb3/Epha7/Arhgef28/Pak3/Vav2/Grin1/Ephb2/Epha10/Efna5/Grin2b/Epha1
R-MMU-983695	R-MMU-983695	Antigen activates B Cell Receptor (BCR) leading to generation of second messengers	23	-0.63084	-1.6891	0.0015328	0.0168268	0.011133	5975	tags=48%, list=17%, signal=40%	Vav1/Cd22/Cd19/Syk/Pik3cd/Plcg2/Blnk/Itpr3/Cd79b/Cd79a
R-MMU-196757	R-MMU-196757	Metabolism of folate and pterines	15	0.567482	2.2831	0.00172117	0.0175311	0.011599	2415	tags=60%, list=7%, signal=56%	Shmt2/Mthfd2/Slc25a32/Slc19a1/Dhfr/Mthfd1/Fpgs/Mthfr/Slc46a1
R-MMU-110312	R-MMU-110312	Translesion synthesis by REV1	15	0.746315	3.00259	0.00172117	0.0175311	0.011599	5856	tags=73%, list=17%, signal=61%	Rps27a/Rpa3/Rfc3/Rfc4/Mad2l2/Rfc5/Rfc2/Pcna/Rpa1/Rfc1/Uba52
R-MMU-8956320	R-MMU-8956320	Nucleobase biosynthesis	15	0.713068	2.86883	0.00172117	0.0175311	0.011599	3630	tags=80%, list=10%, signal=72%	Ppat/Atic/Adsl/Impdh2/Paics/Gmps/Umps/Lhpp/Adss/Gart/Dhodh/Cad
R-MMU-450385	R-MMU-450385	Butyrate Response Factor 1 (BRF1) binds and destabilizes mRNA	15	0.815936	3.28269	0.00172117	0.0175311	0.011599	3979	tags=73%, list=11%, signal=65%	Dcp2/Exosc1/Exosc5/Exosc2/Exosc3/Exosc7/Exosc4/Dis3/Exosc8/Exosc9/Exosc6
R-MMU-450513	R-MMU-450513	Tristetraprolin (TTP, ZFP36) binds and destabilizes mRNA	15	0.692115	2.78453	0.00172117	0.0175311	0.011599	3979	tags=73%, list=11%, signal=65%	Dcp2/Exosc1/Exosc5/Exosc2/Exosc3/Exosc7/Exosc4/Dis3/Exosc8/Exosc9/Exosc6
R-MMU-163210	R-MMU-163210	Formation of ATP by chemiosmotic coupling	15	0.849669	3.41841	0.00172117	0.0175311	0.011599	3078	tags=67%, list=9%, signal=61%	Atp5g2/Atp5g1/Atp5e/Atp5k/Atp5j2/Atp5g3/Atp5j/Atp5c1/Atp5d/Atp5o
R-MMU-8949613	R-MMU-8949613	Cristae formation	15	0.849669	3.41841	0.00172117	0.0175311	0.011599	3078	tags=67%, list=9%, signal=61%	Atp5g2/Atp5g1/Atp5e/Atp5k/Atp5j2/Atp5g3/Atp5j/Atp5c1/Atp5d/Atp5o
R-MMU-3928665	R-MMU-3928665	EPH-ephrin mediated repulsion of cells	29	-0.588126	-1.61743	0.00182149	0.0179024	0.0118447	9300	tags=59%, list=26%, signal=43%	Lyn/Epha8/Efna1/Vav3/Efna4/Mmp2/Ephb4/Epha4/Src/Ephb3/Epha7/Vav2/Ephb2/Epha10/Efna5/Epha1
R-MMU-212676	R-MMU-212676	Dopamine Neurotransmitter Release Cycle	22	-0.626637	-1.66621	0.00184464	0.0179024	0.0118447	4529	tags=41%, list=13%, signal=36%	Ppfia3/Cask/Ppfia2/Syn2/Lin7a/Unc13b/Ppfia4/Apba1
R-MMU-69541	R-MMU-69541	Stabilization of p53	10	0.641767	2.14764	0.00190658	0.0179024	0.0118447	12661	tags=100%, list=36%, signal=64%	Rps27a/Trp53/Mdm4/Mdm2/Uba52/Cop1/Ubb/Ubc/Phf20/Atm
R-MMU-5655862	R-MMU-5655862	Translesion synthesis by POLK	16	0.700308	2.8908	0.00195695	0.0179024	0.0118447	5856	tags=69%, list=17%, signal=57%	Rps27a/Rpa3/Rfc3/Rfc4/Mad2l2/Rfc5/Rfc2/Pcna/Rpa1/Rfc1/Uba52
R-MMU-5656121	R-MMU-5656121	Translesion synthesis by POLI	16	0.754415	3.11415	0.00195695	0.0179024	0.0118447	5856	tags=75%, list=17%, signal=63%	Rps27a/Rpa3/Rfc3/Rfc4/Poli/Mad2l2/Rfc5/Rfc2/Pcna/Rpa1/Rfc1/Uba52
R-MMU-429958	R-MMU-429958	mRNA decay by 3' to 5' exoribonuclease	16	0.758724	3.13194	0.00195695	0.0179024	0.0118447	3979	tags=81%, list=11%, signal=72%	Exosc1/Exosc5/Exosc2/Exosc3/Exosc7/Exosc4/Dis3/Exosc8/Dcps/Wdr61/Nt5c3b/Exosc9/Exosc6
R-MMU-162710	R-MMU-162710	Synthesis of glycosylphosphatidylinositol (GPI)	16	0.476136	1.96544	0.00195695	0.0179024	0.0118447	13960	tags=94%, list=40%, signal=57%	Pigp/Pigf/Pigw/Pigyl/Dpm2/Pigh/Pigv/Pigm/Pigc/Pigx/Pigg/Piga/Pigl/Pigq/Pigb
R-MMU-901042	R-MMU-901042	Calnexin/calreticulin cycle	16	0.587726	2.42607	0.00195695	0.0179024	0.0118447	14573	tags=100%, list=41%, signal=59%	Rps27a/Derl2/Pdia3/Canx/Uba52/Sel1l/Ubb/Calr/Trim13/Ubc/Amfr/Rnf185/Rnf5/Os9/Rnf103/Rnf139
R-MMU-196299	R-MMU-196299	Beta-catenin phosphorylation cascade	16	0.601348	2.48231	0.00195695	0.0179024	0.0118447	14092	tags=100%, list=40%, signal=60%	Frat1/Ppp2cb/Ppp2r5c/Ppp2r1a/Ppp2r5d/Ppp2ca/Ppp2r5e/Ppp2r1b/Gsk3b/Csnk1a1/Axin1/Ppp2r5b/Ctnnb1/Frat2/Amer1/Ppp2r5a
R-MMU-8949664	R-MMU-8949664	Processing of SMDT1	16	0.631255	2.60576	0.00195695	0.0179024	0.0118447	13036	tags=100%, list=37%, signal=63%	Phb/Phb2/Parl/Maip1/Pmpca/Stoml2/Smdt1/Pmpcb/Yme1l1/Micu2/Afg3l2/Mcub/Spg7/Micu1/Mcu/Micu3
R-MMU-176412	R-MMU-176412	Phosphorylation of the APC/C	16	0.690802	2.85156	0.00195695	0.0179024	0.0118447	5111	tags=56%, list=14%, signal=48%	Ube2e1/Anapc11/Anapc15/Cdc16/Anapc10/Cdc26/Anapc16/Anapc4/Cdc27
R-MMU-198933	R-MMU-198933	Immunoregulatory interactions between a Lymphoid and a non-Lymphoid cell	94	-0.466119	-1.41615	0.00219978	0.0199393	0.0131923	8115	tags=40%, list=23%, signal=31%	Crtam/Cd8b1/Sftpd/Sell/H2-Q6/H2-Q4/Col17a1/Siglece/Klrc2/Jaml/Trem1/Cd300lg/Cd247/Cd300a/Cd22/Col2a1/Cd300c/Cd19/Cd3g/Pvr/Cd34/Lair1/Cd3d/Ifitm7/H2-Q7/Cd8a/Icam1/Fcgr2b/Slamf6/Cd3e/Siglecg/Col1a2/Cd40/Col3a1/Klrk1/Slamf7/Trem2
R-MMU-388844	R-MMU-388844	Receptor-type tyrosine-protein phosphatases	17	-0.654428	-1.67224	0.00230029	0.0206608	0.0136697	7570	tags=71%, list=21%, signal=55%	Ppfibp1/Slitrk3/Ntrk3/Ptprf/Ppfia3/Ppfia2/Ptprs/Ptprd/Ppfibp2/Slitrk4/Ppfia4
R-MMU-5578749	R-MMU-5578749	Transcriptional regulation by small RNAs	18	0.635982	2.71915	0.00252525	0.0215082	0.0142303	4230	tags=67%, list=12%, signal=59%	Polr2k/Polr2l/Polr2h/Polr2f/Polr2i/Tnrc6a/Polr2d/Polr2g/Polr2e/Ran/H3f3b/Polr2b
R-MMU-110320	R-MMU-110320	Translesion Synthesis by POLH	18	0.668767	2.85932	0.00252525	0.0215082	0.0142303	5930	tags=67%, list=17%, signal=56%	Rps27a/Rpa3/Rfc3/Rfc4/Rfc5/Rfc2/Pcna/Rchy1/Rpa1/Rfc1/Uba52/Ufd1
R-MMU-69186	R-MMU-69186	Lagging Strand Synthesis	18	0.731087	3.12577	0.00252525	0.0215082	0.0142303	6375	tags=78%, list=18%, signal=64%	Rpa3/Rfc3/Rfc4/Prim1/Pold2/Rfc5/Rfc2/Pcna/Prim2/Rpa1/Rfc1/Pola2/Lig1/Pold3
R-MMU-71403	R-MMU-71403	Citric acid cycle (TCA cycle)	18	0.516537	2.20846	0.00252525	0.0215082	0.0142303	4669	tags=67%, list=13%, signal=58%	Sdhc/Idh3a/Suclg1/Sdhd/Fh1/Sucla2/Sdhb/Me2/Suclg2/Idh3b/Cs/Mdh2
R-MMU-77595	R-MMU-77595	Processing of Intronless Pre-mRNAs	18	0.610631	2.61076	0.00252525	0.0215082	0.0142303	9725	tags=94%, list=28%, signal=68%	Ncbp2/Papola/Nudt21/Pabpn1/Cpsf2/Fip1l1/Ncbp1/Cpsf3/Cpsf4/Cstf2/Cpsf1/Cstf1/Cstf3/Cpsf7/Cstf2t/Pcf11/Wdr33
R-MMU-8876725	R-MMU-8876725	Protein methylation	18	0.644957	2.75752	0.00252525	0.0215082	0.0142303	4384	tags=61%, list=12%, signal=54%	Eef1akmt2/Prmt3/Eef1akmt1/Rps2/Calm1/Eef1a1/Vcpkmt/Hspa8/Etfb/Eef2/Mettl22
R-MMU-5651801	R-MMU-5651801	PCNA-Dependent Long Patch Base Excision Repair	19	0.785979	3.48989	0.00277778	0.0231591	0.0153226	5283	tags=74%, list=15%, signal=63%	Rpa3/Pole4/Polb/Rfc3/Rfc4/Pold2/Apex1/Rfc5/Pole3/Rfc2/Pole2/Pcna/Rpa1/Rfc1
R-MMU-176407	R-MMU-176407	Conversion from APC/C:Cdc20 to APC/C:Cdh1 in late anaphase	19	0.614051	2.72649	0.00277778	0.0231591	0.0153226	5111	tags=47%, list=14%, signal=41%	Ube2e1/Anapc11/Anapc15/Cdc16/Anapc10/Cdc26/Anapc16/Anapc4/Cdc27
R-MMU-68884	R-MMU-68884	Mitotic Telophase/Cytokinesis	13	0.485189	1.81898	0.0027894	0.0231591	0.0153226	18192	tags=100%, list=51%, signal=49%	Nudc/Nipbl/Plk1/Smc3/Smc1a/Stag1/Rad21/Kif20a/Mau2/Stag2/Kif23/Pds5b/Wapl
R-MMU-425407	R-MMU-425407	SLC-mediated transmembrane transport	212	-0.407858	-1.28788	0.00289971	0.0238743	0.0157958	10959	tags=40%, list=31%, signal=27%	Slc22a2/Slco1c1/Slc50a1/Slc2a6/Slco1a5/Slc28a1/Heph/Slc28a2/Slc9a2/Slc47a1/Slc9a5/Slc38a3/Slc5a8/Slc27a6/Alb/Slc2a1/Slc4a3/Slc16a8/Slc6a3/Slc8b1/Slc16a2/Slc4a4/Slc26a3/Slco2b1/Apod/Slco4a1/Slc36a4/Slc6a19/Slc7a8/Slc17a7/Slco4c1/Slc13a5/Slc29a3/Slc43a2/Slc22a12/Slc5a1/Slc17a8/Slc27a1/Slc22a6/Slc10a6/Slc24a2/Slc7a9/Slc39a14/Slc45a3/Slc13a1/Slc22a3/Emb/Slc15a1/Slc2a2/Slc6a1/Slc13a4/Slco2a1/Slco3a1/S…
R-MMU-1168372	R-MMU-1168372	Downstream signaling events of B Cell Receptor (BCR)	28	-0.58313	-1.59697	0.00324346	0.0258301	0.0170898	2092	tags=21%, list=6%, signal=20%	Nfkbie/Prkcb/Nfatc2/Card11/Rasgrp3
R-MMU-110373	R-MMU-110373	Resolution of AP sites via the multiple-nucleotide patch replacement pathway	20	0.791454	3.57813	0.00326797	0.0258301	0.0170898	4537	tags=70%, list=13%, signal=61%	Rpa3/Pole4/Polb/Rfc3/Rfc4/Parp2/Pold2/Apex1/Rfc5/Pole3/Rfc2/Pole2/Pcna/Rpa1
R-MMU-5689901	R-MMU-5689901	Metalloprotease DUBs	20	0.462207	2.08962	0.00326797	0.0258301	0.0170898	13804	tags=95%, list=39%, signal=58%	Rps27a/Psmd14/Abraxas1/Abraxas2/Nlrp3/Babam1/Bard1/Babam2/Uba52/Brcc3/Uimc1/Ubb/Kat2b/Stambp/Stam/Ubc/Mysm1/Ep300/Brca1
R-MMU-141405	R-MMU-141405	Inhibition of the proteolytic activity of APC/C required for the onset of anaphase by mitotic spindle checkpoint components	20	0.63481	2.86995	0.00326797	0.0258301	0.0170898	10449	tags=95%, list=30%, signal=67%	Ube2e1/Anapc11/Anapc15/Cdc16/Anapc10/Cdc26/Anapc16/Anapc4/Cdc27/Mad2l1/Bub3/Anapc5/Cdc23/Ube2c/Anapc2/Cdc20/Anapc7/Anapc1/Bub1b
R-MMU-141430	R-MMU-141430	Inactivation of APC/C via direct inhibition of the APC/C complex	20	0.63481	2.86995	0.00326797	0.0258301	0.0170898	10449	tags=95%, list=30%, signal=67%	Ube2e1/Anapc11/Anapc15/Cdc16/Anapc10/Cdc26/Anapc16/Anapc4/Cdc27/Mad2l1/Bub3/Anapc5/Cdc23/Ube2c/Anapc2/Cdc20/Anapc7/Anapc1/Bub1b
R-MMU-381426	R-MMU-381426	Regulation of Insulin-like Growth Factor (IGF) transport and uptake by Insulin-like Growth Factor Binding Proteins (IGFBPs)	111	-0.446061	-1.36761	0.00339966	0.0265734	0.0175816	5590	tags=27%, list=16%, signal=23%	Lgals1/Pappa2/Apol9a/App/Csf1/Serpinc1/Fbn1/Bmp4/Mxra8/Chgb/Msln/Trf/Igfbp4/Il6/Afp/Apob/Lamb1/Meltf/Apol7b/Itih2/Pappa/Tmem132a/Ltbp1/Gas6/Tnc/Fstl1/Lamb2/Wfs1/Fam20c
R-MMU-5632684	R-MMU-5632684	Hedgehog 'on' state	37	-0.551044	-1.55727	0.00342259	0.0265734	0.0175816	5466	tags=30%, list=15%, signal=25%	Cdon/Evc/Dhh/Smurf1/Gli3/Ihh/Boc/Evc2/Gli2/Hhip
R-MMU-69273	R-MMU-69273	Cyclin A/B1/B2 associated events during G2/M transition	21	0.429342	1.96839	0.0034965	0.0265734	0.0175816	9874	tags=90%, list=28%, signal=65%	Ccnh/Mnat1/Cdk7/Ppp2r2a/Cdc25a/Ppp2cb/Ppp2r1a/Cdk1/Ccnb1/Plk1/Ppp2ca/Cdk2/Ppp2r1b/Ccnb2/Pkmyt1/Xpo1/Ppme1/Cdc25c/Ccna2
R-MMU-174417	R-MMU-174417	Telomere C-strand (Lagging Strand) Synthesis	21	0.757883	3.47465	0.0034965	0.0265734	0.0175816	5283	tags=67%, list=15%, signal=57%	Rpa3/Pole4/Rfc3/Rfc4/Prim1/Pold2/Rfc5/Pole3/Rfc2/Pole2/Pcna/Prim2/Rpa1/Rfc1
R-MMU-5696397	R-MMU-5696397	Gap-filling DNA repair synthesis and ligation in GG-NER	21	0.715797	3.2817	0.0034965	0.0265734	0.0175816	4537	tags=57%, list=13%, signal=50%	Rps27a/Rpa3/Pole4/Rfc3/Rfc4/Pold2/Rfc5/Pole3/Rfc2/Pole2/Pcna/Rpa1
R-MMU-202433	R-MMU-202433	Generation of second messenger molecules	19	-0.632012	-1.64455	0.00373367	0.0281592	0.0186308	5864	tags=47%, list=17%, signal=40%	Lcp2/Cd3g/Cd4/Cd3d/Pak3/Cd101/Zap70/Cd3e
R-MMU-166208	R-MMU-166208	mTORC1-mediated signalling	22	0.626193	2.91062	0.00409836	0.0299939	0.0198447	3655	tags=45%, list=10%, signal=41%	Eif4ebp1/Rragb/Lamtor4/Rps6/Eif4b/Lamtor2/Lamtor5/Eif4e/Rheb/Lamtor1
R-MMU-69190	R-MMU-69190	DNA strand elongation	22	0.753649	3.50305	0.00409836	0.0299939	0.0198447	6375	tags=82%, list=18%, signal=67%	Gins2/Rpa3/Rfc3/Rfc4/Gins1/Prim1/Pold2/Rfc5/Rfc2/Pcna/Prim2/Rpa1/Gins4/Rfc1/Pola2/Gins3/Lig1/Pold3
R-MMU-174154	R-MMU-174154	APC/C:Cdc20 mediated degradation of Securin	22	0.665705	3.09427	0.00409836	0.0299939	0.0198447	9730	tags=95%, list=28%, signal=69%	Rps27a/Ube2e1/Anapc11/Anapc15/Cdc16/Anapc10/Cdc26/Anapc16/Anapc4/Cdc27/Uba52/Anapc5/Cdc23/Ube2c/Anapc2/Pttg1/Ubb/Cdc20/Anapc7/Ubc/Anapc1
R-MMU-5205685	R-MMU-5205685	Pink/Parkin Mediated Mitophagy	22	0.71327	3.31536	0.00409836	0.0299939	0.0198447	4274	tags=55%, list=12%, signal=48%	Tomm6/Tomm7/Rps27a/Tomm5/Tomm20/Tomm40/Vdac1/Atg5/Tomm70a/Tomm22/Mterf3/Map1lc3a
R-MMU-8957275	R-MMU-8957275	Post-translational protein phosphorylation	105	-0.446487	-1.36499	0.00439956	0.0309059	0.0204481	5429	tags=26%, list=15%, signal=22%	Apol9a/App/Csf1/Serpinc1/Fbn1/Bmp4/Mxra8/Chgb/Msln/Trf/Igfbp4/Il6/Afp/Apob/Lamb1/Meltf/Apol7b/Itih2/Tmem132a/Ltbp1/Gas6/Tnc/Fstl1/Lamb2/Wfs1/Fam20c
R-MMU-163685	R-MMU-163685	Integration of energy metabolism	72	-0.475049	-1.41988	0.00440088	0.0309059	0.0204481	9601	tags=40%, list=27%, signal=29%	Kcnc2/Gcgr/Slc2a1/Cacna2d2/Adra2c/Itpr1/Gng2/Kcns3/Kcnj11/Gng4/Slc2a2/Ffar1/Acacb/Prkag2/Cacna1d/Prkaa2/Plcb2/Kcnb1/Adcy5/Rapgef4/Mlxipl/Itpr3/Glp1r/Plcb1/Gnaq/Abcc8/Cacnb3/Cacnb2
R-MMU-1971475	R-MMU-1971475	A tetrasaccharide linker sequence is required for GAG synthesis	25	-0.586674	-1.58621	0.00447883	0.0309059	0.0204481	9159	tags=48%, list=26%, signal=36%	Xylt1/Ncan/B3gat1/Gpc6/Gpc5/Dcn/Gpc1/Cspg5/Hspg2/Sdc4/Cspg4
R-MMU-399719	R-MMU-399719	Trafficking of AMPA receptors	23	-0.598184	-1.60166	0.00449622	0.0309059	0.0204481	11701	tags=61%, list=33%, signal=41%	Gria4/Cacng4/Grip2/Camk2g/Cacng3/Cacng2/Gria3/Akap5/Camk2a/Grip1/Gria1/Camk2d/Camk2b
R-MMU-399721	R-MMU-399721	Glutamate binding, activation of AMPA receptors and synaptic plasticity	23	-0.598184	-1.60166	0.00449622	0.0309059	0.0204481	11701	tags=61%, list=33%, signal=41%	Gria4/Cacng4/Grip2/Camk2g/Cacng3/Cacng2/Gria3/Akap5/Camk2a/Grip1/Gria1/Camk2d/Camk2b
R-MMU-8949215	R-MMU-8949215	Mitochondrial calcium ion transport	17	0.449361	1.89031	0.00456621	0.0309059	0.0204481	13036	tags=94%, list=37%, signal=59%	Phb/Phb2/Parl/Maip1/Pmpca/Stoml2/Smdt1/Pmpcb/Yme1l1/Micu2/Afg3l2/Mcub/Spg7/Micu1/Mcu/Micu3
R-MMU-5620922	R-MMU-5620922	BBSome-mediated cargo-targeting to cilium	23	0.48394	2.2695	0.00462963	0.0309059	0.0204481	3482	tags=48%, list=10%, signal=43%	Arl6/Mkks/Bbs12/Cct3/Cct2/Tcp1/Bbip1/Cct4/Lztfl1/Cct5/Cct8
R-MMU-2173796	R-MMU-2173796	SMAD2/SMAD3:SMAD4 heterotrimer regulates transcription	23	0.394565	1.85037	0.00462963	0.0309059	0.0204481	12557	tags=91%, list=36%, signal=59%	Rps27a/E2f5/Snw1/Rbl1/Tfdp1/Atp1b4/Ccnc/Uba52/Smad2/Cdk9/Ubb/E2f4/Ccnt2/Smad7/Ubc/Men1/Cdk8/Ccnt1/Rnf111/Smad4/Sp1
R-MMU-180786	R-MMU-180786	Extension of Telomeres	23	0.494217	2.3177	0.00462963	0.0309059	0.0204481	4537	tags=57%, list=13%, signal=49%	Rpa3/Pole4/Rfc3/Rfc4/Prim1/Pold2/Rfc5/Pole3/Rfc2/Pole2/Pcna/Prim2/Rpa1
R-MMU-174048	R-MMU-174048	APC/C:Cdc20 mediated degradation of Cyclin B	23	0.665975	3.12318	0.00462963	0.0309059	0.0204481	9730	tags=96%, list=28%, signal=69%	Rps27a/Ube2e1/Anapc11/Anapc15/Cdc16/Anapc10/Cdc26/Anapc16/Anapc4/Cdc27/Uba52/Anapc5/Cdc23/Cdk1/Ccnb1/Ube2c/Anapc2/Ubb/Cdc20/Anapc7/Ubc/Anapc1
R-MMU-532668	R-MMU-532668	N-glycan trimming in the ER and Calnexin/Calreticulin cycle	23	0.587842	2.75677	0.00462963	0.0309059	0.0204481	14573	tags=100%, list=41%, signal=59%	Rps27a/Rad23b/Derl2/Engase/Psmc1/Derl1/Ubxn1/Pdia3/Canx/Uba52/Sel1l/Ubb/Vcp/Calr/Trim13/Ubc/Amfr/Rnf185/Ngly1/Rnf5/Os9/Rnf103/Rnf139
R-MMU-1592230	R-MMU-1592230	Mitochondrial biogenesis	23	0.78727	3.69201	0.00462963	0.0309059	0.0204481	6587	tags=91%, list=19%, signal=74%	Atp5g2/Atp5g1/Atp5e/Atp5k/Atp5j2/Atp5g3/Atp5j/Atp5c1/Sirt4/Atp5d/Atp5o/Gabpa/Sirt3/Atp5a1/Idh2/Atp5b/Atp5h/Gabpb1/Glud1/Atp5l/Dmac2l
R-MMU-68949	R-MMU-68949	Orc1 removal from chromatin	23	0.582106	2.72987	0.00462963	0.0309059	0.0204481	6123	tags=65%, list=17%, signal=54%	Rps27a/Rbx1/Orc4/Orc2/Orc5/Mcm8/Mcm6/Mcm4/Cul1/Cdt1/Mcm3/Orc3/Mcm7/Uba52/Cdc6
R-MMU-6803529	R-MMU-6803529	FGFR2 alternative splicing	24	0.690944	3.3146	0.00471698	0.0311871	0.0206341	4666	tags=62%, list=13%, signal=54%	Polr2k/Polr2l/Polr2h/Ncbp2/Gtf2f2/Polr2f/Polr2i/Hnrnpa1/Polr2d/Polr2g/Polr2e/Tial1/Polr2b/Hnrnph1/Ncbp1
R-MMU-1268020	R-MMU-1268020	Mitochondrial protein import	10	0.563959	1.88726	0.00476644	0.0311871	0.0206341	3959	tags=50%, list=11%, signal=44%	Atp5g2/Hspd1/Coq2/Ndufb8/Fxn
R-MMU-193692	R-MMU-193692	Regulated proteolysis of p75NTR	10	0.581538	1.94608	0.00476644	0.0311871	0.0206341	14788	tags=100%, list=42%, signal=58%	Psenen/Nfkb1/Rela/Traf6/Psen1/Aph1a/Psen2/Adam17/Aph1b/Ncstn
R-MMU-1980143	R-MMU-1980143	Signaling by NOTCH1	19	-0.622984	-1.62106	0.00487451	0.0315585	0.0208799	6512	tags=37%, list=18%, signal=30%	Maml3/Maml2/Jag2/Notch1/Dtx1/Mamld1
R-MMU-1280215	R-MMU-1280215	Cytokine Signaling in Immune system	288	-0.389971	-1.24403	0.00489951	0.0315585	0.0208799	8308	tags=26%, list=24%, signal=20%	Irs1/Camk2g/Socs5/Il1r1/Csf3r/Tnfsf4/Mapk11/Tnfrsf1a/Eda/Gh/Il20ra/Il6ra/Dusp6/Irak3/Il27ra/Ghr/Il4ra/Eif4e3/Il31ra/Tnfsf9/Vav1/App/Tnfsf12/Csf1/Il1r2/Tnfrsf1b/Il11/Tnfsf15/Tnfsf13b/Il12rb1/Lif/Cd4/Peli3/Tnfrsf17/Clcf1/Ebi3/Syk/Tnfsf14/Cd27/Flt3/Il15/Il16/Il21r/Nod1/Stat4/Pik3cd/Il7r/Ltb/Peli2/Il6/Ctsg/Mapk10/Csf1r/Tnfrsf13b/Tnfrsf8/Camk2a/Tnfrsf11a/Camk2d/Rps6ka2/Il2ra/Flnb/Il10ra/Il5ra/Camk2b/C…
R-MMU-975576	R-MMU-975576	N-glycan antennae elongation in the medial/trans-Golgi	22	-0.600455	-1.59659	0.00491904	0.0315585	0.0208799	5162	tags=41%, list=15%, signal=35%	Man2a1/St8sia3/Man2a2/St8sia6/B4galt4/B4galt6/B4galt5/Mgat4c
R-MMU-5358346	R-MMU-5358346	Hedgehog ligand biogenesis	17	-0.63438	-1.62101	0.00522794	0.0333239	0.0220479	3965	tags=29%, list=11%, signal=26%	Gpc5/Ihh/Hhat/Disp2
R-MMU-6809371	R-MMU-6809371	Formation of the cornified envelope	87	-0.460478	-1.3921	0.00539946	0.0334573	0.0221361	11985	tags=56%, list=34%, signal=37%	Spink5/Krt34/Krt6a/Tgm1/Krt17/Lce1a1/Dsg3/Krt87/Krt81/Evpl/Krt28/Krt86/Krt33a/Krt27/Krt82/Sprr2e/Perp/Sprr2a2/Dsc2/Cdsn/Pkp3/Dsg1a/Jup/Krt18/Krt35/Krt72/Pkp2/Tchh/Krt4/Krt19/Dsg2/Flg2/Kazn/Ppl/Dsg4/Klk14/Krt76/Dsp/Dsc3/Krt20/Cela2a/Krt75/Rptn/Krt8/Pkp1/Krt79/Krt7/St14
R-MMU-157118	R-MMU-157118	Signaling by NOTCH	39	-0.533291	-1.51531	0.00542823	0.0334573	0.0221361	7180	tags=31%, list=20%, signal=25%	Dtx4/Notch3/Maml3/Egfr/Maml2/Jag2/Notch1/Jag1/Dtx1/Mamld1/Notch4
R-MMU-199418	R-MMU-199418	Negative regulation of the PI3K/AKT network	98	-0.446816	-1.3609	0.00559944	0.0334573	0.0221361	8697	tags=35%, list=25%, signal=26%	Erbb2/Irs1/Klb/Pdgfa/Fgfr4/Icos/Pdgfb/Egf/Fgf10/Esr2/Fgf15/Pik3ap1/Fgfr2/Vav1/Egfr/Cd19/Fgf5/Fgfr1/Fgf4/Nrg3/Src/Esr1/Pik3cd/Trat1/Kl/Pdgfrb/Fgf1/Fgf22/Tgfa/Cd80/Pdgfra/Cd86/Nrg1
R-MMU-606279	R-MMU-606279	Deposition of new CENPA-containing nucleosomes at the centromere	25	0.68869	3.34284	0.00561798	0.0334573	0.0221361	5174	tags=60%, list=15%, signal=51%	Itgb3bp/Npm1/Cenpx/Cenpu/Cenps/Cenpo/Cenpw/Cenpk/Cenph/Cenpp/Ruvbl1/Oip5/Rbbp7/Cenpm/Mis18a
R-MMU-774815	R-MMU-774815	Nucleosome assembly	25	0.68869	3.34284	0.00561798	0.0334573	0.0221361	5174	tags=60%, list=15%, signal=51%	Itgb3bp/Npm1/Cenpx/Cenpu/Cenps/Cenpo/Cenpw/Cenpk/Cenph/Cenpp/Ruvbl1/Oip5/Rbbp7/Cenpm/Mis18a
R-MMU-191273	R-MMU-191273	Cholesterol biosynthesis	25	0.498249	2.41846	0.00561798	0.0334573	0.0221361	4475	tags=56%, list=13%, signal=49%	Idi1/Lss/Pmvk/Msmo1/Cyp51/Ebp/Mvk/Sqle/Fdps/Acat2/Hsd17b7/Nsdhl/Dhcr24/Sc5d
R-MMU-429947	R-MMU-429947	Deadenylation of mRNA	25	0.389768	1.8919	0.00561798	0.0334573	0.0221361	14822	tags=96%, list=42%, signal=56%	Eif4a2/Cnot7/Eif4b/Eif4a1/Eif4e/Cnot11/Cnot9/Eif4a3/Paip1/Cnot10/Parn/Cnot2/Eif4g1/Cnot3/Pabpc1/Cnot6/Pan3/Tut4/Cnot8/Cnot4/Cnot6l/Cnot1/Pan2/Tut7
R-MMU-179409	R-MMU-179409	APC-Cdc20 mediated degradation of Nek2A	25	0.625807	3.03761	0.00561798	0.0334573	0.0221361	13234	tags=100%, list=37%, signal=63%	Rps27a/Ube2e1/Anapc11/Anapc15/Cdc16/Anapc10/Cdc26/Anapc16/Anapc4/Cdc27/Mad2l1/Uba52/Bub3/Anapc5/Cdc23/Ube2c/Anapc2/Ubb/Cdc20/Anapc7/Ubc/Anapc1/Bub1b/Nek2/Ube2d1
R-MMU-5693554	R-MMU-5693554	Resolution of D-loop Structures through Synthesis-Dependent Strand Annealing (SDSA)	25	0.515363	2.50153	0.00561798	0.0334573	0.0221361	6187	tags=76%, list=18%, signal=63%	Exo1/Nbn/Brip1/Mre11a/Xrcc3/Rad51b/Rad51c/Rbbp8/Blm/Bard1/Rad51/Rad51d/Palb2/Rtel1/Rmi2/Rmi1/Rad51ap1/Kat5/Xrcc2
R-MMU-76066	R-MMU-76066	RNA Polymerase III Transcription Initiation From Type 2 Promoter	25	0.732394	3.55498	0.00561798	0.0334573	0.0221361	3224	tags=60%, list=9%, signal=55%	Polr2k/Gtf3c6/Polr2l/Polr2h/Polr3d/Polr2f/Polr3h/Polr3g/Polr1c/Polr2e/Gtf3c3/Polr3f/Crcp/Polr3k/Polr3e
R-MMU-112310	R-MMU-112310	Neurotransmitter release cycle	45	-0.519231	-1.49624	0.00562136	0.0334573	0.0221361	5003	tags=33%, list=14%, signal=29%	Slc6a1/Syt1/Ppfia3/Cask/Ppfia2/Syn2/Slc1a3/Slc6a11/Lin7a/Slc1a1/Aldh5a1/Unc13b/Ppfia4/Apba1
R-MMU-2299718	R-MMU-2299718	Condensation of Prophase Chromosomes	14	0.478208	1.86504	0.00597907	0.034612	0.0229001	18439	tags=100%, list=52%, signal=48%	Set/H3f3b/Smc2/Plk1/Smc4/Ncaph2/Ncapg2/H3f3a/Kmt5a/Rb1/Phf8-ps/Ncapd3/Phf8/Mcph1
R-MMU-449836	R-MMU-449836	Other interleukin signaling	18	-0.621367	-1.60282	0.00603789	0.034612	0.0229001	8734	tags=44%, list=25%, signal=33%	Csf3r/Csf1/Cd4/Flt3/Il16/Csf1r/Ptprz1
R-MMU-211000	R-MMU-211000	Gene Silencing by RNA	26	0.495778	2.46173	0.00606061	0.034612	0.0229001	4230	tags=54%, list=12%, signal=47%	Polr2k/Polr2l/Polr2h/Polr2f/Polr2i/Tnrc6a/Polr2d/Polr2g/Polr2e/Tsnax/Tsn/Ran/H3f3b/Polr2b
R-MMU-76071	R-MMU-76071	RNA Polymerase III Transcription Initiation From Type 3 Promoter	26	0.717849	3.56441	0.00606061	0.034612	0.0229001	5074	tags=77%, list=14%, signal=66%	Polr2k/Polr2l/Polr2h/Polr3d/Polr2f/Polr3h/Polr3g/Polr1c/Snapc4/Polr2e/Polr3f/Crcp/Polr3k/Snapc5/Polr3e/Snapc3/Snapc1/Polr3a/Snapc2/Polr3gl
R-MMU-5205647	R-MMU-5205647	Mitophagy	26	0.573188	2.84611	0.00606061	0.034612	0.0229001	2680	tags=42%, list=8%, signal=39%	Tomm6/Tomm7/Rps27a/Tomm5/Tomm20/Tomm40/Vdac1/Atg5/Tomm70a/Pgam5/Tomm22
R-MMU-77075	R-MMU-77075	RNA Pol II CTD phosphorylation and interaction with CE	26	0.786593	3.90575	0.00606061	0.034612	0.0229001	3585	tags=65%, list=10%, signal=59%	Polr2k/Polr2l/Polr2h/Ccnh/Mnat1/Gtf2f2/Polr2f/Polr2i/Gtf2h2/Gtf2h5/Cdk7/Polr2d/Polr2g/Polr2e/Gtf2h3/Gtf2h4/Gtf2h1
R-MMU-76061	R-MMU-76061	RNA Polymerase III Transcription Initiation From Type 1 Promoter	26	0.740022	3.6745	0.00606061	0.034612	0.0229001	3224	tags=62%, list=9%, signal=56%	Polr2k/Gtf3c6/Polr2l/Polr2h/Polr3d/Polr2f/Polr3h/Polr3g/Gtf3a/Polr1c/Polr2e/Gtf3c3/Polr3f/Crcp/Polr3k/Polr3e
R-MMU-3301854	R-MMU-3301854	Nuclear Pore Complex (NPC) Disassembly	27	0.486007	2.45334	0.00653595	0.0358751	0.0237358	5014	tags=52%, list=14%, signal=45%	Nup43/Nupl2/Nup37/Nup54/Nup35/Tpr/Nup93/Nup62/Aaas/Nup107/Nup88/Nup85/Seh1l/Ndc1
R-MMU-174178	R-MMU-174178	APC/C:Cdh1 mediated degradation of Cdc20 and other APC/C:Cdh1 targeted proteins in late mitosis/early G1	27	0.600459	3.0311	0.00653595	0.0358751	0.0237358	14130	tags=100%, list=40%, signal=60%	Rps27a/Ube2e1/Anapc11/Anapc15/Cdc16/Anapc10/Cdc26/Anapc16/Anapc4/Cdc27/Uba52/Anapc5/Cdc23/Ube2c/Plk1/Anapc2/Pttg1/Ubb/Cdc20/Skp2/Aurka/Anapc7/Ubc/Anapc1/Aurkb/Ube2d1/Fzr1
R-MMU-174184	R-MMU-174184	Cdc20:Phospho-APC/C mediated degradation of Cyclin A	27	0.529795	2.67439	0.00653595	0.0358751	0.0237358	10449	tags=93%, list=30%, signal=65%	Rps27a/Ube2e1/Anapc11/Anapc15/Cdc16/Anapc10/Cdc26/Anapc16/Anapc4/Cdc27/Mad2l1/Uba52/Bub3/Anapc5/Cdc23/Cdk1/Ube2c/Anapc2/Ubb/Cdc20/Anapc7/Ubc/Anapc1/Ccna2/Bub1b
R-MMU-176408	R-MMU-176408	Regulation of APC/C activators between G1/S and early anaphase	27	0.460318	2.32367	0.00653595	0.0358751	0.0237358	14130	tags=96%, list=40%, signal=58%	Ube2e1/Anapc11/Anapc15/Cdc16/Anapc10/Cdc26/Anapc16/Anapc4/Cdc27/Mad2l1/Bub3/Anapc5/Cdc23/Cdk1/Ccnb1/Ube2c/Anapc2/Fbxo5/Cdk2/Cdc20/Anapc7/Anapc1/Ccna2/Bub1b/Ube2d1/Fzr1
R-MMU-75067	R-MMU-75067	Processing of Capped Intronless Pre-mRNA	27	0.666349	3.36371	0.00653595	0.0358751	0.0237358	5422	tags=67%, list=15%, signal=56%	Snrpf/Snrpg/Ncbp2/Lsm11/Snrpe/Papola/Snrpb/Nudt21/Pabpn1/Lsm10/Snrpd3/Cpsf2/Fip1l1/Slbp/Ncbp1/Cpsf3/Cpsf4/Cstf2
R-MMU-69017	R-MMU-69017	CDK-mediated phosphorylation and removal of Cdc6	27	0.501624	2.53218	0.00653595	0.0358751	0.0237358	5111	tags=41%, list=14%, signal=35%	Rps27a/Ube2e1/Anapc11/Anapc15/Cdc16/Anapc10/Cdc26/Anapc16/Anapc4/Ccne1/Cdc27
R-MMU-73863	R-MMU-73863	RNA Polymerase I Transcription Termination	27	0.78776	3.97658	0.00653595	0.0358751	0.0237358	4123	tags=74%, list=12%, signal=65%	Polr2k/Polr2l/Polr2h/Polr1e/Ccnh/Mnat1/Polr2f/Cd3eap/Gtf2h2/Gtf2h5/Cdk7/Polr1c/Taf1b/Polr2e/Taf1d/Gtf2h3/Gtf2h4/Gtf2h1/Polr1b/Polr1a
R-MMU-912526	R-MMU-912526	Interleukin receptor SHC signaling	19	-0.610763	-1.58926	0.00694877	0.0379303	0.0250956	2578	tags=26%, list=7%, signal=24%	Il2ra/Il5ra/Inppl1/Il2rb
R-MMU-157579	R-MMU-157579	Telomere Maintenance	28	0.459974	2.33455	0.00735294	0.0390576	0.0258414	4537	tags=50%, list=13%, signal=44%	Rpa3/Pole4/Rfc3/Rfc4/Acd/Prim1/Pold2/Rfc5/Pole3/Rfc2/Pole2/Pcna/Prim2/Rpa1
R-MMU-73772	R-MMU-73772	RNA Polymerase I Promoter Escape	28	0.8231	4.17756	0.00735294	0.0390576	0.0258414	4123	tags=79%, list=12%, signal=69%	Polr2k/Polr2l/Polr2h/Polr1e/Ccnh/Mnat1/Polr2f/Cd3eap/Gtf2h2/Gtf2h5/Rrn3/Cdk7/Polr1c/Taf1b/Polr2e/Taf1d/Gtf2h3/Gtf2h4/Gtf2h1/Polr1b/H3f3b/Polr1a
R-MMU-432040	R-MMU-432040	Vasopressin regulates renal water homeostasis via Aquaporins	28	0.358972	1.82193	0.00735294	0.0390576	0.0258414	3019	tags=29%, list=9%, signal=26%	Aqp3/Gng13/Gng5/Gng10/Rab11fip2/Gng3/Gnb1/Gng12
R-MMU-179419	R-MMU-179419	APC:Cdc20 mediated degradation of cell cycle proteins prior to satisfation of the cell cycle checkpoint	28	0.503205	2.55397	0.00735294	0.0390576	0.0258414	13234	tags=96%, list=37%, signal=60%	Rps27a/Ube2e1/Anapc11/Anapc15/Cdc16/Anapc10/Cdc26/Anapc16/Anapc4/Cdc27/Mad2l1/Uba52/Bub3/Anapc5/Cdc23/Cdk1/Ube2c/Anapc2/Ubb/Cdc20/Anapc7/Ubc/Anapc1/Ccna2/Bub1b/Nek2/Ube2d1
R-MMU-72086	R-MMU-72086	mRNA Capping	28	0.783172	3.9749	0.00735294	0.0390576	0.0258414	3585	tags=64%, list=10%, signal=58%	Polr2k/Polr2l/Polr2h/Ncbp2/Ccnh/Mnat1/Gtf2f2/Polr2f/Polr2i/Gtf2h2/Gtf2h5/Cdk7/Polr2d/Polr2g/Polr2e/Gtf2h3/Gtf2h4/Gtf2h1
R-MMU-5683826	R-MMU-5683826	Surfactant metabolism	20	-0.602989	-1.58362	0.00742574	0.0392333	0.0259577	8100	tags=55%, list=23%, signal=42%	Sftpd/P2ry2/Sftpb/Adgrf5/Ctsh/Gata6/Napsa/Slc34a2/Dmbt1/Adora2a
R-MMU-75109	R-MMU-75109	Triglyceride biosynthesis	11	-0.694721	-1.6328	0.00768977	0.0402478	0.0266289	2915	tags=36%, list=8%, signal=33%	Gk2/Lpin3/Mogat2
R-MMU-202733	R-MMU-202733	Cell surface interactions at the vascular wall	106	-0.436633	-1.33575	0.00769923	0.0402478	0.0266289	9155	tags=36%, list=26%, signal=27%	Lyn/Mag/Slc16a8/Angpt4/Sell/Ceacam2/Slc7a8/Sele/Jchain/Jaml/Trem1/Slc7a9/Itgax/F11r/Grb7/Src/Grb14/Psg18/Pecam1/Dok2/Igll1/Jam3/Cd84/Olr1/Apob/Gpc1/Cd74/Atp1b1/Gas6/Itga3/Tek/Col1a2/Cav1/Sdc4/Itgav/Cd244a/Thbd
R-MMU-5250913	R-MMU-5250913	Positive epigenetic regulation of rRNA expression	29	0.712504	3.62516	0.00833333	0.0422222	0.0279352	4123	tags=52%, list=12%, signal=46%	Polr2k/Polr2l/Polr2h/Polr1e/Ddx21/Polr2f/Cd3eap/Polr1c/Taf1b/Polr2e/Taf1d/Mybbp1a/Polr1b/H3f3b/Polr1a
R-MMU-5250924	R-MMU-5250924	B-WICH complex positively regulates rRNA expression	29	0.712504	3.62516	0.00833333	0.0422222	0.0279352	4123	tags=52%, list=12%, signal=46%	Polr2k/Polr2l/Polr2h/Polr1e/Ddx21/Polr2f/Cd3eap/Polr1c/Taf1b/Polr2e/Taf1d/Mybbp1a/Polr1b/H3f3b/Polr1a
R-MMU-3214847	R-MMU-3214847	HATs acetylate histones	29	0.402567	2.04822	0.00833333	0.0422222	0.0279352	21116	tags=100%, list=60%, signal=40%	Hat1/Msl1/Kat8/Msl3/Wdr5/Rbbp7/Ing5/Kansl2/Meaf6/Mcrs1/Jade2/Ncoa1/Phf20/Ing4/Pax3/Kat7/Brpf1/Kansl3/Jade1/Jade3/Kansl1/Kat6b/Ogt/Brpf3/Brd1/Hcfc1/Msl2/Atf2/Ncoa2
R-MMU-917729	R-MMU-917729	Endosomal Sorting Complex Required For Transport (ESCRT)	29	0.642197	3.26744	0.00833333	0.0422222	0.0279352	12658	tags=100%, list=36%, signal=64%	Rps27a/Vps37a/Chmp6/Stam2/Mvb12a/Vta1/Vps28/Vps36/Vps4a/Vps37b/Chmp2b/Snf8/Vps25/Chmp7/Chmp5/Uba52/Tsg101/Mvb12b/Ubb/Chmp2a/Vps37c/Vps4b/Stam/Ubc/Chmp4c/Hgs/Ubap1/Chmp3/Chmp4b
R-MMU-6804758	R-MMU-6804758	Regulation of TP53 Activity through Acetylation	29	0.39953	2.03277	0.00833333	0.0422222	0.0279352	18071	tags=97%, list=51%, signal=47%	Pip4k2b/Pin1/Hdac2/Trp53/Mbd3/Chd4/Rbbp7/Ing5/Meaf6/Brd7/Akt3/Akt1/Hdac1/Gatad2a/Gatad2b/Ing2/Mta2/Pip4p1/Rbbp4/Akt2/Ep300/Pip4k2c/Brpf1/Pip4k2a/Map2k6/Pml/Brpf3/Brd1
R-MMU-68962	R-MMU-68962	Activation of the pre-replicative complex	29	0.764872	3.8916	0.00833333	0.0422222	0.0279352	6154	tags=72%, list=17%, signal=60%	Rpa3/Orc4/Pole4/Orc2/Prim1/Gmnn/Orc5/Pole3/Mcm8/Pole2/Prim2/Rpa1/Mcm6/Mcm4/Mcm10/Cdt1/Mcm3/Orc3/Mcm7/Cdc6/Pola2
R-MMU-193648	R-MMU-193648	NRAGE signals death through JNK	49	-0.499745	-1.45071	0.00852045	0.0429423	0.0284117	9153	tags=43%, list=26%, signal=32%	Arhgef18/Fgd1/Ngef/Vav3/Arhgef5/Arhgef10/Vav1/Rasgrf2/Fgd4/Arhgef6/Arhgef19/Arhgef16/Arhgef26/Vav2/Trio/Arhgef3/Fgd2/Abr/Arhgef17/Arhgef10l
R-MMU-1482922	R-MMU-1482922	Acyl chain remodelling of PI	10	-0.703915	-1.61733	0.00860047	0.0429423	0.0284117	2347	tags=40%, list=7%, signal=37%	Pla2g4e/Pla2g4f/Pla2r1
R-MMU-193639	R-MMU-193639	p75NTR signals via NF-kB	15	0.449454	1.80825	0.00860585	0.0429423	0.0284117	12249	tags=93%, list=35%, signal=61%	Rps27a/Myd88/Nfkbia/Nfkb1/Rela/Uba52/Ikbkb/Traf6/Sqstm1/Ubb/Ripk2/Ubc/Prkci/Irak1
R-MMU-913709	R-MMU-913709	O-linked glycosylation of mucins	50	-0.499377	-1.45298	0.00881852	0.0430708	0.0284966	3518	tags=46%, list=10%, signal=41%	Muc20/Gcnt4/B3gnt6/Galnt15/Galnt18/Muc13/Galnt12/Galnt6/Galnt14/B3gnt8/Galntl6/Gcnt3/Galnt11/Galnt3/B4galt6/B4galt5/Galnt17/Muc5b/Galnt9/Galnt16/B3gnt5/St6galnac2
R-MMU-110314	R-MMU-110314	Recognition of DNA damage by PCNA-containing replication complex	30	0.495713	2.53109	0.00884956	0.0430708	0.0284966	4537	tags=50%, list=13%, signal=44%	Rps27a/Rpa3/Rbx1/Pole4/Rfc3/Rfc4/Pold2/Rfc5/Pole3/Rfc2/Pole2/Pcna/Ube2b/Usp1/Rpa1
R-MMU-176409	R-MMU-176409	APC/C:Cdc20 mediated degradation of mitotic proteins	30	0.504445	2.57567	0.00884956	0.0430708	0.0284966	13234	tags=97%, list=37%, signal=61%	Rps27a/Ube2e1/Anapc11/Anapc15/Cdc16/Anapc10/Cdc26/Anapc16/Anapc4/Cdc27/Mad2l1/Uba52/Bub3/Anapc5/Cdc23/Cdk1/Ccnb1/Ube2c/Anapc2/Pttg1/Ubb/Cdc20/Anapc7/Ubc/Anapc1/Ccna2/Bub1b/Nek2/Ube2d1
R-MMU-176814	R-MMU-176814	Activation of APC/C and APC/C:Cdc20 mediated degradation of mitotic proteins	30	0.504445	2.57567	0.00884956	0.0430708	0.0284966	13234	tags=97%, list=37%, signal=61%	Rps27a/Ube2e1/Anapc11/Anapc15/Cdc16/Anapc10/Cdc26/Anapc16/Anapc4/Cdc27/Mad2l1/Uba52/Bub3/Anapc5/Cdc23/Cdk1/Ccnb1/Ube2c/Anapc2/Pttg1/Ubb/Cdc20/Anapc7/Ubc/Anapc1/Ccna2/Bub1b/Nek2/Ube2d1
R-MMU-8866652	R-MMU-8866652	Synthesis of active ubiquitin: roles of E1 and E2 enzymes	30	0.575067	2.93627	0.00884956	0.0430708	0.0284966	15028	tags=100%, list=43%, signal=58%	Uchl3/Rps27a/Ube2e1/Ube2l3/Ube2k/Ube2a/Ube2q2/Ube2w/Cdc34/Ube2g2/Ube2b/Ube2d2a/Otulin/Ube2g1/Uba1/Uba52/Ube2t/Ube2c/Ubb/Usp5/Ubc/Ube2s/Ube2e3/Birc6/Ube2h/Ube2r2/Usp9x/Ube2d1/Uba6/Usp7
R-MMU-5689877	R-MMU-5689877	Josephin domain DUBs	11	0.531358	1.83607	0.00889878	0.043098	0.0285147	420	tags=18%, list=1%, signal=18%	Rps27a/Rad23b
R-MMU-4090294	R-MMU-4090294	SUMOylation of intracellular receptors	23	-0.57946	-1.55152	0.00909462	0.0433695	0.0286943	9635	tags=48%, list=27%, signal=35%	Ar/Nr1i2/Rara/Rxra/Nr5a2/Esr1/Thrb/Ppara/Vdr/Rora
R-MMU-422356	R-MMU-422356	Regulation of insulin secretion	56	-0.483439	-1.42075	0.00911276	0.0433695	0.0286943	9601	tags=43%, list=27%, signal=31%	Kcnc2/Slc2a1/Cacna2d2/Adra2c/Itpr1/Gng2/Kcns3/Kcnj11/Gng4/Slc2a2/Ffar1/Cacna1d/Plcb2/Kcnb1/Adcy5/Rapgef4/Itpr3/Glp1r/Plcb1/Gnaq/Abcc8/Cacnb3/Cacnb2
R-MMU-5656169	R-MMU-5656169	Termination of translesion DNA synthesis	31	0.501713	2.58306	0.00917431	0.0433695	0.0286943	4537	tags=45%, list=13%, signal=39%	Rps27a/Rpa3/Pclaf/Pole4/Rfc3/Rfc4/Poli/Pold2/Rfc5/Pole3/Rfc2/Pole2/Pcna/Rpa1
R-MMU-73933	R-MMU-73933	Resolution of Abasic Sites (AP sites)	31	0.542348	2.79227	0.00917431	0.0433695	0.0286943	4537	tags=58%, list=13%, signal=51%	Rpa3/Smug1/Pole4/Polb/Rfc3/Rfc4/Parp2/Tdg/Pold2/Apex1/Rfc5/Pole3/Rfc2/Pole2/Ogg1/Pcna/Ung/Rpa1
R-MMU-5693568	R-MMU-5693568	Resolution of D-loop Structures through Holliday Junction Intermediates	31	0.445527	2.29379	0.00917431	0.0433695	0.0286943	13804	tags=94%, list=39%, signal=57%	Exo1/Nbn/Brip1/Mre11a/Xrcc3/Eme2/Rad51b/Rad51c/Rbbp8/Blm/Bard1/Rad51/Rad51d/Palb2/Rmi2/Rmi1/Rad51ap1/Kat5/Xrcc2/Dna2/Eme1/Mus81/Slx1b/Wrn/Spidr/Gen1/Top3a/Atm/Brca1
R-MMU-392517	R-MMU-392517	Rap1 signalling	13	-0.658927	-1.59969	0.00926225	0.0435767	0.0288314	5322	tags=46%, list=15%, signal=39%	Rap1gap2/Rasgrp1/Rasgrp2/Prkg1/Rapgef4
R-MMU-1592389	R-MMU-1592389	Activation of Matrix Metalloproteinases	39	-0.520274	-1.47832	0.00944914	0.0442452	0.0292737	12180	tags=59%, list=34%, signal=39%	Ctsk/Klk1b9/Klk1b22/Klk1b8/Klk1b24/4930486L24Rik/Mmp10/Mmp16/Klk1b5/Plg/Klkb1/Mmp2/Spock3/Mmp15/Mmp24/Try5/Klk1b4/Mmp11/Elane/Ctsg/Mmp17/Tpsab1
R-MMU-392154	R-MMU-392154	Nitric oxide stimulates guanylate cyclase	12	-0.670241	-1.60254	0.00976351	0.0455016	0.030105	8550	tags=83%, list=24%, signal=63%	Itpr1/Nos3/Pde1b/Pde2a/Nos2/Prkg1/Pde5a/Pde11a/Nos1
R-MMU-1169091	R-MMU-1169091	Activation of NF-kappaB in B cells	17	-0.612764	-1.56578	0.0103513	0.047427	0.0313789	2092	tags=18%, list=6%, signal=17%	Prkcb/Card11
R-MMU-70614	R-MMU-70614	Amino acid synthesis and interconversion (transamination)	32	0.400767	2.06403	0.0104167	0.047427	0.0313789	2128	tags=38%, list=6%, signal=35%	Pycr1/Gadl1/Got1/Serinc4/Psat1/Asns/Got2/Gls2/Srr/Pycr2/Serinc2/Pycrl
R-MMU-159227	R-MMU-159227	Transport of the SLBP independent Mature mRNA	32	0.558811	2.878	0.0104167	0.047427	0.0313789	5014	tags=56%, list=14%, signal=48%	Ncbp2/Alyref/Nup43/Nupl2/Nup37/Nup54/Nup35/Eif4e/Tpr/Nup93/Nup62/Aaas/Nup107/Nup88/Nup85/Ncbp1/Seh1l/Ndc1
R-MMU-5693537	R-MMU-5693537	Resolution of D-Loop Structures	32	0.447998	2.30729	0.0104167	0.047427	0.0313789	13804	tags=94%, list=39%, signal=57%	Exo1/Nbn/Brip1/Mre11a/Xrcc3/Eme2/Rad51b/Rad51c/Rbbp8/Blm/Bard1/Rad51/Rad51d/Palb2/Rtel1/Rmi2/Rmi1/Rad51ap1/Kat5/Xrcc2/Dna2/Eme1/Mus81/Slx1b/Wrn/Spidr/Gen1/Top3a/Atm/Brca1
R-MMU-113418	R-MMU-113418	Formation of the Early Elongation Complex	32	0.777077	4.00212	0.0104167	0.047427	0.0313789	3585	tags=59%, list=10%, signal=53%	Polr2k/Polr2l/Polr2h/Ncbp2/Ccnh/Mnat1/Gtf2f2/Polr2f/Polr2i/Gtf2h2/Gtf2h5/Cdk7/Polr2d/Polr2g/Polr2e/Gtf2h3/Gtf2h4/Nelfe/Gtf2h1
R-MMU-8956321	R-MMU-8956321	Nucleotide salvage	21	0.375985	1.72377	0.0104895	0.0475396	0.0314533	2195	tags=29%, list=6%, signal=27%	Cda/Gmpr/Uck2/Hprt/Aprt/Gmpr2
R-MMU-418038	R-MMU-418038	Nucleotide-like (purinergic) receptors	14	-0.641241	-1.57794	0.0111433	0.0493383	0.0326434	9614	tags=71%, list=27%, signal=52%	Lpar4/P2ry10/P2ry2/P2ry4/P2ry6/Adora1/P2ry12/Gpr17/Adora2a
R-MMU-5693571	R-MMU-5693571	Nonhomologous End-Joining (NHEJ)	33	0.500947	2.58374	0.011236	0.0493383	0.0326434	14823	tags=97%, list=42%, signal=56%	Ube2v2/Xrcc5/Ube2n/Nbn/Tdp2/Abraxas1/Xrcc6/Mre11a/Mdc1/Xrcc4/Sumo1/Babam1/Bard1/Babam2/Rif1/Poll/Kat5/Pias4/Brcc3/Uimc1/Rnf8/Paxip1/Nhej1/Nsd2/Lig4/Trp53bp1/Rnf168/Prkdc/Dclre1c/Atm/Brca1/Polm
R-MMU-74158	R-MMU-74158	RNA Polymerase III Transcription	33	0.717798	3.7022	0.011236	0.0493383	0.0326434	5074	tags=70%, list=14%, signal=60%	Polr2k/Gtf3c6/Polr2l/Polr2h/Polr3d/Polr2f/Polr3h/Polr3g/Gtf3a/Polr1c/Snapc4/Polr2e/Gtf3c3/Polr3f/Crcp/Polr3k/Snapc5/Polr3e/Snapc3/Snapc1/Polr3a/Snapc2/Polr3gl
R-MMU-76046	R-MMU-76046	RNA Polymerase III Transcription Initiation	33	0.717798	3.7022	0.011236	0.0493383	0.0326434	5074	tags=70%, list=14%, signal=60%	Polr2k/Gtf3c6/Polr2l/Polr2h/Polr3d/Polr2f/Polr3h/Polr3g/Gtf3a/Polr1c/Snapc4/Polr2e/Gtf3c3/Polr3f/Crcp/Polr3k/Snapc5/Polr3e/Snapc3/Snapc1/Polr3a/Snapc2/Polr3gl
R-MMU-159230	R-MMU-159230	Transport of the SLBP Dependant Mature mRNA	33	0.565181	2.91504	0.011236	0.0493383	0.0326434	5014	tags=58%, list=14%, signal=49%	Ncbp2/Alyref/Nup43/Nupl2/Nup37/Nup54/Nup35/Eif4e/Tpr/Nup93/Nup62/Aaas/Nup107/Nup88/Slbp/Nup85/Ncbp1/Seh1l/Ndc1
R-MMU-176187	R-MMU-176187	Activation of ATR in response to replication stress	33	0.751825	3.87769	0.011236	0.0493383	0.0326434	6123	tags=70%, list=17%, signal=58%	Rpa3/Orc4/Rfc3/Rfc4/Orc2/Orc5/Rfc5/Rfc2/Mcm8/Rad9b/Chek1/Cdc25a/Hus1/Rad1/Rpa1/Mcm6/Mcm4/Mcm10/Atrip/Mcm3/Orc3/Mcm7/Cdc6
R-MMU-5685938	R-MMU-5685938	HDR through Single Strand Annealing (SSA)	33	0.635087	3.2756	0.011236	0.0493383	0.0326434	6060	tags=70%, list=17%, signal=58%	Rpa3/Exo1/Rfc3/Rfc4/Ercc1/Nbn/Brip1/Mre11a/Rfc5/Rfc2/Rad9b/Hus1/Rad1/Rpa1/Rbbp8/Blm/Bard1/Rad52/Rad51/Atrip/Rmi2/Rmi1/Kat5
R-MMU-112043	R-MMU-112043	PLC beta mediated events	36	-0.523091	-1.47383	0.0113831	0.0496852	0.0328729	8550	tags=39%, list=24%, signal=30%	Adcy3/Pde1c/Camkk1/Pde1b/Adcy4/Gnao1/Plcb2/Adcy5/Adcy1/Adcy8/Gnaz/Prkcg/Plcb1
R-MMU-8964315	R-MMU-8964315	G beta:gamma signalling through BTK	17	0.415935	1.7497	0.0114155	0.0496852	0.0328729	3019	tags=41%, list=9%, signal=38%	Gng13/Gng5/Gng10/Btk/Gng3/Gnb1/Gng12

## Sheet: Dnm2KO_TF
	baseMean	log2FoldChange	lfcSE	stat	pvalue	padj
	2720.47	0.141989	0.449615	0.315803	0.752152	0.890403
0610005C13Rik	5.34197	-2.57879	0.799038	-3.24787	0.00116273	0.0345422
0610006L08Rik	0.329443	-0.625586	1.11233	-0.604024	0.545828
0610009B22Rik	86.7468	0.410891	0.484621	0.847343	0.396804	0.658882
0610009E02Rik	0.903182	-1.22836	1.15594	-1.06921	0.284975
0610009L18Rik	1.0047	-1.43286	1.10898	-1.3372	0.181159
0610010K14Rik	195.821	0.315918	0.258035	1.22423	0.220865	0.484443
0610012D04Rik	0.142911	-0.56987	1.10861	-0.567727	0.57022
0610012G03Rik	136.27	0.805207	0.422879	1.90342	0.0569864	0.234576
0610025J13Rik	0.490225	-1.00023	1.11385	-0.986161	0.324054
0610030E20Rik	189.893	0.110282	0.348048	0.316807	0.75139	0.890212
0610031O16Rik	0.840337	-1.32779	1.0687	-1.25991	0.207703
0610033M10Rik	0.285821	-0.822137	1.11063	-0.78931	0.429931
0610038B21Rik	1.79899	-0.478711	1.0452	-0.479358	0.631684	0.823802
0610039K10Rik	65.4948	-0.729441	0.589131	-1.24077	0.214692	0.476128
0610040B10Rik	6.36455	0.747757	0.681671	1.09339	0.274223	0.543952
0610040F04Rik	0.0968333	-0.267649	1.10883	-0.247824	0.804271
0610040J01Rik	19.5117	0.396173	0.873177	0.452503	0.650907	0.836017
0610043K17Rik	4.38129	0.645567	0.722754	0.896908	0.369768	0.63425
1010001B22Rik	0.284182	-0.435517	1.13015	-0.406813	0.684145
1100001I12Rik	0.260558	-0.616643	1.11057	-0.571137	0.567907
1110002E22Rik	1.45597	-1.52821	1.1233	-1.44289	0.149052
1110002J07Rik	2.03257	-1.42727	1.15369	-1.28445	0.198985	0.457663
1110002L01Rik	40.6357	0.230172	0.342724	0.671627	0.501821	0.740088
1110002O04Rik	1.11868	-1.42198	1.13643	-1.42935	0.152903
1110003F10Rik	4.78828	0.359925	0.929722	0.388948	0.697315	0.86112
1110004F10Rik	866.109	0.771328	0.245058	3.14748	0.00164683	0.0409372
1110006O24Rik	36.722	0.00254437	0.410486	0.0061936	0.995058	0.997924
1110008E08Rik	0.142911	-0.56987	1.10861	-0.567727	0.57022
1110013H19Rik	2.49592	-1.88335	0.851487	-2.19402	0.0282337	0.163095
1110017D15Rik	0.140129	-0.56987	1.10861	-0.563226	0.573281
1110018N20Rik	0.686986	-1.10728	1.11551	-1.12437	0.260856
1110019B22Rik	1.62001	-1.33568	1.04077	-1.28612	0.198401
1110019D14Rik	15.5464	-0.529493	0.594548	-0.896845	0.369801	0.63425
1110020A21Rik	11.7591	-0.381873	0.503079	-0.759862	0.447337	0.700243
1110025M09Rik	2.14935	1.24309	0.951401	1.33474	0.181962	0.436449
1110028F11Rik	1.27893	0.218954	1.02738	0.208603	0.834758
1110028F18Rik	2.08819	-1.98485	1.11549	-1.98204	0.0474742	0.212476
1110032A03Rik	467.952	0.0545609	0.552099	0.098845	0.921261	0.968965
1110032F04Rik	2.23937	0.263573	1.02796	0.250728	0.802025	0.916107
1110035H17Rik	2.42967	-1.30474	1.05802	-1.23039	0.218553	0.481486
1110038B12Rik	28.2612	0.936702	0.56598	1.6532	0.0982897	0.311017
1110038F14Rik	99.5957	0.622596	0.430278	1.44643	0.148057	0.389572
1110046J04Rik	3.8858	-0.653723	0.921776	-0.716472	0.4737	0.719471
1110051M20Rik	31.6353	-0.000794122	0.510012	-0.00155039	0.998763	0.999359
1110059E24Rik	23.9681	-0.190273	0.463461	-0.410214	0.681649	0.852823
1110059G10Rik	142.959	0.510288	0.409827	1.24549	0.21295	0.47374
1110065P20Rik	35.116	1.06117	0.50381	2.10287	0.0354773	0.182252
1190001M18Rik	0.558408	-1.04168	1.11455	-1.03958	0.298535
1190005I06Rik	1.75879	-0.741577	1.10518	-0.738004	0.460512	0.70947
1190007I07Rik	13.805	1.07305	0.742334	1.44008	0.149846	0.392181
1190028D05Rik	0.389856	-0.768823	1.11307	-0.72236	0.470073
1200007C13Rik	0.620658	-1.22997	1.14816	-1.08846	0.276393
1300002E11Rik	160.337	0.705691	0.288767	2.44352	0.0145449	0.117169
1300014J16Rik	2.67964	-1.17294	0.894137	-1.29963	0.193728	0.450992
1300017J02Rik	4375.08	-0.3703	0.512131	-0.723068	0.469638	0.716799
1500002C15Rik	3.52997	0.436404	0.681295	0.63946	0.522523	0.755429
1500002F19Rik	2.16044	-0.604415	0.845681	-0.721642	0.470515	0.71728
1500004A13Rik	58.5557	-0.864793	0.504495	-1.71429	0.0864755	0.291623
1500005C15Rik	0.214366	-0.727339	1.10932	-0.692903	0.48837
1500009C09Rik	0.140164	-0.56987	1.10861	-0.563271	0.57325
1500009L16Rik	0.201418	-0.655256	1.1095	-0.650125	0.515611
1500011B03Rik	187.226	0.166844	0.357846	0.466358	0.640959	0.830275
1500012K07Rik	1.48399	-1.46556	1.1516	-1.44617	0.148131
1500015A07Rik	26.0211	0.450043	0.508742	0.887064	0.375045	0.638853
1500015L24Rik	0.142911	-0.56987	1.10861	-0.567727	0.57022
1500026H17Rik	2.05865	-0.780135	0.972915	-0.794089	0.427144	0.684962
1500032F14Rik	0.1721	-0.44222	1.10921	-0.429442	0.667602
1500035N22Rik	0.722578	-1.1794	1.14476	-1.09672	0.272762
1520401A03Rik	1.54998	-0.620654	1.15398	-0.52201	0.601663
1600002D24Rik	0.600549	-0.581389	1.15511	-0.598114	0.549764
1600010M07Rik	19.4673	-0.875151	0.73872	-1.19127	0.233547	0.497556
1600012H06Rik	65.4695	0.184103	0.276411	0.666161	0.505308	0.74283
1600012P17Rik	0.276514	-0.812185	1.11049	-0.778994	0.435983
1600014C10Rik	11.6664	-0.793568	0.838055	-0.944875	0.344722	0.611051
1600017P15Rik	0.143808	-0.0674754	1.10974	-0.0689992	0.94499
1600019K03Rik	0.140132	-0.56987	1.10861	-0.563231	0.573278
1600020E01Rik	237.889	-0.269404	0.514352	-0.524132	0.600187	0.804823
1600022D10Rik	1.63852	-0.929617	0.997344	-0.946984	0.343647
1600023N17Rik	5.45858	0.321752	0.756482	0.426007	0.670103	0.846526
1600029O15Rik	2.47225	-1.90272	1.07499	-1.75303	0.0795973	0.277202
1700001C19Rik	0.341599	-0.613883	1.14619	-0.605524	0.544831
1700001D01Rik	0.255989	-0.534334	1.11081	-0.512229	0.608491
1700001G01Rik	0.344995	-0.589798	1.11108	-0.640599	0.521784
1700001G11Rik	0.239238	-0.254033	1.11079	-0.264703	0.791239
1700001G17Rik	5.38032	-0.919396	0.690356	-1.33715	0.181174	0.435145
1700001J03Rik	0.28731	-0.149597	1.11177	-0.171429	0.863887
1700001J11Rik	0.366221	-0.102765	1.11193	-0.101312	0.919303
1700001K19Rik	0.775638	-1.10529	1.15672	-1.04846	0.294425
1700001K23Rik	11.7469	-0.226596	0.655981	-0.348356	0.727572	0.878488
1700001L05Rik	55.8945	0.368868	0.357087	1.0326	0.30179	0.571259
1700001O22Rik	0.285898	-0.817329	1.11056	-0.788455	0.43043
1700001P01Rik	0.628625	-0.183048	1.15512	-0.155702	0.876268
1700003C15Rik	5.93891	-1.76044	1.09742	-1.70616	0.0879789	0.294283
1700003E16Rik	0.518938	-0.977048	1.11348	-0.998844	0.31787
1700003F12Rik	1.11931	-1.52692	1.04764	-1.47352	0.140611
1700003G18Rik	1.60039	-1.32522	0.993416	-1.34565	0.178416
1700003I16Rik	2.57659	-2.12648	1.07964	-1.96767	0.0491065	0.215712
1700003L19Rik	0.135724	-0.306035	1.10945	-0.300285	0.76396
1700003M07Rik	0.0549415	0.0272328	1.10895	0.0249561	0.98009
1700003O11Rik	1.92929	-1.44198	1.12047	-1.588
1700003P14Rik	0.0985651	-0.262543	1.1088	-0.242756	0.808194
1700006A11Rik	0.410743	-0.945196	1.11283	-0.916527	0.359391
1700006J14Rik	79.2055	0.326965	0.442193	0.739456	0.45963	0.708701
1700007E05Rik	1.57147	-0.716255	1.12105	-0.679957	0.496532
1700007J10Rik	1.04909	-0.479674	1.10055	-0.429272	0.667725
1700007K13Rik	0.256381	-0.316682	1.11151	-0.294006	0.768753
1700007L15Rik	12.1175	0.623583	0.554565	1.12071	0.262413	0.530641
1700007P06Rik	4.03335	-1.53694	1.02686	-1.66271	0.0963708	0.30779
1700008A23Rik	0.534971	-0.778041	1.15439	-0.677399	0.498153
1700008B11Rik	0.183429	-0.380009	1.1096	-0.38042	0.703633
1700008C04Rik	1.30548	-1.85875	1.11614	-1.6674	0.0954347
1700008H02Rik	17.2888	-3.07456	0.838193	-3.66694	0.000245468	0.0187472
1700008J07Rik	9.82377	0.15299	0.519606	0.294596	0.768302	0.898288
1700008N11Rik	0.140303	-0.56987	1.10861	-0.563448	0.57313
1700008O03Rik	40.4339	-0.267301	0.746105	-0.359169	0.719469	0.874233
1700008P02Rik	0.113482	-0.210222	1.10906	-0.213493	0.830943
1700009C05Rik	0.21201	-0.723638	1.10928	-0.689636	0.490423
1700009J07Rik	0.349938	-0.894662	1.11181	-0.859724	0.389941
1700009N14Rik	0.562239	-1.04369	1.11458	-1.04225	0.297297
1700010B08Rik	0.81765	-1.31356	1.14982	-1.28271	0.199593
1700010B13Rik	1.79777	-1.64691	1.15629	-1.52068
1700010G06Rik	0.39386	-0.775074	1.1131	-0.728772	0.466141
1700010I14Rik	3.18285	-1.31268	0.978937	-1.3207	0.186601	0.441969
1700010J16Rik	0.207953	-0.719791	1.10925	-0.683953	0.494005
1700010K24Rik	0.239481	0.245482	1.12125	0.213315	0.831081
1700010L04Rik	0.140147	-0.56987	1.10861	-0.563249	0.573265
1700010N08Rik	0.730469	-0.376122	1.11723	-0.494158	0.621194
1700011B04Rik	0.292914	-0.829633	1.11075	-0.796856	0.425535
1700011L03Rik	0.348193	-0.893282	1.11178	-0.858109	0.390832
1700012B07Rik	0.421929	-0.952819	1.11298	-0.92544	0.354737
1700012B09Rik	0.454311	-1.04833	1.12624	-1.00263	0.316038
1700012C08Rik	0.214366	-0.727339	1.10932	-0.692903	0.48837
1700012C14Rik	0.125948	-0.56987	1.10861	-0.539188	0.589757
1700012D14Rik	28.3163	0.306969	0.418552	0.734617	0.462573	0.711043
1700012E03Rik	0.340655	-0.887105	1.11165	-0.85096	0.394791
1700012I11Rik	0.268619	-0.803829	1.11038	-0.769969	0.441318
1700012J15Rik	0.114805	-0.210382	1.10906	-0.219173	0.826515
1700013D24Rik	0.280331	-0.816119	1.11054	-0.783252	0.433479
1700013F07Rik	1.13499	-2.08426	1.14559	-1.95057	0.0511087
1700014B07Rik	1.27739	0.445919	0.987139	0.452212	0.651117
1700014D04Rik	4.51753	-0.513255	0.978582	-0.542976	0.587146	0.796665
1700015C15Rik	0.142911	-0.56987	1.10861	-0.567727	0.57022
1700015I17Rik	11.8352	-2.77085	0.740973	-3.73057	0.000191048	0.0169147
1700015O11Rik	0.371479	0.0874971	1.14543	0.0789888	0.937042
1700016A09Rik	0.711295	-0.976181	1.10998	-0.864946	0.387069
1700016B15Rik	0.0834068	0.125651	1.10949	0.112349	0.910546
1700016D06Rik	1.12104	-1.72455	1.13079	-1.54307	0.122814
1700016G22Rik	0.126038	-0.225472	1.10903	-0.233983	0.814998
1700016H03Rik	1.07353	-1.62464	1.13396	-1.45739	0.14501
1700016H13Rik	0.214366	-0.727339	1.10932	-0.692903	0.48837
1700016P03Rik	0.992274	-1.5331	1.12866	-1.35046	0.17687
1700016P04Rik	0.214366	-0.727339	1.10932	-0.692903	0.48837
1700017B05Rik	1569.37	-0.26789	0.49116	-0.545444	0.585448	0.796322
1700017M07Rik	0.100619	-0.272008	1.10885	-0.252164	0.800914
1700017N19Rik	0.222217	-0.441441	1.11038	-0.42344	0.671974
1700018A04Rik	2.1197	-2.45095	1.13814	-2.25328	0.0242415	0.151818
1700018A23Rik	0.359088	0.0619941	1.15674	0.0566771	0.954802
1700018B08Rik	0.214366	-0.727339	1.10932	-0.692903	0.48837
1700018F24Rik	0.554132	-1.20211	1.13892	-1.14477	0.252306
1700018G05Rik	0.182041	-0.443387	1.10932	-0.44036	0.659676
1700018L02Rik	1.05439	-0.355455	1.03646	-0.337187	0.735976
1700018M17Rik	1.74544	0.515681	0.999493	0.508879	0.610837	0.809733
1700018P08Rik	0.500187	-1.00606	1.11395	-0.993911	0.320266
1700019C18Rik	0.25017	-0.477052	1.10966	-0.473789	0.63565
1700019D03Rik	1.21621	-1.28661	1.15484	-1.1281	0.259276
1700019G24Rik	0.412219	-0.946215	1.11285	-0.917718	0.358767
1700019J19Rik	0.965362	-1.66607	1.15566	-1.57255	0.115824
1700019L13Rik	4.39092	-1.20977	0.891371	-1.36062	0.173633	0.426355
1700019N19Rik	0.279068	-0.814839	1.11052	-0.781861	0.434296
1700020L13Rik	5.17231	-1.13917	0.76001	-1.50723	0.131752	0.36464
1700020L24Rik	2.08544	-2.33197	1.11563	-2.1511	0.0314682	0.171615
1700020N01Rik	0.262079	-0.547509	1.10982	-0.564441	0.572454
1700021A07Rik	0.621706	-0.966881	1.14085	-0.927085	0.353883
1700021J08Rik	1.02539	-0.375542	1.06018	-0.351124	0.725495
1700022A21Rik	1.28845	-1.42449	1.15658	-1.27051	0.203903
1700022A22Rik	1.26865	-1.50929	1.15406	-1.34245	0.17945
1700022H01Rik	1.42588	-1.53842	1.15337	-1.70882	0.0874847
1700022H16Rik	0.142911	-0.56987	1.10861	-0.567727	0.57022
1700022I11Rik	1.67019	0.636018	1.10405	0.605698	0.544715	0.769608
1700022N22Rik	2.01376	-1.94609	1.14434	-1.73449	0.0828305	0.284276
1700023B13Rik	0.656958	-0.808389	1.15261	-0.696441	0.486153
1700023F02Rik	0.214366	-0.727339	1.10932	-0.692903	0.48837
1700023H06Rik	52.5602	-0.735641	0.721133	-1.02465	0.305529	0.574182
1700024B05Rik	1.53071	-1.66163	1.14894	-1.46247	0.143612
1700024I08Rik	0.163397	-0.554864	1.10908	-0.552849	0.580366
1700024J04Rik	0.908164	-1.28249	1.15551	-1.14203	0.25344
1700025B11Rik	0.214366	-0.727339	1.10932	-0.692903	0.48837
1700025G04Rik	9.10973	-2.17508	1.10366	-2.0415	0.0412008	0.198261
1700025H01Rik	0.142911	-0.56987	1.10861	-0.567727	0.57022
1700025K04Rik	0.380833	-0.823394	1.11076	-0.846712	0.397156
1700025N21Rik	0.973018	-1.45018	1.07948	-1.33181	0.182924
1700025N23Rik	2.89318	-1.18373	0.903876	-1.3403	0.180148	0.434146
1700025O08Rik	0.142911	-0.56987	1.10861	-0.567727	0.57022
1700026D11Rik	0.864908	-1.55024	1.15345	-1.47014	0.141524
1700026F02Rik	0.423131	-0.953312	1.11297	-0.926125	0.354381
1700026J12Rik	0.182757	-0.21455	1.10905	-0.223265	0.82333
1700026J14Rik	0.214366	-0.727339	1.10932	-0.692903	0.48837
1700026N04Rik	4.72354	-0.219095	0.651942	-0.33733	0.735868	0.882926
1700027A07Rik	0.194885	0.0733121	1.11078	0.0669724	0.946604
1700027F09Rik	0.142911	-0.56987	1.10861	-0.567727	0.57022
1700027J07Rik	3.8486	-0.658332	0.972503	-0.745724	0.455834	0.706091
1700028B04Rik	4.79334	-1.24623	0.720185	-1.72273	0.0849368	0.28806
1700028D13Rik	0.142911	-0.56987	1.10861	-0.567727	0.57022
1700028E10Rik	35.4332	-0.531597	0.385826	-1.37794	0.168222	0.4191
1700028J19Rik	27.8106	-0.398788	0.405371	-0.983753	0.325237	0.593417
1700028K03Rik	11.7391	-0.620087	0.843874	-0.746456	0.455392	0.705652
1700028N14Rik	0.197554	-0.706207	1.10908	-0.668909	0.503554
1700029E06Rik	5.01117	-1.81037	0.97933	-1.90135	0.057256	0.235142
1700029F12Rik	1.16029	-1.26815	1.15558	-1.36351	0.172721
1700029H14Rik	1.09757	-1.39799	1.13458	-1.40939	0.158721
1700029I15Rik	4.44239	0.682358	0.79718	0.852721	0.393814	0.656819
1700029J03Rik	1.51291	-1.82717	1.07474	-1.79	0.0734545
1700029J07Rik	3.90551	0.106702	0.82407	0.128558	0.897708	0.95973
1700029M20Rik	7.48339	-1.15345	0.645333	-1.79078	0.0733289	0.266467
1700029N11Rik	0.142911	-0.56987	1.10861	-0.567727	0.57022
1700030A11Rik	0.245624	-0.535378	1.12198	-0.508237	0.611287
1700030C10Rik	2.84868	-1.49248	0.9522	-1.54498	0.122351	0.349742
1700030C12Rik	0.0728917	0.0809409	1.1091	0.0765279	0.938999
1700030C14Rik	0.165218	-0.0235025	1.11017	-0.0221219	0.982351
1700030F04Rik	0.142256	-0.56987	1.10861	-0.562084	0.574059
1700030I03Rik	0.908024	-1.36116	1.15678	-1.22839	0.2193
1700030J22Rik	3.65445	-0.112921	0.904882	-0.124347	0.901041	0.961136
1700030K09Rik	27.3213	-0.136165	0.686276	-0.198119	0.842952	0.934256
1700030L22Rik	0.401152	-0.611474	1.11376	-0.616978	0.537249
1700030N03Rik	12.711	-2.05805	0.882681	-2.3438	0.0190881	0.134046
1700031A10Rik	0.210897	-0.724492	1.10927	-0.688101	0.491389
1700031F05Rik	0.907501	-1.59544	1.154	-1.51123	0.130729
1700031F10Rik	0.142911	-0.56987	1.10861	-0.567727	0.57022
1700031M16Rik	0.347236	-0.892521	1.11176	-0.85722	0.391323
1700034G24Rik	0.136003	-0.56987	1.10861	-0.554165	0.579466
1700034H15Rik	24.046	-0.564066	0.536971	-1.05282	0.292422	0.561746
1700034I23Rik	1.03694	-1.20804	1.13837	-1.14165	0.253601
1700034J05Rik	0.280236	-0.816042	1.11054	-0.783162	0.433532
1700034K08Rik	0.343451	-0.889504	1.1117	-0.85369	0.393277
1700034P13Rik	77.5006	-0.778979	0.366435	-2.12616	0.0334902	0.17721
1700037C18Rik	28.9616	-0.145253	0.559922	-0.259414	0.795316	0.912368
1700037F03Rik	0.20607	-0.720174	1.10923	-0.681317	0.495671
1700037H04Rik	2428.88	-0.378987	0.478323	-0.792356	0.428153	0.685592
1700039M15Rik	0.280269	-0.816069	1.11054	-0.783193	0.433514
1700040D17Rik	0.214946	-0.217288	1.11057	-0.200481	0.841104
1700040E09Rik	0.207453	-0.718659	1.10926	-0.683234	0.494459
1700040F17Rik	0.142911	-0.56987	1.10861	-0.567727	0.57022
1700040K01Rik	0.20607	-0.720174	1.10923	-0.681317	0.495671
1700040L08Rik	0.489626	-0.0191837	1.11239	-0.0207987	0.983406
1700041G16Rik	0.0883232	-0.277065	1.10878	-0.257576	0.796734
1700041I07Rik	0.115019	-0.221801	1.10911	-0.222044	0.824279
1700041M19Rik	0.13738	-0.56987	1.10861	-0.558723	0.576351
1700042O10Rik	0.258988	-0.332922	1.10971	-0.362739	0.7168
1700045I11Rik	0.45262	-0.56987	1.10861	-0.580605	0.561507
1700047E10Rik	0.274761	-0.810379	1.11046	-0.777034	0.437139
1700047F07Rik	0.579436	-0.688824	1.12687	-0.621836	0.53405
1700047G03Rik	3.93876	-2.76574	1.04446	-2.70321	0.00686734	0.0814152
1700047G07Rik	2.67603	-2.2256	1.11293	-2.01514	0.0438896	0.204088
1700047K16Rik	7.68636	-0.168253	0.682741	-0.247486	0.804532	0.917121
1700047M11Rik	4.21418	0.183551	1.13926	0.164434	0.869389	0.946395
1700047N06Rik	0.140894	-0.135291	1.10985	-0.124295	0.901082
1700048F04Rik	0.13738	-0.56987	1.10861	-0.558723	0.576351
1700048M11Rik	0.644894	-1.32496	1.14389	-1.17797	0.23881
1700048O20Rik	13.6335	0.0416933	0.746355	0.0557361	0.955552	0.982325
1700049E17Rik2	0.285821	-0.822137	1.11063	-0.78931	0.429931
1700051A21Rik	0.140317	-0.56987	1.10861	-0.563466	0.573118
1700051O22Rik	0.750966	-0.822387	1.15079	-0.707236	0.47942
1700052H01Rik	1.3886	-0.578395	1.14226	-0.555981	0.578224
1700052K11Rik	55.4116	0.371053	0.342378	1.08357	0.278553	0.548082
1700054A03Rik	0.214366	-0.727339	1.10932	-0.692903	0.48837
1700054K19Rik	0.46911	-0.56987	1.10861	-0.583821	0.559341
1700054O05Rik	1.51764	-1.91995	1.0453	-1.90763	0.0564386
1700054O19Rik	3.72326	-1.9821	0.903642	-2.17488	0.0296391	0.16639
1700055D18Rik	13.4652	-0.192711	0.641071	-0.301174	0.763282	0.896127
1700056E22Rik	2.86432	1.75787	0.99302	1.76642	0.077325	0.273667
1700056N10Rik	9.36646	0.205216	0.507019	0.40467	0.68572	0.854569
1700057G04Rik	1.23819	-1.58961	1.13195	-1.54496	0.122356
1700058P15Rik	0.91734	-1.72225	1.15266	-1.55513	0.119916
1700060C20Rik	0.280242	-0.816047	1.11054	-0.783168	0.433529
1700060J05Rik	0.869532	-1.4364	1.13678	-1.29243	0.196207
1700061A03Rik	0.142911	-0.56987	1.10861	-0.567727	0.57022
1700061E18Rik	0.13738	-0.56987	1.10861	-0.558723	0.576351
1700061I17Rik	0.538869	-0.814961	1.11506	-0.794351	0.426991
1700061J23Rik	0.2645	-0.623287	1.1106	-0.579126	0.562504
1700061N14Rik	0.125948	-0.56987	1.10861	-0.539188	0.589757
1700062C10Rik	0.424784	-0.584635	1.11419	-0.540387	0.58893
1700063D05Rik	7.46332	-2.52168	0.875732	-2.86464	0.00417489	0.0641353
1700063H04Rik	14.842	0.720349	0.4852	1.48249	0.138209	0.375256
1700063J08Rik	2.929	-1.03422	0.814394	-1.27903	0.200888	0.45919
1700064H15Rik	3.87257	-0.569646	0.76882	-0.743933	0.456917	0.706862
1700065D16Rik	1.1557	-0.687096	1.095	-0.620519	0.534916
1700065I16Rik	0.142911	-0.56987	1.10861	-0.567727	0.57022
1700065O20Rik	0.207809	-0.719469	1.10926	-0.683747	0.494135
1700066B19Rik	7.69778	-2.7122	1.00882	-2.68727	0.00720379	0.0832412
1700066C05Rik	0.523282	-0.895453	1.1534	-0.793277	0.427617
1700066J03Rik	0.949358	0.15476	1.14754	0.131805	0.895138
1700066M21Rik	91.5934	-0.0825759	0.341984	-0.241426	0.809225	0.919491
1700066O22Rik	0.790889	-0.56987	1.10861	-0.62535	0.531741
1700067K01Rik	3.01073	-0.552247	0.872496	-0.628728	0.529527	0.759608
1700067P10Rik	0.477014	-1.02077	1.15313	-0.94726	0.343507
1700069B07Rik	0.596674	0.447201	1.12276	0.393769	0.693751
1700071G01Rik	0.536934	-1.02656	1.1143	-1.02125	0.307135
1700071M16Rik	0.778481	-0.33387	1.13604	-0.423685	0.671795
1700072B07Rik	0.214366	-0.727339	1.10932	-0.692903	0.48837
1700073E17Rik	0.459705	-0.858508	1.11333	-0.82127	0.411492
1700081H04Rik	0.181875	-0.37414	1.10957	-0.373509	0.70877
1700081N11Rik	0.456026	-0.118265	1.15598	-0.100175	0.920206
1700082M22Rik	8.55793	-2.15772	0.926755	-2.34413	0.0190715	0.134014
1700083H02Rik	0.280768	-0.816587	1.11054	-0.783752	0.433186
1700084C06Rik	2.22543	-0.0396369	0.925017	-0.0425394	0.966069	0.986242
1700084D21Rik	0.373294	-0.468838	1.11356	-0.43558	0.663141
1700084E18Rik	3.18473	-0.698078	0.766252	-0.914224	0.360599	0.626693
1700084F23Rik	0.157341	-0.557771	1.10898	-0.553696	0.579787
1700084J12Rik	1.95289	-1.79463	1.14705	-1.58392	0.113213	0.335546
1700085C21Rik	0.214366	-0.727339	1.10932	-0.692903	0.48837
1700085D07Rik	0.099818	-0.268447	1.10883	-0.248618	0.803656
1700086D15Rik	0.0993379	-0.266236	1.10882	-0.24642	0.805357
1700086O06Rik	83.6879	0.286129	0.338121	0.84618	0.397452	0.659375
1700086P04Rik	2.44886	0.868329	0.948506	0.90007	0.368083	0.633147
1700087I21Rik	0.18788	-0.397006	1.1098	-0.403836	0.686333
1700087M22Rik	0.392356	-0.759145	1.15011	-0.752187	0.451938
1700088E04Rik	1.60038	-0.949394	0.993612	-0.957603	0.338263
1700091H14Rik	0.351789	-0.896109	1.11184	-0.86142	0.389007
1700092C02Rik	0.112776	-0.204123	1.10903	-0.20904	0.834417
1700092C17Rik	2.2192	-0.114919	1.01552	-0.118244	0.905874	0.96262
1700092E16Rik	0.142911	-0.56987	1.10861	-0.567727	0.57022
1700092E19Rik	0.195232	-0.547894	1.10944	-0.553863	0.579672
1700092K14Rik	0.13738	-0.56987	1.10861	-0.558723	0.576351
1700092M07Rik	1.58338	0.0339935	0.974666	0.0344495	0.972519
1700093J21Rik	0.478375	-0.993153	1.11372	-0.97674	0.328698
1700093K21Rik	1.24599	-1.26292	1.12922	-1.24628	0.212663
1700094D03Rik	8.68695	-0.882503	0.620221	-1.42989	0.152749	0.396202
1700094M23Rik	0.20749	-0.718744	1.10926	-0.683287	0.494425
1700094M24Rik	0.101707	-0.288573	1.10893	-0.268768	0.788108
1700095A13Rik	0.180671	-0.35735	1.1095	-0.358791	0.719752
1700095A21Rik	3.06806	-2.07649	1.01642	-2.04139	0.0412122	0.198262
1700095B10Rik	0.201303	-0.700923	1.1093	-0.673788	0.500446
1700095J03Rik	0.209923	-0.724031	1.10925	-0.686744	0.492244
1700095J07Rik	2.12711	-1.54705	0.969579	-1.62894	0.103327	0.319718
1700096K18Rik	14.2623	0.296652	0.418991	0.708314	0.47875	0.723083
1700097M23Rik	0.428732	-0.957362	1.11306	-0.931051	0.351827
1700097N02Rik	27.0536	1.90811	0.71156	2.66842	0.00762084	0.0852879
1700100I10Rik	0.237198	-0.186253	1.11704	-0.171409	0.863902
1700100L14Rik	0.214366	-0.727339	1.10932	-0.692903	0.48837
1700101I11Rik	16.9445	0.398062	0.564865	0.706135	0.480104	0.723904
1700101I19Rik	0.643294	-0.957486	1.14138	-0.94014	0.347146
1700102H20Rik	0.629915	0.153358	1.12801	0.133908	0.893476
1700102P08Rik	24.0131	-0.816509	0.560384	-1.45854	0.144692	0.385111
1700104B16Rik	1.07387	-0.743813	1.11804	-0.865882	0.386555
1700105P06Rik	0.189793	-0.303422	1.10983	-0.28089	0.778794
1700108F19Rik	13.3331	-1.79698	0.702522	-2.57692	0.00996858	0.0975888
1700108N06Rik	0.140119	-0.56987	1.10861	-0.563213	0.57329
1700109G14Rik	0.496462	-0.66572	1.12133	-0.610349	0.541631
1700109H08Rik	39.877	-0.496314	0.520332	-0.958317	0.337903	0.604525
1700110C19Rik	0.140119	-0.56987	1.10861	-0.563213	0.57329
1700110I01Rik	8.88839	-3.62533	1.02301	-3.51627	0.000437652	0.0226171
1700111E14Rik	0.101257	-0.274743	1.10886	-0.254893	0.798806
1700112D23Rik	6.62295	-0.672177	0.612139	-1.10018	0.271252	0.54071
1700112H15Rik	0.14016	-0.56987	1.10861	-0.563265	0.573254
1700112J05Rik	0.0996359	-0.267615	1.10883	-0.247791	0.804296
1700112J16Rik	3.25384	-1.70476	1.00674	-1.684	0.0921812	0.300663
1700113A16Rik	2.2385	1.27167	0.986539	1.26406	0.206208	0.465109
1700113H08Rik	0.321487	-0.727339	1.10932	-0.797451	0.425189
1700116B05Rik	0.285821	-0.822137	1.11063	-0.78931	0.429931
1700116H05Rik	0.257501	-0.787214	1.11026	-0.756208	0.449525
1700120B22Rik	0.980062	-0.00729036	1.15569	-0.00843072	0.993273
1700120C14Rik	22.5528	-0.731256	0.527374	-1.38699	0.165445	0.414953
1700120E14Rik	0.214366	-0.727339	1.10932	-0.692903	0.48837
1700120G07Rik	0.142911	-0.56987	1.10861	-0.567727	0.57022
1700120O09Rik	0.357277	-0.900399	1.11193	-0.866435	0.386251
1700121N20Rik	0.13738	-0.56987	1.10861	-0.558723	0.576351
1700122C19Rik	1.34426	-2.04458	1.14281	-1.93739	0.0526975
1700122E12Rik	2.41144	-1.22747	0.905941	-1.36816	0.171261	0.422573
1700122H20Rik	0.197994	-0.707195	1.10908	-0.669575	0.503128
1700122O11Rik	0.142911	-0.56987	1.10861	-0.567727	0.57022
1700123K08Rik	0.614818	-0.657937	1.13128	-0.583422	0.559609
1700123M08Rik	1.24533	0.679734	1.03659	0.643532	0.519879
1700123O20Rik	580.103	0.0803154	0.370743	0.216648	0.828483	0.927165
1700124L16Rik	0.11219	-0.26958	1.10884	-0.249745	0.802785
1700125G22Rik	0.845726	-0.339463	1.10971	-0.431552	0.666067
1700125H20Rik	1.41529	-0.953147	0.984699	-0.956723	0.338707
1700126G02Rik	0.190823	-0.335875	1.10981	-0.315036	0.752735
1700127F24Rik	0.357277	-0.900399	1.11193	-0.866435	0.386251
1700128E19Rik	0.697583	-1.37388	1.14747	-1.30833	0.19076
1700128F08Rik	8.636	-3.04679	0.961215	-3.15462	0.00160709	0.0405212
1700128I11Rik	0.142911	-0.56987	1.10861	-0.567727	0.57022
1810006J02Rik	0.203037	-0.715194	1.10912	-0.676952	0.498437
1810008I18Rik	0.276606	-0.812211	1.11049	-0.779045	0.435953
1810009A15Rik	224.291	0.790297	0.385123	2.0517	0.0401986	0.195504
1810010H24Rik	1.97109	-1.06464	1.02045	-1.02771	0.304088	0.573126
1810010K12Rik	0.0834068	0.125651	1.10949	0.112349	0.910546
1810012K08Rik	2.68312	-0.350505	0.842184	-0.415819	0.677542	0.850422
1810013D15Rik	14.6774	-0.190314	0.708454	-0.268142	0.78859	0.908966
1810013L24Rik	652.966	-0.10314	0.421971	-0.244433	0.806896	0.918311
1810014B01Rik	17.2367	0.366833	0.718006	0.511031	0.60933	0.809241
1810014P07Rik	19.2421	-1.50067	0.894452	-1.68482	0.0920231	0.300523
1810018F18Rik	0.698531	-1.09624	1.11508	-1.11762	0.26373
1810019D21Rik	0.0963776	-0.274866	1.10877	-0.255374	0.798434
1810019N24Rik	1.44965	-0.898532	1.15478	-0.777273	0.436998
1810020O05Rik	0.622721	-0.569111	1.13611	-0.509702	0.61026
1810021B22Rik	0.834688	-0.920581	1.15667	-0.786174	0.431765
1810024B03Rik	3.88937	0.878961	0.748636	1.16408	0.24439	0.511112
1810028F09Rik	0.18549	-0.369348	1.10955	-0.375681	0.707154
1810030O07Rik	152.866	0.048527	0.535998	0.0905139	0.927879	0.971433
1810034E14Rik	3.43871	0.429071	0.989248	0.430613	0.666749	0.844711
1810037I17Rik	509.98	1.24662	0.4498	2.77114	0.00558609	0.0741271
1810041H14Rik	1.77417	-0.302989	0.982976	-0.306399	0.759301	0.893812
1810044D09Rik	2.59167	0.877914	0.8022	1.08189	0.279301	0.548643
1810044K17Rik	0.140124	-0.56987	1.10861	-0.56322	0.573285
1810046K07Rik	1.29486	-2.36388	1.13909	-2.17203	0.0298533
1810049J17Rik	1.44673	0.0429981	1.11766	0.0372502	0.970286
1810053B23Rik	224.672	0.379873	0.514184	0.739005	0.459904	0.70886
1810055G02Rik	100.877	0.937782	0.515575	1.81792	0.0690767	0.257966
1810058I24Rik	7008.24	-0.22498	0.667398	-0.337103	0.736039	0.882926
1810059C17Rik	0.256102	-0.170103	1.11148	-0.163179	0.870378
1810059H22Rik	3.60134	-2.43586	0.886113	-2.7838	0.00537264	0.072649
1810062G17Rik	0.239912	-0.589554	1.11026	-0.543294	0.586928
1810062O18Rik	6.13199	-1.23216	0.780378	-1.59906	0.109807	0.330572
1810064F22Rik	3.31503	-2.06704	0.884879	-2.36998	0.017789	0.128927
1810065E05Rik	0.13738	-0.56987	1.10861	-0.558723	0.576351
1810073O08Rik	0.195399	0.0928102	1.11082	0.0840986	0.932978
2010001A14Rik	2.23041	-0.438953	0.90341	-0.488381	0.62528	0.819284
2010003K11Rik	0.20607	-0.720174	1.10923	-0.681317	0.495671
2010007H06Rik	3.39869	-2.27671	1.13145	-2.10437	0.0353459	0.18197
2010008C14Rik	0.274651	0.551527	1.13034	0.50616	0.612744
2010009K17Rik	1.16877	-0.955363	1.08398	-0.875049	0.381547
2010010A06Rik	0.830046	-0.865226	1.14405	-0.772586	0.439767
2010016I18Rik	2.0717	-0.905769	1.13651	-1.00556	0.314625	0.582839
2010103J01Rik	0.558112	0.186134	1.12772	0.162826	0.870655
2010106C02Rik	0.142911	-0.56987	1.10861	-0.567727	0.57022
2010106G04Rik	0.39974	-0.844221	1.14893	-0.796909	0.425504
2010109A12Rik	20.37	-0.530784	0.717055	-0.746775	0.455199	0.705652
2010110E17Rik	1.42943	-0.833379	1.10264	-0.818355	0.413155
2010110K18Rik	13.7072	0.64675	0.474167	1.36196	0.173209	0.425668
2010204K13Rik	4.74633	0.99587	0.969616	1.01446	0.310365	0.579162
2010308F09Rik	0.27267	0.592507	1.11207	0.500505	0.616719
2010309G21Rik	0.358218	-0.810104	1.11042	-0.829718	0.406698
2010315B03Rik	25.0113	0.23659	0.568798	0.415722	0.677613	0.850422
2010320M18Rik	29.9502	0.738812	0.531996	1.387	0.165443	0.414953
2010320O07Rik	0.188777	-0.37685	1.10959	-0.386453	0.699161
2200002A13Rik	0.416618	-0.949229	1.11291	-0.92124	0.356925
2200002D01Rik	3.84095	-0.578022	0.875082	-0.664695	0.506246	0.743684
2210010C04Rik	0.34581	-0.891341	1.11174	-0.855857	0.392077
2210011K15Rik	0.20303	-0.714023	1.10915	-0.676911	0.498462
2210016F16Rik	296.953	0.560141	0.567561	0.986809	0.323736	0.592014
2210016L21Rik	72.3166	0.187385	0.62745	0.300049	0.76414	0.896543
2210017I01Rik	0.282183	-0.818141	1.11057	-0.785314	0.432269
2210020O09Rik	3.93645	-0.861968	0.744344	-1.15723	0.247179	0.513985
2210039B01Rik	5.69374	-2.87142	1.03793	-2.7504	0.00595218	0.0766445
2210406H18Rik	0.898235	-1.34399	1.15617	-1.20086	0.229805
2210406O10Rik	1.06115	0.163123	1.05346	0.155661	0.8763
2210408F21Rik	0.360648	-0.90268	1.11196	-0.869216	0.384729
2210408I21Rik	16.4968	0.509939	0.653125	0.781093	0.434748	0.690498
2210411M09Rik	0.702067	-0.0756533	1.12905	-0.0654499	0.947816
2210412B16Rik	0.170783	-0.440094	1.1092	-0.425558	0.67043
2210418O10Rik	32.8668	0.220485	0.599369	0.367422	0.713304	0.870773
2300009A05Rik	20.4706	0.377496	0.470239	0.801629	0.422767	0.681117
2310001H17Rik	5.81383	1.02041	0.848415	1.19917	0.230461	0.495499
2310001K20Rik	0.111583	-0.217833	1.10909	-0.219099	0.826573
2310001K24Rik	0.206325	-0.417352	1.11024	-0.412508	0.679967
2310002F09Rik	1.58102	-1.69771	1.14922	-1.66145	0.0966234
2310003L06Rik	0.956518	-1.28045	1.12599	-1.30374	0.192323
2310005A03Rik	3.1498	-1.37686	0.977791	-1.44931	0.147251	0.388486
2310008N11Rik	0.602709	-1.09926	1.13813	-1.03244	0.301868
2310009B15Rik	15.6951	0.563919	0.592009	0.949813	0.342207	0.608849
2310010J17Rik	35.8064	0.222925	0.683092	0.327774	0.743083	0.886865
2310011J03Rik	419.112	0.45927	0.265866	1.72733	0.0841083	0.286451
2310014F06Rik	0.357277	-0.900399	1.11193	-0.866435	0.386251
2310015A10Rik	87.6982	-0.396568	0.634626	-0.626045	0.531286	0.760414
2310015D24Rik	0.484973	-1.09737	1.13098	-1.04782	0.294719
2310016D03Rik	0.666579	-1.08174	1.11518	-1.10581	0.268808
2310016G11Rik	0.18769	-0.374424	1.10958	-0.382952	0.701756
2310022A10Rik	322.962	0.152208	0.242962	0.626443	0.531025	0.760199
2310022B05Rik	1212.72	0.000980364	0.288066	0.0034048	0.997283	0.998686
2310026L22Rik	13.6182	-0.951817	0.651181	-1.47316	0.140708	0.379608
2310033P09Rik	218.926	0.314558	0.257534	1.22132	0.221966	0.48584
2310034C09Rik	0.57721	-0.750941	1.13475	-0.681094	0.495812
2310034G01Rik	0.633746	-0.198479	1.12651	-0.171596	0.863755
2310034O05Rik	0.232712	0.0731572	1.1111	0.0809093	0.935514
2310039H08Rik	59.0395	0.739753	0.459957	1.60791	0.107854	0.3278
2310039L15Rik	11.6196	-1.46968	0.80533	-1.84879	0.0644886	0.248721
2310040G07Rik	0.222081	-0.180825	1.11086	-0.165637	0.868443
2310040G24Rik	2.32356	0.335675	0.931236	0.354178	0.723206	0.876188
2310043M15Rik	2.624	-1.71733	0.849523	-2.03037	0.0423193	0.200691
2310043O21Rik	0.17318	-0.448609	1.10934	-0.43139	0.666185
2310043P16Rik	5.68547	-1.21004	0.625026	-1.93502	0.052988	0.224829
2310050C09Rik	1.14832	-1.83801	1.15692	-1.72748	0.0840807
2310057J18Rik	0.219398	-0.719023	1.10939	-0.699475	0.484255
2310057M21Rik	113.268	0.754903	0.516931	1.45996	0.144302	0.384789
2310057N15Rik	0.270901	-0.806257	1.11041	-0.772595	0.439762
2310058D17Rik	11.3182	-0.697778	0.633801	-1.09843	0.272017	0.541509
2310061I04Rik	72.2934	0.445613	0.356517	1.24954	0.211469	0.471616
2310065F04Rik	0.58391	-1.31206	1.15693	-1.17064	0.241745
2310067P03Rik	3.77573	-0.905796	0.838139	-1.07968	0.280284	0.549383
2310068J16Rik	0.656716	1.60915	1.13401	1.38308	0.166639
2310074N15Rik	0.489848	0.726791	1.15531	0.635432	0.525147
2310075C17Rik	0.125948	-0.56987	1.10861	-0.539188	0.589757
2310079G19Rik	0.280238	-0.816043	1.11054	-0.783163	0.433531
2410002F23Rik	284.951	0.140638	0.406055	0.346335	0.729091	0.879247
2410003L11Rik	0.905798	-0.217131	1.06816	-0.200271	0.841268
2410004B18Rik	127.783	0.255227	0.323924	0.787915	0.430746	0.688011
2410004I01Rik	0.598964	-1.05163	1.13813	-0.978353	0.3279
2410004P03Rik	11.1285	-2.37698	0.916825	-2.61815	0.00884079	0.0921628
2410006H16Rik	85.3885	1.13764	0.448147	2.53702	0.0111801	0.102657
2410012E07Rik	0.902134	-1.60891	1.15457	-1.51972	0.128582
2410017I17Rik	0.13738	-0.56987	1.10861	-0.558723	0.576351
2410018L13Rik	11.1136	-3.20633	1.02134	-3.12394	0.00178444	0.0425482
2410021H03Rik	0.647559	-0.358081	1.13452	-0.324582	0.745498
2410022M11Rik	12.7383	0.0140253	0.778251	0.0179431	0.985684	0.993752
2410024N13Rik	0.505491	-0.232431	1.11604	-0.314265	0.753319
2410080I02Rik	0.239157	-0.196213	1.1111	-0.186924	0.85172
2410124H12Rik	0.140127	-0.56987	1.10861	-0.563224	0.573282
2500002B13Rik	518.12	-0.343024	0.724212	-0.473915	0.635561	0.82674
2500004C02Rik	91.9705	-0.495816	0.512187	-0.968985	0.332553	0.599183
2510002D24Rik	97.8073	0.306438	0.604788	0.506513	0.612496	0.811086
2510009E07Rik	4.25358	0.0772835	1.03122	0.0752172	0.940042	0.97678
2510016D11Rik	46.9558	-0.502749	0.696741	-0.72384	0.469164	0.716694
2510017J16Rik	2.44068	-0.0528343	0.884383	-0.0613586	0.951074	0.98044
2510039O18Rik	715.329	-0.100543	0.224061	-0.44873	0.653627	0.837325
2510046G10Rik	5.99514	0.796529	0.733325	1.08375	0.278477	0.548082
2600002D14Rik	0.154402	0.0154675	1.11004	0.013983	0.988844
2600006K01Rik	350.487	-0.315165	0.422232	-0.746507	0.455361	0.705652
2600014E21Rik	1.09535	-1.08018	1.14885	-1.16734	0.243073
2610002M06Rik	361.635	0.17375	0.345717	0.50264	0.615217	0.812392
2610005L07Rik	179.673	-0.447195	0.329112	-1.3587	0.174241	0.427187
2610008E11Rik	45.3571	-0.143753	0.412947	-0.34788	0.727931	0.878682
2610012C04Rik	0.279339	-0.815119	1.11052	-0.782164	0.434118
2610017A05Rik	4.68809	0.244726	0.755293	0.321634	0.74773	0.888953
2610020C07Rik	36.3405	0.373767	0.402263	0.929442	0.35266	0.61938
2610021A01Rik	74.2946	-0.117528	0.46	-0.255446	0.798379	0.913996
2610027K06Rik	83.4415	-0.852307	0.605896	-1.40912	0.158798	0.405166
2610028D06Rik	1.16001	-0.0398694	1.01321	-0.0386514	0.969168
2610028E06Rik	0.347807	-0.14666	1.14071	-0.141066	0.887818
2610028H24Rik	1.0993	-1.69473	1.13137	-1.50006	0.133598
2610035D17Rik	10.8479	-1.13729	0.697829	-1.63505	0.102039	0.317167
2610035F20Rik	0.260066	-0.707032	1.10974	-0.747428	0.454805
2610037D02Rik	2.33622	-0.199587	0.902147	-0.220365	0.825587	0.925263
2610044O15Rik8	73.7642	-0.1292	0.565182	-0.228851	0.818984	0.923404
2610105M22Rik	0.142911	-0.56987	1.10861	-0.567727	0.57022
2610203C22Rik	0.479452	-0.631701	1.15434	-0.561323	0.574577
2610204G07Rik	0.526778	-0.228888	1.13534	-0.208531	0.834815
2610206C17Rik	13.3132	1.99067	0.905477	2.24979	0.0244624	0.152686
2610303G11Rik	0.214366	-0.727339	1.10932	-0.692903	0.48837
2610306M01Rik	9.86285	0.412094	0.64722	0.635802	0.524906	0.756847
2610306O10Rik	0.537849	-1.20202	1.13995	-1.13879	0.25479
2610307P16Rik	0.562669	-0.996038	1.15111	-0.910635	0.362488
2610318M16Rik	0.142911	-0.56987	1.10861	-0.567727	0.57022
2610318N02Rik	165.918	1.01612	0.4793	2.11911	0.0340808	0.179216
2610507B11Rik	1325.98	-0.0043488	0.279064	-0.0155818	0.987568	0.994667
2610507I01Rik	58.4339	-0.349611	0.362664	-0.963796	0.335148	0.602299
2610509F24Rik	0.280272	-0.816071	1.11054	-0.783196	0.433512
2610528A11Rik	3.9295	-1.4348	0.849399	-1.70043	0.0890506	0.296253
2610528J11Rik	0.438058	-0.566448	1.14697	-0.498644	0.61803
2700029L08Rik	0.211088	-0.724341	1.10927	-0.688366	0.491222
2700038G22Rik	25.6426	0.858235	0.523484	1.63782	0.10146	0.316278
2700046A07Rik	0.350356	-0.894993	1.11181	-0.860111	0.389728
2700046G09Rik	0.142911	-0.56987	1.10861	-0.567727	0.57022
2700049A03Rik	233.698	-0.0701575	0.299848	-0.234003	0.814983	0.922024
2700054A10Rik	43.2304	-0.811093	0.441734	-1.83762	0.0661182	0.251674
2700062C07Rik	60.259	0.896308	0.526562	1.7	0.0891309	0.296409
2700068H02Rik	1.06165	-1.51574	1.15422	-1.34282	0.179331
2700069I18Rik	0.13738	-0.56987	1.10861	-0.558723	0.576351
2700078F05Rik	1.45482	-1.87929	1.12313	-1.68391	0.0921998
2700080J24Rik	1.09856	-1.41847	1.14735	-1.41703	0.156474
2700089I24Rik	0.488247	-0.854732	1.11121	-0.959352	0.337382
2700097O09Rik	297.376	-0.259434	0.481257	-0.539302	0.589678	0.797544
2700099C18Rik	107.588	-0.102884	0.382823	-0.268729	0.788139	0.908821
2810001G20Rik	25.0687	0.416539	0.371719	1.11993	0.262742	0.531186
2810002D19Rik	24.7407	0.603143	0.431735	1.39739	0.162297	0.410412
2810004N23Rik	196.898	0.753616	0.628542	1.1987	0.230646	0.495609
2810013P06Rik	554.594	-0.117515	0.617326	-0.19039	0.849004	0.936832
2810021J22Rik	77.5214	-0.500488	0.273821	-1.82761	0.0676074	0.254516
2810025M15Rik	14.7378	0.17422	0.745904	0.232804	0.815914	0.922146
2810029C07Rik	8.49885	-1.32295	0.663182	-1.99975	0.0455276	0.207904
2810030D12Rik	100.464	-0.557956	0.594809	-0.939202	0.347627	0.613914
2810032G03Rik	0.49696	-1.03227	1.15558	-0.948152	0.343052
2810039B14Rik	14.3207	-1.68501	0.631004	-2.66544	0.00768869	0.0856487
2810402E24Rik	61.2781	0.052574	0.308252	0.170548	0.864579	0.944233
2810403D21Rik	32.7232	0.355608	0.372712	0.95409	0.340038	0.606797
2810404F17Rik	0.816004	-1.54432	1.15368	-1.45611	0.145362
2810405F17Rik	2.33695	0.347353	0.830532	0.414606	0.67843	0.850847
2810407A14Rik	0.529608	-0.906677	1.12699	-0.84686	0.397073
2810408A11Rik	13.7184	0.318825	0.496764	0.641509	0.521192	0.754954
2810408I11Rik	40.9204	1.33515	0.388288	3.43652	0.000589228	0.0253268
2810410L24Rik	0.396501	-0.769574	1.14558	-0.685682	0.492913
2810414N06Rik	5.47434	-0.00719058	0.776116	-0.00926644	0.992607	0.996808
2810428J06Rik	3.16727	0.021744	0.768341	0.0283683	0.977368	0.991519
2810429I04Rik	27.1871	-1.1187	0.580618	-1.92568	0.0541442	0.227764
2810430I11Rik	0.256173	-0.513591	1.1109	-0.497613	0.618757
2810432F15Rik	0.142911	-0.56987	1.10861	-0.567727	0.57022
2810442N19Rik	0.13738	-0.56987	1.10861	-0.558723	0.576351
2810454H06Rik	51.2987	0.00628002	0.522808	0.0120247	0.990406	0.995947
2810455O05Rik	16.2818	-0.376966	0.461534	-0.816852	0.414013	0.673311
2810459M11Rik	0.715601	-1.11114	1.11515	-1.13311	0.25717
2810471M01Rik	0.241073	-0.581421	1.11034	-0.535041	0.592621
2900005J15Rik	2.77828	-1.10432	1.07651	-1.07392	0.28286	0.552039
2900009J06Rik	1.10311	0.00020188	0.965343	0.000208367	0.999834
2900022M07Rik	0.866997	-0.736806	1.14443	-0.632899	0.5268
2900026A02Rik	7.01803	-2.60603	0.795203	-3.25168	0.00114724	0.034311
2900027M19Rik	66.9778	-2.82113	0.667642	-4.22161	2.4256e-05	0.0082556
2900041M22Rik	0.240581	-0.573872	1.11037	-0.527483	0.597858
2900042K21Rik	0.308738	-0.795931	1.13765	-0.716412	0.473737
2900045O20Rik	2.51383	-1.81374	0.942429	-1.92257	0.0545338	0.228541
2900052L18Rik	1.0536	-0.0747128	1.06163	-0.0688518	0.945108
2900052N01Rik	0.492065	-0.82494	1.1548	-0.724031	0.469047
2900057B20Rik	0.24108	-0.56987	1.10861	-0.583655	0.559452
2900060B14Rik	5.82924	0.494499	0.633294	0.78178	0.434344	0.690245
2900060N12Rik	1.82234	-1.24199	1.03922	-1.17849	0.2386	0.503603
2900064K03Rik	0.334167	-0.278197	1.13652	-0.246952	0.804945
2900076A07Rik	13.2356	-0.0861868	0.465072	-0.185404	0.852912	0.938523
2900076G11Rik	0.125948	-0.56987	1.10861	-0.539188	0.589757
2900078I11Rik	0.217781	0.14548	1.14823	0.126989	0.898949
2900089D17Rik	0.759515	-1.43387	1.15161	-1.37696	0.168525
2900092C05Rik	0.113351	-0.230684	1.10914	-0.228696	0.819105
2900093K20Rik	2.46695	1.50355	0.941287	1.62008	0.105215	0.322977
3000002C10Rik	18.1246	0.277278	0.528093	0.524971	0.599604	0.804475
3010003L21Rik	13.1775	0.554983	0.58852	0.942567	0.345903	0.611951
3100003L05Rik	0.280332	-0.816119	1.11054	-0.783252	0.433479
3110001I22Rik	27.7154	-0.445779	0.402617	-1.10715	0.268231	0.537398
3110006O06Rik	0.32232	-0.607601	1.11225	-0.589155	0.555757
3110009E18Rik	3.24254	2.04129	0.829057	2.40867	0.0160106	0.123551
3110009F21Rik	1.30125	-0.958978	1.12564	-1.33264	0.182651
3110015C05Rik	0.243766	-0.49874	1.11068	-0.48117	0.630395
3110040M04Rik	17.0834	-1.08935	0.509939	-2.13651	0.0326379	0.175099
3110040N11Rik	45.684	0.597319	0.622852	0.957468	0.338331	0.604904
3110043J17Rik	0.331836	-0.620174	1.1124	-0.6009	0.547907
3110045C21Rik	5.81758	-0.137197	0.699111	-0.196248	0.844416	0.935022
3110053B16Rik	1.71256	-2.1531	1.0296	-2.07007	0.0384461	0.191263
3110056K07Rik	61.4558	0.113203	0.40848	0.277311	0.781541	0.904936
3110062G12Rik	0.142911	-0.56987	1.10861	-0.567727	0.57022
3110067C02Rik	0.268107	-0.0949093	1.11185	-0.084954	0.932298
3110070M22Rik	3.29256	-0.234659	0.809784	-0.288685	0.772823	0.900791
3110080O07Rik	0.898794	-0.882681	1.15671	-0.744714	0.456445
3110082I17Rik	74.8006	0.597203	0.761169	0.783995	0.433043	0.689622
3110082J24Rik	0.142911	-0.56987	1.10861	-0.567727	0.57022
3110083C13Rik	0.452398	-0.30168	1.1499	-0.284709	0.775867
3200001D21Rik	0.858711	-0.923453	1.15684	-0.788048	0.430668
3222401L13Rik	0.679201	-0.980565	1.15684	-0.853722	0.393259
3300002I08Rik	0.436642	-0.375394	1.11493	-0.333182	0.738997
3300005D01Rik	5.97746	0.867934	0.822418	1.05592	0.291003	0.56069
3425401B19Rik	1.80982	-2.25647	1.13826	-2.10008	0.0357219	0.183296
3632454L22Rik	0.402332	-0.674763	1.1136	-0.67934	0.496922
3732407C23Rik	2.92507	-1.74721	1.12061	-1.71475	0.0863915	0.291493
3830403N18Rik	22.6326	-0.475744	0.761741	-0.628161	0.529899	0.759839
3830406C13Rik	64.4158	0.449746	0.449189	1.0015	0.316588	0.584859
3830408C21Rik	12.214	0.393877	0.517079	0.760571	0.446913	0.699888
3830422I06Rik	0.210979	-0.724427	1.10927	-0.688214	0.491318
3830432H09Rik	0.405019	-0.944201	1.11272	-0.914097	0.360666
3930402G23Rik	2.54014	-2.17887	1.15664	-2.09312	0.0363382	0.185337
4631405J19Rik	0.403368	-0.609062	1.14434	-0.547222	0.584226
4631422I05Rik	5.00407	-1.98662	0.950497	-2.11763	0.0342068	0.179372
4632404H12Rik	7.54258	-0.357073	0.569099	-0.626765	0.530813	0.760166
4632404M16Rik	2.33072	-1.99572	1.03784	-2.00211	0.0452724	0.20751
4632411P08Rik	8.79521	-1.55745	0.6706	-2.32889	0.0198647	0.136484
4632415L05Rik	39.2809	0.323349	0.573502	0.563582	0.573038	0.788912
4632418H02Rik	0.571643	-1.04856	1.11466	-1.04871	0.29431
4632427E13Rik	858.428	-0.437012	0.523085	-0.835503	0.403435	0.664672
4632428C04Rik	0.425461	-0.955182	1.11302	-0.928206	0.353301
4632432E15Rik	29.2649	-1.3679	0.77863	-1.75812	0.0787264	0.275701
4632433K11Rik	0.559113	-1.04206	1.11455	-1.04007	0.298306
4633401B06Rik	0.269192	-0.510825	1.12545	-0.46667	0.640736
4731419I09Rik	0.205934	-0.714101	1.10916	-0.68102	0.495859
4732414G09Rik	0.142911	-0.56987	1.10861	-0.567727	0.57022
4732416N19Rik	17.6036	-0.0648149	0.431205	-0.150373	0.88047	0.952147
4732419C18Rik	1.63767	-0.760733	0.9907	-0.76092	0.446705
4732440D04Rik	123.926	-0.701156	0.569381	-1.23165	0.218081	0.481046
4732463B04Rik	1.10346	-1.7885	1.15663	-1.68423	0.0921369
4732465J04Rik	1.21544	-1.07418	1.01558	-1.05593	0.291002
4732471J01Rik	2.35146	-1.25587	0.979723	-1.28268	0.199603	0.45796
4732487G21Rik	2.07273	-0.40537	0.831113	-0.483639	0.628642	0.821946
4732490B19Rik	1.74087	-1.8606	1.14638	-1.6896	0.0911046	0.29884
4732491K20Rik	1.4154	-0.64788	1.03974	-0.657154	0.511082
4732496C06Rik	2.83575	-2.61077	1.11198	-2.40137	0.016334	0.124661
4831440D22Rik	1.86716	-0.134236	1.09501	-0.118402	0.905749	0.962592
4833403J16Rik	1.08715	-0.00523159	1.12888	-0.00486329	0.99612
4833404L02Rik	0.426399	-0.665593	1.11399	-0.618512	0.536238
4833405L11Rik	0.350492	-0.8951	1.11182	-0.860235	0.389659
4833407H14Rik	1.75072	-1.12892	1.09349	-1.12239	0.261696	0.529887
4833408A19Rik	1.09042	-0.825142	1.13261	-0.713319	0.475648
4833411C07Rik	1.51447	-1.83685	1.15065	-1.64989	0.0989647
4833412C05Rik	0.214366	-0.727339	1.10932	-0.692903	0.48837
4833412C15Rik	0.424859	-0.954782	1.11301	-0.927737	0.353544
4833412K13Rik	0.694503	-0.597822	1.14737	-0.506752	0.612329
4833413E03Rik	0.722811	-1.12353	1.11579	-1.14541	0.252041
4833413G10Rik	2.26516	-1.17568	0.880121	-1.34269	0.179371	0.433423
4833415N18Rik	1.08879	-1.58739	1.1519	-1.50684	0.131851
4833417C18Rik	23.1285	0.378797	0.387329	0.97833	0.327911	0.595123
4833418N02Rik	5.29041	-0.489609	0.647553	-0.758106	0.448387	0.700778
4833419F23Rik	0.696759	-0.696917	1.10998	-0.853745	0.393247
4833419O12Rik	0.663371	-1.14288	1.14299	-1.06294	0.28781
4833420G17Rik	762.429	-0.468396	0.440407	-1.06369	0.287471	0.556885
4833421G17Rik	8.41916	-0.912453	0.859217	-1.06975	0.284732	0.554025
4833422C13Rik	2.11476	-0.246193	0.859644	-0.283359	0.776902	0.902649
4833422M21Rik	12.356	-2.13931	0.727768	-2.94712	0.00320745	0.0569522
4833427F10Rik	1.63789	-2.58945	1.12729	-2.42433	0.0153368
4833428L15Rik	0.445495	-0.699726	1.11359	-0.665162	0.505947
4833438C02Rik	31.2021	-0.40292	0.574939	-0.701296	0.483118	0.725851
4833439L19Rik	4890.69	-0.340479	0.61694	-0.551898	0.581018	0.793623
4833445I07Rik	4.72563	-0.20343	0.786435	-0.256996	0.797182	0.913522
4921504A21Rik	0.76216	-0.958833	1.11659	-0.948827	0.342709
4921504E06Rik	0.498917	-0.680747	1.1245	-0.750889	0.452719
4921507G05Rik	1.73959	-0.57168	1.0947	-0.595216	0.551699	0.773945
4921507P07Rik	2.17627	-0.654145	1.05587	-0.610959	0.541227	0.767394
4921508D12Rik	0.142911	-0.56987	1.10861	-0.567727	0.57022
4921508M14Rik	0.140124	-0.56987	1.10861	-0.56322	0.573285
4921509C19Rik	0.711194	-0.957524	1.1504	-0.839668	0.401095
4921509O07Rik	0.276569	-0.812173	1.11049	-0.779004	0.435977
4921511C10Rik	0.876018	-0.979526	1.14029	-0.843716	0.398828
4921511C20Rik	0.134558	-0.56987	1.10861	-0.553859	0.579675
4921511I17Rik	0.210914	-0.724479	1.10927	-0.688124	0.491374
4921513H07Rik	0.504263	-0.634554	1.12263	-0.577948	0.5633
4921513I03Rik	4.08835	-1.22597	0.927824	-1.43922	0.150088	0.392422
4921514A10Rik	3.90547	-1.23113	0.910307	-1.33694	0.181243	0.435193
4921515E04Rik	1.24601	-0.331524	1.11196	-0.308816	0.757462
4921515G04Rik	13.6322	-0.87561	0.59675	-1.4666	0.142484	0.382486
4921515L22Rik	3.39029	0.438827	1.05384	0.429019	0.667909	0.845461
4921516A02Rik	0.547921	-0.484888	1.15464	-0.450898	0.652063
4921517D16Rik	1.43709	-1.41894	1.12458	-1.239	0.215345
4921517D22Rik	0.487814	-0.891087	1.15516	-0.906344	0.364754
4921518K17Rik	0.86071	-1.0079	1.11136	-0.898577	0.368878
4921520N01Rik	0.125948	-0.56987	1.10861	-0.539188	0.589757
4921522P10Rik	0.323763	-0.30754	1.13511	-0.276205	0.782391
4921523L03Rik	12.8349	-2.10101	0.734666	-2.84485	0.0044432	0.0663869
4921524J17Rik	57.5937	0.0859941	0.384828	0.223515	0.823135	0.924456
4921525O09Rik	5.70992	-2.94758	1.03005	-2.84801	0.0043994	0.0659539
4921527H02Rik	9.44747	-2.46966	0.842302	-2.94061	0.00327568	0.0572466
4921528I07Rik	0.86333	-1.63848	1.15452	-1.46684	0.142419
4921529L05Rik	1.04334	-1.4426	1.15638	-1.45934	0.144472
4921531C22Rik	33.1208	-0.0475792	0.43058	-0.11062	0.911918	0.965295
4921533I20Rik	0.732767	-1.12378	1.11572	-1.14761	0.25113
4921534A09Rik	9.09563	-2.42518	0.869017	-2.85626	0.00428663	0.0648093
4921534H16Rik	0.531178	-1.01545	1.11392	-1.01011	0.312445
4921536K21Rik	0.20607	-0.720174	1.10923	-0.681317	0.495671
4921539E11Rik	0.362963	-0.621385	1.1131	-0.61137	0.540955
4922502N22Rik	0.41396	-0.947413	1.11287	-0.919117	0.358035
4930401O10Rik	0.214366	-0.727339	1.10932	-0.692903	0.48837
4930402C01Rik	0.807063	-1.34103	1.15119	-1.30316	0.192519
4930402D18Rik	0.420366	-0.951768	1.11296	-0.92421	0.355377
4930402F06Rik	0.244952	-0.462225	1.11083	-0.456521	0.648015
4930402F11Rik	0.140235	-0.56987	1.10861	-0.563362	0.573189
4930402H05Rik	0.560575	-1.04282	1.11457	-1.04109	0.297836
4930402K13Rik	0.214366	-0.727339	1.10932	-0.692903	0.48837
4930403D09Rik	0.161272	-0.0184324	1.11031	-0.0171769	0.986295
4930403O18Rik	0.14039	-0.56987	1.10861	-0.563559	0.573054
4930403P22Rik	1.48743	-0.739948	1.01198	-0.721836	0.470395
4930404A05Rik	0.206213	-0.332313	1.10994	-0.328388	0.742618
4930404A12Rik	0.471016	-0.56987	1.10861	-0.583465	0.55958
4930404H24Rik	0.638683	-0.656467	1.1525	-0.561338	0.574567
4930404I05Rik	3.15256	-0.284755	0.844196	-0.338728	0.734815	0.882442
4930404N11Rik	32.3985	-0.757852	0.525711	-1.44266	0.149117	0.390744
4930405A21Rik	5.27449	-0.565554	0.764842	-0.742967	0.457502	0.70709
4930405D11Rik	1.0249	-0.44077	1.14481	-0.388387	0.69773
4930405G09Rik	0.322536	-0.614344	1.11223	-0.593974	0.55253
4930405H06Rik	0.209044	-0.72218	1.10925	-0.685507	0.493024
4930405N21Rik	0.176997	0.0368549	1.11052	0.0339471	0.972919
4930405O22Rik	0.336874	-0.573604	1.11264	-0.533373	0.593775
4930406D18Rik	1.10446	-0.835622	1.1509	-0.880049	0.378833
4930407I10Rik	2.09644	-2.38667	1.09584	-2.21972	0.0264375	0.158243
4930407I19Rik	0.42583	-0.658466	1.114	-0.611997	0.540539
4930408O17Rik	0.908714	-0.958675	1.11847	-0.993225	0.3206
4930412C18Rik	1.38681	-0.797468	1.04133	-0.773428	0.439269
4930412F09Rik	0.642756	-0.819557	1.13619	-0.746727	0.455228
4930412F12Rik	0.268723	-0.468723	1.11131	-0.435648	0.663092
4930412M03Rik	4.3774	0.380233	0.641135	0.59109	0.55446	0.775271
4930413E15Rik	2.22224	-1.80245	1.15226	-1.90757	0.0564475	0.233438
4930413F20Rik	1.07423	-0.509092	1.15669	-0.439679	0.660169
4930413G21Rik	0.880976	0.554451	1.13992	0.584046	0.55919
4930414F18Rik	0.480029	-0.293548	1.15176	-0.278029	0.78099
4930414N06Rik	0.299505	-0.660176	1.11155	-0.614977	0.53857
4930415C11Rik	0.285821	-0.822137	1.11063	-0.78931	0.429931
4930415L06Rik	0.395912	-0.934807	1.11263	-0.904386	0.365791
4930415O11Rik	1.3038	-1.55716	1.14065	-1.42238	0.154917
4930417H01Rik	0.214366	-0.727339	1.10932	-0.692903	0.48837
4930417O13Rik	0.655985	-1.0988	1.11503	-1.11008	0.266962
4930417O22Rik	0.181778	-0.366869	1.10954	-0.367846	0.712988
4930420G21Rik	16.3165	-2.20294	0.763621	-2.89295	0.00381645	0.061364
4930420N18Rik	0.113143	-0.20737	1.10905	-0.211406	0.832571
4930421P07Rik	0.328604	-0.613667	1.11235	-0.595348	0.551611
4930422C21Rik	0.310976	-0.671782	1.11178	-0.626709	0.53085
4930422I22Rik	4.06553	-0.0960932	0.977324	-0.101121	0.919455	0.967976
4930422M22Rik	7.35895	-1.10234	0.716762	-1.54062	0.123409	0.351764
4930423C22Rik	0.544128	-0.725427	1.10931	-0.743508	0.457174
4930423D22Rik	0.142911	-0.56987	1.10861	-0.567727	0.57022
4930423D24Rik	2.42366	0.0789655	0.979961	0.0812179	0.935269	0.974992
4930423M02Rik	0.214366	-0.727339	1.10932	-0.692903	0.48837
4930425K24Rik	0.134431	-0.56987	1.10861	-0.553691	0.57979
4930425L21Rik	0.13738	-0.56987	1.10861	-0.558723	0.576351
4930425P05Rik	0.357277	-0.900399	1.11193	-0.866435	0.386251
4930426D05Rik	0.251896	-0.785664	1.11013	-0.750243	0.453108
4930426I24Rik	0.747416	0.156358	1.15195	0.132699	0.894431
4930426L09Rik	2.61246	-0.373256	0.897205	-0.419619	0.674764	0.849121
4930428D20Rik	1.41274	-2.02034	1.14556	-1.85849	0.0630999
4930428N03Rik	0.506944	-0.863175	1.15557	-0.865676	0.386668
4930428O21Rik	0.657075	-1.36058	1.14826	-1.28696	0.198108
4930429F24Rik	1.31966	-1.20467	1.09382	-1.09001	0.27571
4930430E12Rik	2.93179	-1.46011	0.944147	-1.56003	0.118753	0.34434
4930430F08Rik	194.892	-0.0315163	0.331201	-0.095167	0.924182	0.969847
4930430F21Rik	0.285821	-0.822137	1.11063	-0.78931	0.429931
4930431F10Rik	13.7772	-2.21427	1.14909	-2.04106	0.0412453	0.198314
4930431F12Rik	7.71205	-2.33938	1.08883	-2.17548	0.029594	0.166285
4930431L21Rik	0.285821	-0.822137	1.11063	-0.78931	0.429931
4930431P03Rik	1.27442	-1.96098	1.14748	-1.76773	0.0771057
4930431P19Rik	18.3749	-0.335725	0.628094	-0.536049	0.591925	0.799408
4930432B10Rik	2.56059	-1.64547	0.923697	-1.78841	0.07371	0.267451
4930432E11Rik	1.03945	-1.36135	1.13265	-1.37401	0.169438
4930432J09Rik	0.58578	-0.894327	1.15627	-0.84613	0.39748
4930432L08Rik	1.57711	0.0501907	1.11885	0.104604	0.91669
4930433I11Rik	0.285821	-0.822137	1.11063	-0.78931	0.429931
4930433N12Rik	2.6216	-0.924418	1.00611	-0.903066	0.366491	0.631642
4930434B07Rik	0.12511	0.260533	1.11031	0.235313	0.813966
4930435C17Rik	0.500187	-1.00606	1.11395	-0.993911	0.320266
4930435F18Rik	83.6791	-2.7203	0.796292	-3.4203	0.000625512	0.025886
4930435M08Rik	0.134186	-0.56987	1.10861	-0.553366	0.580013
4930435N07Rik	0.0993381	-0.266237	1.10882	-0.246421	0.805357
4930438A08Rik	8.23491	-1.63915	1.10664	-1.53455
4930439A04Rik	0.566523	-1.2902	1.15678	-1.1731	0.240756
4930439D14Rik	0.135022	-0.56987	1.10861	-0.554474	0.579254
4930440C22Rik	0.214366	-0.727339	1.10932	-0.692903	0.48837
4930440I19Rik	0.185792	-0.370058	1.10956	-0.376694	0.706401
4930442G10Rik	0.214366	-0.727339	1.10932	-0.692903	0.48837
4930442H23Rik	0.26429	-0.484559	1.12398	-0.443639	0.657304
4930443G03Rik	0.497663	-1.00459	1.11392	-0.991957	0.321219
4930444A19Rik	0.249342	-0.453713	1.11099	-0.418139	0.675846
4930444E06Rik	0.211693	-0.723875	1.10928	-0.689201	0.490697
4930444F02Rik	0.677989	-1.07736	1.14429	-1.01884	0.308278
4930444K16Rik	0.35586	-0.899288	1.1119	-0.86514	0.386962
4930444P10Rik	0.509348	-0.9576	1.12846	-0.925735	0.354584
4930445B16Rik	0.847956	-1.18628	1.14981	-1.07907	0.280558
4930445E18Rik	0.142911	-0.56987	1.10861	-0.567727	0.57022
4930445N06Rik	0.20893	-0.721935	1.10925	-0.685346	0.493126
4930445N18Rik	0.142911	-0.56987	1.10861	-0.567727	0.57022
4930447C04Rik	1.54622	-2.01795	1.12826	-1.83465	0.0665569
4930447C11Rik	0.49283	-1.00176	1.11387	-0.9882	0.323055
4930447F24Rik	4.99706	-1.5375	1.08046	-1.56317	0.118013	0.343368
4930447J18Rik	0.142911	-0.56987	1.10861	-0.567727	0.57022
4930447K03Rik	0.125546	-0.210924	1.10906	-0.214007	0.830541
4930447M23Rik	0.205231	-0.713274	1.10927	-0.67997	0.496524
4930447N08Rik	0.945981	-0.729151	1.14665	-0.700705	0.483487
4930448C13Rik	0.357277	-0.900399	1.11193	-0.866435	0.386251
4930448E22Rik	10.3413	-1.14884	0.833846	-1.39575	0.162789	0.411073
4930448H16Rik	0.0549415	0.0272328	1.10895	0.0249561	0.98009
4930448K20Rik	0.214366	-0.727339	1.10932	-0.692903	0.48837
4930449A18Rik	0.400703	-0.778923	1.11319	-0.732732	0.463722
4930449C09Rik	0.943562	-0.47074	1.09094	-0.424934	0.670885
4930449E01Rik	0.147789	-0.565235	1.10874	-0.556982	0.57754
4930449E18Rik	0.209566	-0.723285	1.10925	-0.686243	0.49256
4930449I04Rik	0.304276	-0.348137	1.13274	-0.316154	0.751886
4930451E10Rik	0.323172	0.0187658	1.11281	0.0163182	0.986981
4930451I11Rik	0.143857	-0.56987	1.10861	-0.560019	0.575466
4930452G13Rik	10.1107	-2.38757	0.797677	-2.99072	0.00278324	0.0526891
4930452L12Rik	2.44846	-0.2131	0.988192	-0.23624	0.813247	0.921531
4930453C13Rik	0.140223	-0.56987	1.10861	-0.563346	0.573199
4930453H23Rik	2.72337	-1.73876	1.12704	-1.58768	0.112359	0.334048
4930453L07Rik	1.18997	-1.47754	1.13968	-1.48127	0.138535
4930453N24Rik	385.014	-0.00980046	0.320215	-0.030609	0.975581	0.991121
4930453O03Rik	0.285821	-0.822137	1.11063	-0.78931	0.429931
4930455B14Rik	0.422341	-0.952871	1.11297	-0.925579	0.354665
4930455C13Rik	1.32062	-0.0347326	0.996521	-0.0344892	0.972487
4930455G09Rik	3.63347	-0.214512	0.834021	-0.255692	0.798189	0.913932
4930455J16Rik	4.20032	-2.84206	1.10758	-2.63055	0.00852466	0.0901345
4930455M05Rik	2.88718	-1.47902	1.08708	-1.37255	0.169894	0.420571
4930456L15Rik	0.0834068	0.125651	1.10949	0.112349	0.910546
4930458D05Rik	0.345217	-0.434679	1.11315	-0.404533	0.685821
4930458K08Rik	0.447142	-0.363286	1.11425	-0.391892	0.695138
4930461C15Rik	0.122927	-0.204563	1.10907	-0.213458	0.83097
4930461G14Rik	0.719668	-1.18723	1.15694	-1.05555	0.291176
4930463O16Rik	0.445625	-0.59009	1.11429	-0.612723	0.540059
4930465K09Rik	0.234535	-0.56987	1.10861	-0.580191	0.561786
4930465K10Rik	3.86514	-0.464844	0.680994	-0.679745	0.496666	0.735648
4930465M20Rik	0.497188	-1.00431	1.11392	-0.99159	0.321398
4930466K18Rik	1.66653	0.243632	1.02971	0.232919	0.815825	0.922136
4930467D21Rik	0.432671	-0.840353	1.12243	-0.847372	0.396788
4930467E23Rik	0.142911	-0.56987	1.10861	-0.567727	0.57022
4930467J12Rik	1.23841	-1.15523	1.15501	-1.16223	0.245144
4930467K11Rik	0.18173	-0.220351	1.10904	-0.228958	0.818902
4930469B13Rik	0.56338	-1.04428	1.11459	-1.04303	0.296934
4930469K13Rik	0.214366	-0.727339	1.10932	-0.692903	0.48837
4930470B04Rik	0.409363	-0.723266	1.10929	-0.83666	0.402784
4930470G03Rik	1.03659	-0.414487	1.14834	-0.362524	0.716961
4930470H14Rik	109.586	-3.00465	0.723335	-4.14927	3.33531e-05	0.00909672
4930471C04Rik	0.421135	-0.952287	1.11297	-0.924817	0.355061
4930471D02Rik	0.847136	-1.8934	1.15225	-1.72393	0.0847197
4930471E15Rik	1.17782	-1.79894	1.12355	-1.62053	0.105119
4930471E19Rik	1.5732	-2.21703	1.15337	-2.08893	0.0367141
4930471G24Rik	0.397805	-0.70295	1.11345	-0.677463	0.498112
4930471L23Rik	0.272821	-0.808311	1.11044	-0.774809	0.438453
4930471M09Rik	0.825822	-1.69081	1.13638	-1.51084	0.13083
4930473A02Rik	1.40395	1.55885	1.02249	1.53613	0.124506
4930473H19Rik	0.142911	-0.56987	1.10861	-0.567727	0.57022
4930474B08Rik	0.140155	-0.56987	1.10861	-0.56326	0.573258
4930474N05Rik	2.86456	-3.2472	1.07079	-3.07498	0.00210516	0.0459048
4930474N09Rik	0.382044	-0.832643	1.11084	-0.854372	0.392899
4930477G07Rik	0.214366	-0.727339	1.10932	-0.692903	0.48837
4930477N07Rik	0.407123	-0.942694	1.11278	-0.913604	0.360925
4930477O15Rik	0.285821	-0.822137	1.11063	-0.78931	0.429931
4930478E11Rik	0.142911	-0.56987	1.10861	-0.567727	0.57022
4930478K11Rik	5.82596	-0.978558	0.837075	-1.19331	0.232746	0.497255
4930478L05Rik	0.0977801	-0.272151	1.10885	-0.252306	0.800805
4930478M09Rik	1.19181	-1.47868	1.13974	-1.48243	0.138226
4930478P22Rik	0.771851	-1.14617	1.14481	-1.08617	0.277402
4930479D17Rik	0.509514	-0.888426	1.11172	-0.977708	0.328219
4930480C01Rik	0.277837	-0.813564	1.1105	-0.780484	0.435106
4930480G23Rik	0.171209	-0.42559	1.10925	-0.408302	0.683052
4930481A15Rik	50.5283	-0.604827	0.470865	-1.28477	0.198872	0.457617
4930481B07Rik	7.83477	-0.0890391	0.607456	-0.146443	0.883572	0.95319
4930483J18Rik	2.55828	-2.08791	1.14038	-1.86541	0.0621242	0.244789
4930483K19Rik	0.249861	-0.594831	1.11046	-0.548469	0.58337
4930483O08Rik	0.285821	-0.822137	1.11063	-0.78931	0.429931
4930483P17Rik	1.28885	-1.68628	1.15688	-1.73554	0.0826452
4930484H19Rik	1.0256	-1.57391	1.1554	-1.53688	0.124323
4930484I04Rik	0.113906	-0.213616	1.10907	-0.215986	0.828999
4930486I03Rik	0.13738	-0.56987	1.10861	-0.558723	0.576351
4930486L24Rik	0.477695	-1.02393	1.15333	-0.954098	0.340034
4930486N12Rik	0.512077	-0.344042	1.1097	-0.373533	0.708752
4930488L21Rik	2.08591	-1.79668	1.09597	-1.75086	0.0799696	0.278059
4930488N24Rik	0.489003	-0.999514	1.11383	-0.985201	0.324525
4930500H12Rik	1.05367	-1.75507	1.13112	-1.56587	0.11738
4930500L23Rik	0.13738	-0.56987	1.10861	-0.558723	0.576351
4930500M09Rik	2.07497	-0.801919	0.841116	-0.945062	0.344627	0.611051
4930502C17Rik	0.674657	-1.32028	1.14394	-1.26487	0.205917
4930502E09Rik	1.64761	0.182277	0.929333	0.197097	0.843751
4930503B20Rik	0.166814	0.371914	1.11098	0.327889	0.742996
4930503E14Rik	0.396468	-0.931824	1.11242	-0.902059	0.367026
4930503E24Rik	0.602816	-1.03137	1.1344	-0.966146	0.333971
4930503L19Rik	277.291	0.226293	0.205553	1.1009	0.27094	0.540512
4930505A04Rik	0.285821	-0.822137	1.11063	-0.78931	0.429931
4930505M18Rik	0.487499	-0.751493	1.1227	-0.69177	0.489082
4930505N22Rik	0.347311	-0.610628	1.1127	-0.567245	0.570548
4930505O20Rik	2.45235	-2.57534	0.962981	-2.6393	0.00830773	0.088859
4930506C21Rik	0.869272	0.921047	1.06831	0.884966	0.376175
4930507D05Rik	3.1018	-1.74633	0.856409	-2.02999	0.0423576	0.200733
4930509E16Rik	4.29303	0.380995	0.863076	0.43751	0.661741	0.841622
4930509G22Rik	5.91976	-2.39451	0.90986	-2.61033	0.00904559	0.0931227
4930509H03Rik	2.61219	-0.821948	0.878908	-0.948601	0.342823	0.609406
4930509J09Rik	0.113344	-0.209071	1.10905	-0.212649	0.831601
4930509K18Rik	0.571643	-1.04856	1.11466	-1.04871	0.29431
4930510E17Rik	1.2282	-0.402468	1.15695	-0.388752	0.69746
4930511A02Rik	0.34839	-0.893417	1.11178	-0.858275	0.390741
4930511J24Rik	4.29901	-2.74881	1.12759	-2.52301	0.0116354	0.104909
4930511M06Rik	45.3241	-2.19428	0.605807	-3.62262	0.00029163	0.0191496
4930512B01Rik	27.2599	-0.573761	0.673259	-0.856637	0.391646	0.654889
4930512H18Rik	0.481288	-0.994883	1.11375	-0.97905	0.327555
4930512J16Rik	0.891181	-1.42176	1.14058	-1.25942	0.20788
4930512M02Rik	1.1061	-1.58595	1.15274	-1.40785	0.159176
4930512P04Rik	0.67228	-0.769123	1.14866	-0.660798	0.508742
4930513N10Rik	6.74826	-0.0185171	0.69888	-0.0264131	0.978928	0.991684
4930513N20Rik	0.351403	-0.895816	1.11183	-0.861074	0.389198
4930515G01Rik	8.16478	0.506554	0.657316	0.77422	0.4388	0.693613
4930515G13Rik	9.2505	-3.20201	1.01612	-3.28134	0.00103314	0.0324348
4930515G16Rik	0.13738	-0.56987	1.10861	-0.558723	0.576351
4930516B21Rik	0.142911	-0.56987	1.10861	-0.567727	0.57022
4930517E11Rik	0.561354	-1.04317	1.11457	-1.04157	0.297609
4930517E14Rik	6.84613	-0.352353	0.724661	-0.489664	0.624372	0.818894
4930517G19Rik	0.44854	-0.60651	1.14887	-0.530507	0.59576
4930517J16Rik	0.140119	-0.56987	1.10861	-0.563214	0.573289
4930518I15Rik	12.155	-0.635174	0.474595	-1.33913	0.180529	0.434597
4930518P08Rik	0.757215	-1.44272	1.15002	-1.37153	0.170209
4930519A11Rik	0.664841	-1.09517	1.11534	-1.10951	0.26721
4930519F09Rik	0.663101	-1.17536	1.14851	-1.04563	0.29573
4930519F16Rik	1.16999	-1.53918	1.12845	-1.5111	0.130762
4930519G04Rik	15.7462	-1.4735	0.676904	-2.17675	0.0294989	0.166066
4930519H02Rik	0.150325	-0.562716	1.10882	-0.555743	0.578387
4930519K11Rik	0.330579	-0.446395	1.11141	-0.495199	0.62046
4930519L02Rik	14.4377	-2.54306	0.862906	-2.94091	0.00327248	0.0572466
4930519P11Rik	4.00522	0.467314	0.785707	0.60121	0.5477	0.771009
4930520M14Rik	0.328501	-0.821922	1.14041	-0.738693	0.460094
4930520O04Rik	11.9126	1.10636	0.752526	1.46555	0.142772	0.382884
4930521O11Rik	20.7272	-3.20375	0.914778	-3.51479	0.000440106	0.0226171
4930522H14Rik	0.176553	-0.434726	1.10929	-0.424619	0.671114
4930522L14Rik	21.289	0.192736	0.617667	0.312041	0.755009	0.891769
4930523C07Rik	1511.17	0.639213	0.498299	1.28282	0.199556	0.45796
4930523O13Rik	0.142911	-0.56987	1.10861	-0.567727	0.57022
4930524B15Rik	0.643098	-1.08628	1.11525	-1.09729	0.272515
4930524B17Rik	0.112241	-0.222905	1.10911	-0.222866	0.82364
4930524C18Rik	0.208662	-0.721355	1.10925	-0.684965	0.493366
4930524O07Rik	7.68604	1.12558	0.697267	1.61644	0.105999	0.324378
4930524O08Rik	1.39837	-1.61301	1.14578	-1.61568	0.106163
4930525G20Rik	0.413189	-0.666868	1.11378	-0.677016	0.498396
4930526A20Rik	0.656443	-0.772884	1.15665	-0.681774	0.495382
4930526F13Rik	0.490347	-1.00031	1.11385	-0.986258	0.324007
4930526L06Rik	1.10164	-0.922753	1.15526	-0.783164	0.433531
4930527F14Rik	0.369746	-0.255167	1.14333	-0.233938	0.815033
4930528D03Rik	16.5371	-1.56853	0.685872	-2.29972	0.0214639	0.142412
4930528G23Rik	0.480514	-1.06665	1.12666	-1.02576	0.305007
4930528H21Rik	0.347476	-0.892712	1.11177	-0.857443	0.3912
4930528J11Rik	0.590555	-0.600634	1.15406	-0.506159	0.612745
4930529C04Rik	3.64647	-2.13906	1.11663	-1.98562	0.0470759	0.211711
4930529I22Rik	0.785704	-1.09815	1.15694	-0.960713	0.336697
4930529K09Rik	0.444627	-0.959878	1.11296	-0.937942	0.348274
4930529N20Rik	0.367975	-0.639039	1.11315	-0.624799	0.532103
4930532G15Rik	4.35935	-0.201844	0.75038	-0.271	0.786391	0.907762
4930532M18Rik	0.416014	-0.667255	1.14962	-0.592216	0.553706
4930533I22Rik	5.79009	-1.83264	0.833346	-2.21002	0.0271036	0.160076
4930533K18Rik	0.43369	-0.535118	1.11465	-0.493478	0.621675
4930533N22Rik	262.119	-2.39062	0.684596	-3.49347	0.000476784	0.023404
4930533P14Rik	0.142911	-0.56987	1.10861	-0.567727	0.57022
4930534D22Rik	0.541123	-0.882773	1.12923	-0.843661	0.398859
4930534H03Rik	35.005	-0.929735	0.67656	-1.37819	0.168143	0.419004
4930534H18Rik	0.124992	-0.154025	1.10938	-0.142389	0.886772
4930535F04Rik	0.206683	-0.716863	1.10926	-0.682116	0.495166
4930535L15Rik	0.274938	-0.127605	1.12665	-0.113692	0.909482
4930537H20Rik	0.456519	-0.00832005	1.15694	-0.00704057	0.994382
4930538E20Rik	0.402226	0.781206	1.146	0.717473	0.473082
4930539J05Rik	0.584439	-0.178136	1.15352	-0.154338	0.877343
4930539M17Rik	0.188016	-0.203272	1.10907	-0.21219	0.831959
4930540M05Rik	0.414143	0.658777	1.15665	0.565514	0.571724
4930542C12Rik	0.559919	-1.04248	1.11456	-1.04064	0.298044
4930542C16Rik	0.480037	-0.981258	1.11332	-0.966807	0.33364
4930542D17Rik	0.142911	-0.56987	1.10861	-0.567727	0.57022
4930543I11Rik	0.125948	-0.56987	1.10861	-0.539188	0.589757
4930544D05Rik	0.279621	-0.81541	1.11053	-0.782479	0.433933
4930544F09Rik	0.412509	-0.410978	1.14488	-0.357028	0.72107
4930544G11Rik	0.49152	-1.00099	1.11386	-0.987172	0.323558
4930544I03Rik	0.209609	-0.723375	1.10925	-0.686303	0.492522
4930544L04Rik	1.47148	-1.38804	1.12918	-1.2092	0.226585
4930545E07Rik	0.500187	-1.00606	1.11395	-0.993911	0.320266
4930545L23Rik	0.343937	-0.889825	1.1117	-0.85409	0.393055
4930546K05Rik	1.44426	-1.54318	1.1251	-1.35923	0.174074
4930547E08Rik	0.42906	-0.892218	1.15138	-0.84815	0.396355
4930547E14Rik	0.142911	-0.56987	1.10861	-0.567727	0.57022
4930547M16Rik	0.109883	0.227485	1.11009	0.205645	0.837068
4930548G14Rik	0.206742	-0.717003	1.10926	-0.682202	0.495112
4930548H24Rik	7.23861	-1.64224	0.988369	-1.64602	0.0997586	0.313807
4930548J01Rik	0.507195	-1.0134	1.11406	-1.00209	0.316302
4930549C15Rik	1.35655	-1.5649	1.12604	-1.37478	0.169201
4930549G23Rik	8.59991	-0.262181	0.576361	-0.455971	0.648411	0.83455
4930549P19Rik	0.658021	-1.39677	1.15682	-1.24837	0.211897
4930550C14Rik	54.5103	-0.193397	0.645844	-0.300072	0.764122	0.896543
4930550C17Rik	0.34718	-0.892422	1.11176	-0.857125	0.391376
4930551E15Rik	0.134279	-0.56987	1.10861	-0.553489	0.579928
4930551I15Rik	0.214366	-0.727339	1.10932	-0.692903	0.48837
4930551I23Rik	0.920716	-1.70876	1.15472	-1.61765	0.105738
4930551O13Rik	4.20833	-0.853272	0.871165	-0.99269	0.320861	0.589056
4930553M12Rik	0.433116	-0.597565	1.15608	-0.557394	0.577258
4930553P18Rik	0.314124	0.370155	1.13679	0.322556	0.747032
4930554C24Rik	33.1389	-3.35867	0.828022	-4.04063	5.33082e-05	0.0112219
4930554G24Rik	0.32474	-0.614479	1.11227	-0.594739	0.552018
4930554H23Rik	0.573294	-0.406684	1.15448	-0.371782	0.710056
4930554I06Rik	0.874278	-1.16748	1.15625	-1.17541	0.23983
4930555A03Rik	0.410521	-0.948816	1.11286	-0.91921	0.357986
4930555B11Rik	1.59423	-1.53393	1.1568	-1.38023	0.167515
4930555F03Rik	2.91099	-2.51961	1.13905	-2.4006	0.016368	0.124661
4930555O08Rik	0.336142	0.0883508	1.11302	0.0763863	0.939112
4930556H04Rik	0.121542	-0.161422	1.10931	-0.148538	0.881918
4930556J02Rik	0.839267	-1.17745	1.11703	-1.20991	0.226314
4930556J24Rik	0.170499	-0.434327	1.10929	-0.414816	0.678276
4930556L07Rik	0.489891	-1.00004	1.11384	-0.985898	0.324183
4930556M19Rik	2.91257	-1.91899	1.06058	-1.81466	0.0695755	0.258637
4930556N13Rik	0.397321	-0.524938	1.11291	-0.591143	0.554425
4930557B06Rik	0.214366	-0.727339	1.10932	-0.692903	0.48837
4930557F10Rik	0.255307	-0.52557	1.11084	-0.505663	0.613093
4930557J02Rik	0.141174	-0.0959256	1.10968	-0.0874292	0.93033
4930557K07Rik	0.329328	-0.828207	1.14055	-0.744421	0.456622
4930558F17Rik	0.519501	-0.629553	1.11528	-0.579098	0.562523
4930558J18Rik	40.0019	0.202906	0.443975	0.457002	0.647669	0.834077
4930558J22Rik	1.11063	0.310178	0.988238	0.310168	0.756433
4930558K02Rik	0.48391	-0.706632	1.15523	-0.650617	0.515294
4930558N11Rik	29.8948	-0.602598	0.549021	-1.09913	0.271711	0.541153
4930560O18Rik	0.638864	-1.08431	1.11522	-1.09469	0.273653
4930562C15Rik	2.46807	-0.726855	0.892913	-0.810152	0.417853	0.676542
4930562D21Rik	0.203886	-0.715472	1.10913	-0.678155	0.497674
4930562F07Rik	6.9404	2.83301	0.812523	3.41255	0.000643588	0.0261186
4930563E22Rik	1.72039	-1.3933	1.03248	-1.35009	0.176986	0.430495
4930563J15Rik	2.37948	-1.08559	1.13996	-1.00956	0.312707	0.581533
4930563M21Rik	0.21087	-0.724513	1.10926	-0.688064	0.491413
4930563N14Rik	0.142911	-0.56987	1.10861	-0.567727	0.57022
4930564D02Rik	0.214366	-0.727339	1.10932	-0.692903	0.48837
4930565D16Rik	0.36294	0.0305208	1.11281	0.0301519	0.975946
4930565N06Rik	1.3524	-0.285449	1.13003	-0.321615	0.747744
4930566F21Rik	1.61075	-0.156643	0.9002	-0.171572	0.863774
4930567H12Rik	0.529592	-1.07747	1.13475	-1.06994	0.284648
4930568A12Rik	3.54848	-0.328584	0.955711	-0.359355	0.719329	0.874233
4930568D16Rik	0.547933	-1.0361	1.11445	-1.03218	0.301986
4930568G15Rik	0.150587	-0.0563757	1.10997	-0.0521753	0.958389
4930570E03Rik	0.697907	-1.45698	1.14433	-1.29049	0.196881
4930570G19Rik	0.819738	-1.40035	1.15683	-1.26421	0.206154
4930571K23Rik	1.58523	-0.7147	1.14221	-0.763342	0.445259
4930571N24Rik	0.938344	-1.2335	1.12242	-1.26706	0.205135
4930572G02Rik	117.059	-0.145045	0.435056	-0.333436	0.738805	0.884429
4930572O03Rik	0.142911	-0.56987	1.10861	-0.567727	0.57022
4930573C08Rik	0.13738	-0.56987	1.10861	-0.558723	0.576351
4930573C15Rik	1.904	0.780285	0.991718	0.783727	0.4332	0.68964
4930573H18Rik	0.757152	-1.13087	1.14421	-1.07256	0.283468
4930577N17Rik	4.44213	-0.0189494	0.760543	-0.024789	0.980223	0.991692
4930578E11Rik	1.13463	-1.35858	1.15397	-1.2373	0.215974
4930578G10Rik	0.503332	-0.994335	1.11351	-0.984551	0.324845
4930578I06Rik	1.18967	-2.27929	1.11856	-2.15498	0.0311634
4930578I07Rik	0.428732	-0.957362	1.11306	-0.931051	0.351827
4930578M01Rik	8.66525	-1.69577	0.795976	-2.1225	0.0337959	0.178192
4930578M07Rik	7.20846	-0.20867	0.723012	-0.289128	0.772483	0.900514
4930578N18Rik	0.110415	-0.306733	1.10903	-0.287183	0.773973
4930579C12Rik	2.63502	-1.77126	1.13903	-1.87147	0.0612801	0.243248
4930579D07Rik	0.332049	-0.451944	1.11143	-0.501309	0.616153
4930579F01Rik	0.287111	-0.823488	1.11065	-0.790678	0.429132
4930579G18Rik	0.225601	0.170778	1.11133	0.151575	0.879522
4930579G24Rik	503.62	-0.26127	0.289667	-0.901952	0.367083	0.632294
4930579J19Rik	0.26089	-0.795029	1.11023	-0.760582	0.446907
4930579K19Rik	2.13586	-0.128081	0.819129	-0.156348	0.875758	0.948993
4930579P08Rik	3.43811	-2.05199	1.08587	-1.92171	0.0546421	0.228684
4930581F22Rik	96.1491	0.772499	0.45544	1.6958	0.0899237	0.297212
4930583K01Rik	0.235168	-0.216018	1.11656	-0.201668	0.840176
4930584E12Rik	0.711723	-0.695784	1.13884	-0.606872	0.543936
4930584F24Rik	0.428732	-0.957362	1.11306	-0.931051	0.351827
4930587A21Rik	0.11364	-0.211507	1.10906	-0.214435	0.830208
4930588A03Rik	0.625342	-0.908814	1.15664	-0.907334	0.36423
4930588J15Rik	0.389424	-0.852612	1.14844	-0.784487	0.432754
4930588K23Rik	0.20607	-0.720174	1.10923	-0.681317	0.495671
4930589L23Rik	4.82639	0.210211	0.831241	0.25324	0.800083	0.915174
4930589O11Rik	0.193969	-0.704197	1.1091	-0.663617	0.506936
4930589P08Rik	0.786008	-1.15171	1.11622	-1.1805	0.237801
4930590H14Rik	0.214366	-0.727339	1.10932	-0.692903	0.48837
4930590J08Rik	2.67261	-0.213485	0.92315	-0.230011	0.818083	0.923007
4930591A17Rik	0.395925	-0.776961	1.11313	-0.730702	0.464961
4930592A05Rik	0.205341	-0.714483	1.10916	-0.680195	0.496381
4930592C13Rik	2.13217	-1.03656	0.915188	-1.13828	0.255002	0.522783
4930593A02Rik	0.142911	-0.56987	1.10861	-0.567727	0.57022
4930594C11Rik	0.368041	-0.464235	1.11349	-0.431395	0.666181
4930594M17Rik	0.0982097	-0.274113	1.10886	-0.254264	0.799292
4930594M22Rik	0.831041	-0.172271	1.07442	-0.159766	0.873065
4930594O21Rik	1.15722	-0.16067	1.15684	-0.134181	0.893259
4930595D18Rik	0.182777	-0.376274	1.10958	-0.376568	0.706495
4930595L18Rik	0.250084	-0.615641	1.11034	-0.570931	0.568047
4930595O18Rik	0.334602	-0.46101	1.11146	-0.511284	0.609152
4930596D02Rik	0.142911	-0.56987	1.10861	-0.567727	0.57022
4930597A21Rik	0.863929	-1.2826	1.1547	-1.14486	0.252267
4930597G03Rik	0.142911	-0.56987	1.10861	-0.567727	0.57022
4930597L12Rik	0.326848	-0.290066	1.11294	-0.264913	0.791077
4930599N23Rik	9.38755	-0.0107986	0.720195	-0.0153337	0.987766	0.994754
4931403E22Rik	0.197029	-0.344965	1.10971	-0.38319	0.701579
4931406B18Rik	0.853349	-1.48911	1.15522	-1.42371	0.154531
4931406C07Rik	12.6831	-1.46087	0.674925	-2.15935	0.0308228	0.169549
4931406G06Rik	3.79859	-2.70082	1.03156	-2.60964	0.00906369	0.0931227
4931407E12Rik	1.61136	-1.38946	1.15083	-1.29953	0.193761
4931412I15Rik	0.140257	-0.56987	1.10861	-0.563389	0.57317
4931413I07Rik	0.448481	-0.957779	1.1204	-0.9635	0.335297
4931413K12Rik	0.746131	-0.560968	1.11553	-0.494495	0.620957
4931414P19Rik	33.8931	-0.439344	0.384525	-1.14213	0.253399	0.521359
4931415C17Rik	1.85362	-0.226727	1.10338	-0.200416	0.841155	0.933771
4931420L22Rik	0.140122	-0.56987	1.10861	-0.563218	0.573286
4931422A03Rik	19.9891	-0.658723	0.601021	-1.10276	0.270132	0.539627
4931428F04Rik	11.4173	-0.32309	0.702442	-0.458453	0.646627	0.833458
4931428L18Rik	1.19287	-1.86376	1.14877	-1.70169	0.088814
4931429L15Rik	0.477655	-0.133119	1.14747	-0.130523	0.896152
4931431B13Rik	0.102507	0.178232	1.10975	0.16627	0.867944
4931431C16Rik	1.57988	-0.888041	1.02593	-0.850958	0.394793
4931439C15Rik	0.285821	-0.822137	1.11063	-0.78931	0.429931
4931440P22Rik	6.53816	-0.972171	0.699509	-1.38908	0.164807	0.414054
4932411K12Rik	0.430242	0.122274	1.11353	0.142711	0.886518
4932412D23Rik	3.71373	-2.38843	1.07083	-2.44122	0.0146379	0.117492
4932414J04Rik	4.20612	-3.69723	1.04514	-3.57478	0.000350517	0.0203838
4932414N04Rik	1.53955	-1.20531	1.06924	-1.23954	0.215144
4932415D10Rik	5.64772	-2.26189	1.07849	-2.10913	0.0349332	0.181
4932415M13Rik	5.19426	-2.27176	1.11105	-2.10702	0.0351156	0.181388
4932416K20Rik	4.32482	-2.24588	1.01393	-2.20625	0.0273668	0.16083
4932422M17Rik	2.2628	-0.706234	0.864546	-0.809857	0.418022	0.67657
4932431L22Rik	9.11333	-1.87457	1.14432	-1.94317	0.0519957	0.223164
4932435O22Rik	0.408634	-0.952022	1.11453	-0.920163	0.357488
4932438A13Rik	406.776	-0.235512	0.366393	-0.642826	0.520337	0.754637
4932438H23Rik	0.168147	-0.426792	1.10926	-0.404447	0.685884
4932441J04Rik	0.675152	0.616241	1.13931	0.536518	0.591601
4932442E05Rik	0.349199	0.449129	1.14301	0.389799	0.696685
4932443L11Rik	0.988142	-1.22338	1.15622	-1.06302	0.287772
4932702P03Rik	0.810211	-1.49402	1.13464	-1.33116	0.183137
4933400A11Rik	0.261528	-0.795843	1.11025	-0.761427	0.446402
4933400C23Rik	0.134199	-0.56987	1.10861	-0.553383	0.580001
4933400F21Rik	1.18105	0.442559	1.12638	0.387874	0.698109
4933400L20Rik	0.551876	-1.1993	1.13874	-1.14207	0.253424
4933401D09Rik	1.59957	-1.92589	1.1212	-1.73128	0.0834024
4933401H06Rik	0.370172	0.0110111	1.14086	0.00951706	0.992407
4933401J01Rik	0.639403	0.050373	1.11062	0.0687222	0.945211
4933401L05Rik	0.214366	-0.727339	1.10932	-0.692903	0.48837
4933402C05Rik	0.345711	-0.891263	1.11174	-0.855766	0.392127
4933402C06Rik	0.142911	-0.56987	1.10861	-0.567727	0.57022
4933402D24Rik	0.232506	-0.563342	1.11024	-0.516974	0.605174
4933402N03Rik	0.210319	-0.724537	1.10926	-0.687298	0.491895
4933403J19Rik	0.13738	-0.56987	1.10861	-0.558723	0.576351
4933403L11Rik	0.20907	-0.722236	1.10925	-0.685544	0.493001
4933404G15Rik	0.350764	-0.895313	1.11182	-0.860485	0.389522
4933404K08Rik	0.415461	-0.948415	1.11289	-0.920297	0.357418
4933404K13Rik	0.76455	-1.18702	1.14857	-1.13763	0.255274
4933404O12Rik	75.9294	0.246682	0.774037	0.318399	0.750182	0.889611
4933405D12Rik	1.0185	-0.249281	1.1469	-0.215461	0.829408
4933405E24Rik	0.142911	-0.56987	1.10861	-0.567727	0.57022
4933405L10Rik	0.434645	-0.753713	1.11381	-0.722941	0.469716
4933406B15Rik	0.257257	-0.516504	1.11092	-0.500167	0.616958
4933406B17Rik	3.6288	-1.94934	0.921395	-2.14949	0.0315955	0.171939
4933406C10Rik	0.229995	0.392344	1.11113	0.37961	0.704235
4933406F09Rik	0.309769	-0.560417	1.10889	-0.565521	0.571719
4933406G16Rik	0.396024	-0.514992	1.11291	-0.581528	0.560884
4933406I18Rik	0.12511	0.260533	1.11031	0.235313	0.813966
4933406K04Rik	0.283353	-0.818697	1.11055	-0.786085	0.431818
4933406L23Rik	0.113417	-0.20968	1.10906	-0.213095	0.831253
4933406P04Rik	10.8548	-0.607031	0.476627	-1.27311	0.202978	0.461972
4933407I05Rik	0.249875	-0.770174	1.11023	-0.745833	0.455768
4933407I08Rik	0.142911	-0.56987	1.10861	-0.567727	0.57022
4933407K13Rik	15.148	0.196295	0.842293	0.233342	0.815496	0.922082
4933407L21Rik	1.74293	-1.1763	1.0489	-1.13076	0.258157	0.525859
4933408J17Rik	1.23971	-0.55868	1.12717	-0.48196	0.629834
4933408N05Rik	0.728073	-1.1494	1.15102	-1.00643	0.31421
4933409D19Rik	0.428732	-0.957362	1.11306	-0.931051	0.351827
4933409F18Rik	0.569916	-1.04767	1.11464	-1.04753	0.294855
4933409K07Rik	1.11736	-0.689544	1.14981	-0.588636	0.556105
4933411E02Rik	0.21282	-0.723048	1.1093	-0.690743	0.489727
4933411E06Rik	40.4318	-1.42804	0.703632	-2.03729	0.0416206	0.198846
4933411E08Rik	0.447216	-0.829998	1.11573	-0.780052	0.43536
4933412A08Rik	1.47947	-1.2811	0.941674	-1.34821	0.17759
4933412E12Rik	2.23848	-0.729026	0.9634	-0.744567	0.456533	0.706743
4933412L11Rik	0.25411	-0.518297	1.11084	-0.499952	0.617109
4933412O06Rik	0.243473	-0.595357	1.1103	-0.549106	0.582932
4933413C19Rik	0.142911	-0.56987	1.10861	-0.567727	0.57022
4933413J09Rik	1.80008	-2.20162	1.15499	-2.11087	0.0347839	0.180853
4933413L06Rik	0.513943	-0.472318	1.11707	-0.417291	0.676466
4933414I15Rik	1.3363	-1.25211	1.09804	-1.11885	0.263203
4933415A04Rik	1.33052	-1.97586	1.15676	-1.86557	0.0621009
4933416O17Rik	0.491619	-1.00105	1.11386	-0.987249	0.32352
4933417C20Rik	9.99551	-0.234422	0.542353	-0.432575	0.665324	0.844046
4933417D19Rik	0.731971	-0.260385	1.14751	-0.237957	0.811915
4933417E11Rik	0.285821	-0.822137	1.11063	-0.78931	0.429931
4933417G07Rik	0.394976	-0.514755	1.11289	-0.58101	0.561234
4933421A08Rik	2.14505	-1.50698	1.08801	-1.4012	0.161154	0.408341
4933421I07Rik	0.997438	-0.959873	1.11818	-1.08029	0.280011
4933421O10Rik	23.277	-1.37219	0.513351	-2.6726	0.00752669	0.0849318
4933422A05Rik	0.316759	-0.389086	1.15598	-0.343023	0.731581
4933423L19Rik	1.09862	-1.38978	1.13365	-1.40394	0.160337
4933423P22Rik	2.90386	-0.425589	0.831851	-0.514749	0.606729	0.807474
4933424G06Rik	0.179451	-0.255029	1.10993	-0.234342	0.81472
4933424L21Rik	1.32325	-0.765491	0.985208	-0.770054	0.441268
4933424M12Rik	1.11192	-1.70433	1.15511	-1.62498	0.104166
4933424N20Rik	0.564384	-1.04481	1.1146	-1.04373	0.296611
4933425B07Rik	0.836873	-1.17548	1.11685	-1.20806	0.227025
4933425D22Rik	0.214366	-0.727339	1.10932	-0.692903	0.48837
4933425M03Rik	0.13738	-0.56987	1.10861	-0.558723	0.576351
4933426B08Rik	0.321609	0.349454	1.11253	0.311811	0.755184
4933426K07Rik	1.72409	-1.84194	1.09786	-1.67002	0.0949154	0.305494
4933427D06Rik	0.142911	-0.56987	1.10861	-0.567727	0.57022
4933427D14Rik	78.4255	-0.403507	0.454239	-0.889086	0.373957	0.638025
4933427E13Rik	0.969366	-0.201358	1.14265	-0.261854	0.793434
4933427G23Rik	0.948594	-1.48285	1.13464	-1.30908	0.190507
4933427I04Rik	16.1883	-2.00293	0.740667	-2.71028	0.00672267	0.0805319
4933427I22Rik	0.142911	-0.56987	1.10861	-0.567727	0.57022
4933427J07Rik	87.6151	-2.64412	0.676722	-3.90278	9.50959e-05	0.0133617
4933428C19Rik	0.13738	-0.56987	1.10861	-0.558723	0.576351
4933428G20Rik	7.06161	-0.583605	0.609175	-0.958157	0.337984	0.604525
4933428P19Rik	2.53276	-0.600419	0.93179	-0.635927	0.524824	0.756847
4933429H19Rik	43.6016	-0.333744	0.665164	-0.502833	0.615082	0.812351
4933429O19Rik	0.849817	-0.396477	1.13775	-0.404841	0.685594
4933430H06Rik	0.960059	-1.52066	1.15497	-1.48234	0.13825
4933430H16Rik	0.142911	-0.56987	1.10861	-0.567727	0.57022
4933430I17Rik	3.94279	-0.393182	0.739632	-0.530629	0.595676	0.80231
4933430L12Rik	0.201008	-0.311136	1.10989	-0.298099	0.765627
4933430M04Rik	0.113816	0.228144	1.11007	0.207431	0.835673
4933430N04Rik	1.35434	-1.73358	1.14905	-1.55008	0.121123
4933431E20Rik	107.192	-0.124337	0.348214	-0.357091	0.721023	0.875017
4933431G14Rik	46.9011	-1.38598	0.554762	-2.50185	0.0123547	0.107916
4933431J24Rik	0.633533	-0.88933	1.14936	-0.775246	0.438194
4933431K14Rik	74.8875	-0.465801	0.430365	-1.08307	0.278778	0.548248
4933431K23Rik	2.79673	-1.59567	1.01447	-1.62102	0.105013	0.322802
4933432I09Rik	0.709027	-1.41588	1.15695	-1.30047	0.193441
4933433F19Rik	0.0834068	0.125651	1.10949	0.112349	0.910546
4933433G08Rik	0.357277	-0.900399	1.11193	-0.866435	0.386251
4933433G15Rik	0.390609	-0.158614	1.14444	-0.152203	0.879027
4933433G19Rik	2.79021	-1.14638	1.04583	-1.08328	0.278683	0.548216
4933433H22Rik	0.712267	-1.11919	1.11573	-1.13964	0.254438
4933433N18Rik	1.50895	-2.42432	1.13666	-2.26989	0.0232146
4933434E20Rik	327.252	0.4395	0.333988	1.31613	0.188131	0.443535
4933434M16Rik	0.976559	-0.951316	1.14598	-0.832488	0.405134
4933434P08Rik	0.726537	-1.14033	1.15673	-1.01532	0.309955
4933435E02Rik	0.102507	0.178232	1.10975	0.16627	0.867944
4933435F18Rik	0.348292	-0.89336	1.11178	-0.858201	0.390781
4933435G04Rik	0.558861	-1.04193	1.11455	-1.0399	0.298387
4933436E23Rik	0.140143	-0.56987	1.10861	-0.563245	0.573268
4933436F18Rik	0.640937	-0.196685	1.15439	-0.165228	0.868765
4933436I20Rik	14.4844	-2.95658	0.949178	-3.09189	0.00198887	0.0445022
4933436P19Rik	0.726503	-0.420206	1.13762	-0.543497	0.586788
4933437G19Rik	0.232217	0.516163	1.11172	0.44219	0.658352
4933438A12Rik	0.142911	-0.56987	1.10861	-0.567727	0.57022
4933438K21Rik	11.112	-3.08156	1.02242	-3.13387	0.00172515	0.0418543
4933439C10Rik	15.0026	-0.379741	0.737317	-0.513697	0.607464	0.807906
4933439J24Rik	6.87225	-0.611371	0.698359	-0.880294	0.3787	0.642602
4933439K11Rik	0.799449	-1.43432	1.14008	-1.28842	0.197601
4933439N06Rik	0.643098	-1.08628	1.11525	-1.09729	0.272515
4933439N14Rik	1.23761	-1.25809	1.15417	-1.26496	0.205884
4933440M02Rik	2.02169	-0.716381	1.13972	-0.62637	0.531072	0.760199
4933440N22Rik	4.31442	0.571285	0.722286	0.786072	0.431825	0.688742
5031415H12Rik	0.738655	-1.00005	1.1163	-0.974907	0.329606
5031425E22Rik	229.01	0.284278	0.544075	0.522651	0.601217	0.805172
5031425F14Rik	0.480831	-0.994648	1.11375	-0.978721	0.327718
5031434C07Rik	3.86364	-1.87038	0.920715	-2.01638	0.0437602	0.203905
5031434O11Rik	5.01966	-0.292865	0.791297	-0.36917	0.712001	0.87004
5031439G07Rik	41.3851	-1.89378	0.71378	-2.6498	0.00805392	0.0872181
5033403F01Rik	0.22681	-0.217621	1.11081	-0.208034	0.835203
5033406O09Rik	82.4132	-0.0629687	0.567141	-0.111215	0.911446	0.96514
5033417F24Rik	2.55635	-0.984789	0.982486	-0.985136	0.324557	0.592906
5033421B08Rik	1.58202	-1.94828	1.1139	-1.75637	0.0790254
5033424D13Rik	0.162617	-0.0288965	1.11023	-0.0269988	0.978461
5033426O07Rik	0.408093	-0.951187	1.11443	-0.919427	0.357872
5033430I15Rik	0.0999413	0.196901	1.10987	0.179079	0.857875
5330406M23Rik	5.03017	0.0988145	0.782631	0.126495	0.89934	0.960264
5330409N07Rik	0.29567	-0.338628	1.11225	-0.315654	0.752266
5330411J11Rik	0.357277	-0.900399	1.11193	-0.866435	0.386251
5330411O13Rik	0.237112	-0.20463	1.11101	-0.19513	0.845292
5330413D20Rik	0.140133	-0.56987	1.10861	-0.563232	0.573277
5330413P13Rik	0.876311	-0.42704	1.14852	-0.393782	0.693742
5330416C01Rik	33.3453	-0.0237284	0.665331	-0.0357468	0.971484	0.988652
5330417H12Rik	0.383127	-0.838316	1.11089	-0.859096	0.390288
5330426L24Rik	38.2473	-1.50658	0.716541	-2.10828	0.0350071	0.181143
5330429C05Rik	0.142911	-0.56987	1.10861	-0.567727	0.57022
5330431K02Rik	1.21461	-1.51077	1.14906	-1.57786	0.114597
5330432J10Rik	0.670161	0.323738	1.15425	0.280493	0.7791
5330434G04Rik	0.464435	-0.274947	1.11565	-0.273082	0.78479
5330438D12Rik	39.894	0.255986	0.577542	0.444331	0.656803	0.839099
5330439A09Rik	0.301862	0.0582635	1.11064	0.079562	0.936586
5330439K02Rik	1.4426	-0.722057	1.15601	-0.623881	0.532706
5430400D12Rik	5.30974	-0.0719928	0.585258	-0.123053	0.902065	0.961316
5430401F13Rik	1.72195	-1.93607	1.10908	-1.74369	0.0812127	0.280672
5430401H09Rik	2049.81	0.00874856	0.62597	0.0139817	0.988845	0.995051
5430402E10Rik	0.140157	-0.56987	1.10861	-0.563262	0.573257
5430402O13Rik	1.98091	-2.16567	1.05995	-2.06954	0.0384953	0.191291
5430402P08Rik	1.71752	-1.87362	1.1272	-1.69699	0.0896994	0.296901
5430403G16Rik	4.56861	-0.0693394	0.852913	-0.080969	0.935467	0.975075
5430403N17Rik	0.509564	-0.612021	1.11521	-0.561456	0.574487
5430405H02Rik	56.3599	-0.337909	0.396367	-0.852643	0.393857	0.656819
5430414B19Rik	1.0162	0.187668	0.99092	0.187976	0.850895
5430416N02Rik	31.5808	0.93567	0.595283	1.57147	0.116072	0.340282
5430420F09Rik	0.905	-1.2422	1.12323	-1.26755	0.204958
5430421F17Rik	0.987708	-1.421	1.15553	-1.25576	0.209201
5430425E15Rik	0.142911	-0.56987	1.10861	-0.567727	0.57022
5430427M07Rik	0.606927	-0.407666	1.15471	-0.439054	0.660622
5430427N15Rik	0.170607	-0.424512	1.10925	-0.406394	0.684453
5430430B14Rik	0.122657	-0.144824	1.10934	-0.133911	0.893473
5430430K15Rik	3.82603	-1.60612	0.861676	-1.89445	0.0581656	0.237181
5430431A17Rik	13.1111	-1.84393	0.680043	-2.73661	0.0062076	0.0779564
5430433H01Rik	0.142911	-0.56987	1.10861	-0.567727	0.57022
5430434F05Rik	2.18971	-0.865441	0.933127	-0.969693	0.3322	0.599107
5430434I15Rik	0.183774	-0.209573	1.10906	-0.218378	0.827135
5430435K18Rik	0.214366	-0.727339	1.10932	-0.692903	0.48837
5430437J10Rik	0.177189	-0.435764	1.10929	-0.426492	0.669749
5530400K19Rik	18.5755	-1.25858	0.728955	-1.73299	0.0830978	0.284863
5530401A14Rik	5.50278	-2.5324	0.863957	-2.90017	0.00372962	0.0607215
5530402G07Rik	0.27103	-0.80644	1.11041	-0.772779	0.439653
5530601H04Rik	161.546	-0.371165	0.41148	-0.902509	0.366787	0.631907
5730403I07Rik	0.137675	-0.0971267	1.1096	-0.088628	0.929378
5730405O15Rik	5.67473	-1.06339	0.767059	-1.38147	0.167134	0.417776
5730408A14Rik	0.214366	-0.727339	1.10932	-0.692903	0.48837
5730409E04Rik	0.534625	-0.314886	1.11665	-0.271805	0.785772
5730412P04Rik	0.285802	-0.448098	1.12997	-0.410737	0.681266
5730414N17Rik	0.330096	-0.338631	1.15627	-0.297194	0.766319
5730416F02Rik	0.270521	-0.44641	1.10923	-0.447707	0.654365
5730419F03Rik	1.19221	-1.61588	1.12689	-1.5783	0.114497
5730420D15Rik	0.577219	-0.749768	1.13473	-0.679995	0.496508
5730435O14Rik	0.346769	-0.892149	1.11175	-0.856785	0.391564
5730455P16Rik	152.2	0.454056	0.330386	1.37414	0.169399	0.420239
5730460C07Rik	15.1533	0.303426	0.661034	0.461259	0.644613	0.832545
5730471H19Rik	8.33394	-0.610467	0.610579	-0.996778	0.318872	0.587162
5730480H06Rik	45.6454	0.212901	0.681096	0.31295	0.754319	0.891515
5730488B01Rik	0.921689	-0.868331	1.15674	-0.823854	0.410022
5730507A11Rik	0.419903	-0.52944	1.11427	-0.485464	0.627348
5730507C01Rik	1.70034	-1.65748	1.03439	-1.57909	0.114316	0.337356
5730521K06Rik	5.13911	-2.39561	0.849051	-2.80331	0.00505805	0.0707843
5730522E02Rik	4.05562	-2.95362	1.12685	-2.79018	0.00526786	0.0718877
5730585A16Rik	0.417286	-0.949643	1.11292	-0.92174	0.356664
5730596B20Rik	0.210027	-0.724168	1.10925	-0.686889	0.492153
5830405F06Rik	0.274761	-0.810379	1.11046	-0.777034	0.437139
5830408C22Rik	2.87421	-2.67381	1.05375	-2.62305	0.0087147	0.0912855
5830411K02Rik	0.320448	-0.510088	1.13742	-0.53213	0.594636
5830415G21Rik	1.11506	-1.54898	1.13105	-1.36658	0.171757
5830416I19Rik	2.71029	-1.62162	1.06812	-1.53494	0.124799	0.353462
5830417I10Rik	215.226	-0.193298	0.432641	-0.446674	0.65511	0.8382
5830418P13Rik	0.668874	-1.10037	1.11546	-1.11475	0.264956
5830428M24Rik	3.06034	-1.90911	0.965234	-1.9866	0.0469668	0.211642
5830432E09Rik	0.491348	-0.633336	1.152	-0.613758	0.539375
5830437K03Rik	0.260722	-0.345352	1.1097	-0.384913	0.700302
5830444B04Rik	12.953	-1.18039	0.70836	-1.68399	0.0921842	0.300663
5830444F18Rik	0.480748	-0.600683	1.11426	-0.682359	0.495012
5830448L01Rik	357.439	-1.20475	0.498541	-2.41715	0.0156424	0.121979
5830454E08Rik	3.20338	-0.339668	0.738629	-0.4612	0.644655	0.832545
5830462I19Rik	27.832	-1.41635	0.603992	-2.34605	0.0189736	0.133664
5830462O15Rik	0.930122	-1.06369	1.13618	-0.923162	0.355923
5830468F06Rik	0.309388	-0.601686	1.11199	-0.58093	0.561287
5830487J09Rik	19.2085	-1.27262	0.547009	-2.33057	0.019776	0.136305
5930403N24Rik	1.34344	-2.06583	1.147	-1.95437	0.0506575
5930411N13Rik	2.12714	1.92115	1.0131	1.90715	0.0565007	0.233604
5930420M18Rik	19.112	-0.735175	0.520983	-1.41309	0.15763	0.403737
5930430L01Rik	9.06715	0.479615	0.742034	0.650614	0.515296	0.750998
5930435M05Rik	0.491424	-1.00094	1.11386	-0.987098	0.323595
5930438M14Rik	0.424751	-0.954693	1.11301	-0.927639	0.353595
6030400A10Rik	0.155845	-0.56987	1.10861	-0.580342	0.561684
6030407O03Rik	0.429444	-0.658833	1.11459	-0.717086	0.473321
6030440G07Rik	2.42116	-1.33797	0.988977	-1.38199	0.166974	0.417492
6030442K20Rik	4.12562	0.0382305	0.765516	0.0496209	0.960425	0.984359
6030443J06Rik	21.1617	-2.11058	0.796606	-2.67127	0.00755651	0.08507
6030445D17Rik	0.197757	-0.706666	1.10908	-0.669217	0.503357
6030452D12Rik	1.47105	-1.5318	1.15152	-1.32831	0.184075
6030458C11Rik	756.257	0.0922395	0.199902	0.461426	0.644493	0.832545
6030460B20Rik	1.25055	-0.431193	1.13323	-0.374208	0.708249
6030466F02Rik	0.285821	-0.822137	1.11063	-0.78931	0.429931
6030468B19Rik	953.508	-0.344735	0.364095	-0.946839	0.343721	0.610431
6030469F06Rik	0.905399	-1.5531	1.15245	-1.48045	0.138753
6030498E09Rik	1.68921	-1.44644	1.05749	-1.35638	0.174978	0.428004
6230400D17Rik	7.41468	0.038894	0.612788	0.0636588	0.949242	0.979499
6330403K07Rik	1.10532	-1.50506	1.15329	-1.39417	0.163265
6330403L08Rik	0.710831	-1.11859	1.11572	-1.13884	0.25477
6330408M09Rik	1.03385	0.729744	1.09175	0.654708	0.512656
6330409D20Rik	0.131692	-0.56987	1.10861	-0.549101	0.582936
6330410L21Rik	2.65887	-2.37671	1.11064	-2.36024	0.0182631	0.130676
6330411D24Rik	0.99452	-1.29614	1.12647	-1.32156	0.186314
6330415B21Rik	1.65407	-2.85379	1.09262	-2.70127	0.00690755
6330415G19Rik	4.50972	0.569271	0.690477	0.823787	0.410061	0.670498
6330418K02Rik	9.64035	0.357217	0.734398	0.486071	0.626917	0.820293
6330420H09Rik	0.653667	-0.665289	1.15504	-0.571408	0.567723
6330537M06Rik	3.52723	-0.409871	0.974029	-0.418403	0.675652	0.849578
6330549D23Rik	14.354	0.665621	0.692451	0.961462	0.33632	0.603051
6330562C20Rik	8.85722	1.61838	0.691605	2.3238	0.0201363	0.137515
6330576A10Rik	0.184723	-0.367523	1.10955	-0.373086	0.709085
6430511E19Rik	6.62952	-0.499294	0.6511	-0.766829	0.443183	0.696928
6430548M08Rik	17.3849	-0.398893	0.88733	-0.44936	0.653172	0.837194
6430550D23Rik	8.61662	0.483373	0.66202	0.726645	0.467443	0.715602
6430553K19Rik	0.815109	-1.47033	1.14992	-1.4041	0.160288
6430562O15Rik	1.07968	-0.842475	1.05364	-0.804409	0.421161
6430571L13Rik	0.280335	0.276941	1.11195	0.24658	0.805234
6430573P05Rik	0.30179	0.379104	1.12819	0.316742	0.751439
6430584L05Rik	0.716356	-0.912788	1.14461	-0.82679	0.408356
6430590A07Rik	19.4463	-0.00282676	0.564322	-0.00501556	0.995998	0.998017
6430628N08Rik	1.59948	-1.26016	1.15636	-1.10385	0.269657
6430710C18Rik	0.314026	-0.275951	1.1113	-0.31364	0.753794
6430710M23Rik	0.959831	-1.41669	1.11559	-1.25792	0.208421
6530402F18Rik	4.79257	-0.086278	1.07372	-0.0821087	0.93456	0.974367
6530403H02Rik	0.182679	-0.373738	1.10957	-0.374474	0.708052
6530409C15Rik	22.5297	-0.555287	0.450071	-1.23442	0.217046	0.479555
6530413G14Rik	1.662	-0.737166	1.03621	-0.707658	0.479158	0.723249
6530437J22Rik	0.0997831	0.132227	1.10994	0.134014	0.893392
6720427I07Rik	4.52155	0.493843	0.678442	0.72649	0.467539	0.715652
6720432D03Rik	0.2824	-0.818379	1.11057	-0.785552	0.43213
6720464F23Rik	19.3664	-0.0709537	0.518372	-0.136968	0.891056	0.956527
6720468P15Rik	0.126269	-0.344778	1.10921	-0.326511	0.744037
6720469O03Rik	0.701443	-1.29648	1.15695	-1.19681	0.231381
6720475M21Rik	0.45517	0.375288	1.15529	0.323309	0.746461
6720482G16Rik	5.01211	-0.113096	0.818946	-0.141629	0.887373	0.954935
6720489N17Rik	44.2831	0.313138	0.477109	0.656138	0.511735	0.747953
6820402A03Rik	0.788748	-0.46289	1.09772	-0.432436	0.665424
6820408C15Rik	1.66408	-0.754258	0.949739	-0.78508	0.432407	0.688845
6820426E19Rik	1.39153	-2.07946	1.15548	-1.95465	0.0506241
6820431F20Rik	394.418	0.111744	0.218913	0.510436	0.609746	0.809273
7420700N18Rik	0.296393	-0.343128	1.11219	-0.32283	0.746824
7530414M10Rik	1.07703	-1.73092	1.15644	-1.63883	0.101249
7530428D23Rik	0.10487	0.21228	1.10998	0.192475	0.84737
8030423F21Rik	2.49887	-1.19483	0.935521	-1.29302	0.196005	0.454433
8030423J24Rik	0.142911	-0.56987	1.10861	-0.567727	0.57022
8030443G20Rik	0.690609	-0.145799	1.09922	-0.131982	0.894998
8030445P17Rik	0.142911	-0.56987	1.10861	-0.567727	0.57022
8030451A03Rik	0.384513	-0.918992	1.11223	-0.888839	0.374089
8030453O22Rik	0.39686	-0.518968	1.11291	-0.58547	0.558232
8030455M16Rik	0.285821	-0.822137	1.11063	-0.78931	0.429931
8030456M14Rik	0.380458	0.154394	1.14531	0.131899	0.895064
8030462N17Rik	127.374	-0.144321	0.30713	-0.469894	0.638431	0.828777
8030474K03Rik	0.170481	-0.437232	1.1093	-0.417304	0.676456
8030487O14Rik	0.37002	-0.459295	1.11353	-0.426918	0.669439
8430406P12Rik	1.59136	-0.651906	1.00887	-0.65485	0.512564
8430419K02Rik	0.497591	-0.997788	1.11369	-0.985991	0.324137
8430422H06Rik	0.488638	-0.999296	1.11383	-0.984912	0.324667
8430422M14Rik	0.357928	0.297351	1.13908	0.32581	0.744568
8430426J06Rik	0.214366	-0.727339	1.10932	-0.692903	0.48837
8430429K09Rik	29.2077	0.446727	0.391154	1.14173	0.253568	0.521465
8430430B14Rik	0.661449	-1.35374	1.14729	-1.28394	0.199162
8430432A02Rik	0.074956	0.110291	1.10941	0.0983171	0.92168
8430437L04Rik	0.419835	-0.951411	1.11295	-0.923792	0.355595
9030025P20Rik	75.2525	0.191155	0.349443	0.547093	0.584315	0.795797
9030404E10Rik	0.214366	-0.727339	1.10932	-0.692903	0.48837
9030407P20Rik	5.18851	0.183615	0.80829	0.225745	0.821399	0.924178
9030607J07Rik	17.9527	-0.667217	0.708676	-0.946551	0.343868	0.610569
9030612E09Rik	2.12518	-2.02153	1.11787	-1.86029	0.0628444	0.245838
9030616G12Rik	0.142911	-0.56987	1.10861	-0.567727	0.57022
9030619P08Rik	0.284655	0.0735135	1.11216	0.0647551	0.948369
9030622O22Rik	0.210706	-0.724644	1.10926	-0.687837	0.491556
9030624G23Rik	0.658796	-1.39675	1.15685	-1.24882	0.211731
9030625G05Rik	0.600979	-0.599335	1.15328	-0.508015	0.611443
9130002K18Rik	26.8801	-1.14754	0.548721	-2.0981	0.0358961	0.183819
9130008F23Rik	6.03558	-0.202897	0.890629	-0.230054	0.81805	0.923007
9130015A21Rik	0.384113	-0.926027	1.11243	-0.894212	0.371208
9130015G15Rik	0.965911	-1.71308	1.15641	-1.6064	0.108185
9130016M20Rik	3.52941	-1.98158	0.903246	-2.17358	0.0297364	0.166455
9130017K11Rik	0.870353	-1.20904	1.1516	-1.15195	0.249342
9130019O22Rik	15.2944	0.0386927	0.68043	0.056657	0.954818	0.982036
9130019P16Rik	1.63936	-0.716376	1.14962	-0.850601	0.394991
9130023H24Rik	59.6773	-0.0909217	0.32531	-0.279451	0.779899	0.9043
9130024F11Rik	0.350125	-0.89481	1.11181	-0.859897	0.389846
9130204K15Rik	3.50924	-1.3596	0.86593	-1.57037	0.11633	0.340543
9130209A04Rik	0.142911	-0.56987	1.10861	-0.567727	0.57022
9130213A22Rik	0.142911	-0.56987	1.10861	-0.567727	0.57022
9130221F21Rik	1.85285	-2.24546	1.06864	-2.24183	0.0249724	0.154461
9130221H12Rik	70.6513	-0.765683	0.421365	-1.8181	0.0690483	0.257955
9130227L01Rik	0.285057	-0.819122	1.11056	-0.787673	0.430888
9130230L23Rik	4.26635	-0.606601	0.849606	-0.710463	0.477417	0.722111
9130230N09Rik	0.528036	-0.441254	1.15062	-0.373817	0.70854
9130401M01Rik	55.1286	0.618446	0.758636	0.813905	0.4157	0.674926
9130409I23Rik	0.737928	-0.907932	1.14297	-1.00282	0.315949
9130604C24Rik	7.42252	-0.0366749	0.630678	-0.0580584	0.953702	0.981898
9230020A06Rik	0.434955	-0.961426	1.11314	-0.936496	0.349018
9230102K24Rik	0.593839	-0.995321	1.13693	-0.989776	0.322284
9230104M06Rik	2.84014	-0.102105	0.968393	-0.104594	0.916698	0.966969
9230105E05Rik	0.598816	-0.712032	1.12952	-0.61839	0.536318
9230106D20Rik	0.182182	-0.370276	1.10956	-0.371082	0.710577
9230109A22Rik	0.213718	-0.722423	1.10931	-0.691961	0.488962
9230110F11Rik	0.344703	-0.703754	1.142	-0.677383	0.498163
9230112E08Rik	10.455	-1.3518	0.573535	-2.35652	0.0184471	0.131338
9230112J17Rik	0.138691	0.304714	1.11058	0.271794	0.78578
9230114K14Rik	63.0097	-0.106521	0.392091	-0.271655	0.785887	0.907577
9230116L04Rik	0.627002	0.0152094	1.15326	0.0130703	0.989572
9230116N13Rik	43.6928	0.344099	0.399702	0.861424	0.389004	0.652192
9330020H09Rik	21.4747	-0.032272	0.421083	-0.076649	0.938903	0.976481
9330102E08Rik	0.527253	-1.10891	1.15634	-1.0122	0.311442
9330104G04Rik	2.64779	-0.739437	0.954604	-0.764819	0.444379	0.697639
9330111N05Rik	1.96902	-2.33565	1.11382	-2.15666	0.031032	0.170227
9330117O12Rik	0.113342	-0.209058	1.10905	-0.21264	0.831608
9330118I20Rik	0.140154	-0.56987	1.10861	-0.563258	0.573259
9330121K16Rik	7.56096	-3.29079	0.999799	-3.25982	0.00111484	0.0337392
9330136K24Rik	13.5481	-1.44493	0.667696	-2.17638	0.0295272	0.166109
9330151L19Rik	24.2063	0.252678	0.470288	0.53717	0.59115	0.798748
9330154J02Rik	0.280326	-0.816115	1.11054	-0.783247	0.433482
9330154K18Rik	0.214366	-0.727339	1.10932	-0.692903	0.48837
9330158H04Rik	2.15581	-1.85121	1.03791	-1.78364	0.074483	0.268994
9330159F19Rik	1.08822	-0.507731	1.13938	-0.436229	0.662671
9330159M07Rik	48.3177	-0.556764	0.461553	-1.20693	0.22746	0.492333
9330159N22Rik	0.203093	-0.713	1.10917	-0.676986	0.498415
9330160F10Rik	28.3245	-0.818365	0.572384	-1.43416	0.151527	0.394445
9330161L09Rik	1.52671	-0.529526	0.973009	-0.545867	0.585157
9330162012Rik	0.908174	-1.38696	1.15581	-1.22958	0.218855
9330162G02Rik	14.4054	-0.37126	0.541967	-0.684966	0.493365	0.733392
9330171B17Rik	0.453668	-0.8545	1.11997	-0.799328	0.4241
9330175E14Rik	1.21124	-2.19845	1.11908	-2.02635	0.0427285
9330178D15Rik	0.542415	-1.03316	1.11441	-1.02827	0.303825
9330179D12Rik	0.716863	-0.247517	1.13339	-0.212714	0.83155
9330182O14Rik	1.04623	-1.06022	1.12058	-1.15022	0.250052
9330185C12Rik	0.918293	-1.38896	1.15176	-1.28459	0.198934
9330188P03Rik	0.71586	-1.19618	1.14606	-1.10982	0.267077
9330198I05Rik	0.30784	-0.0428622	1.1331	-0.0403673	0.9678
9330198N18Rik	0.550863	-0.828116	1.11514	-0.80726	0.419517
9330199G10Rik	0.285821	-0.822137	1.11063	-0.78931	0.429931
9430002A10Rik	0.103826	-0.284933	1.10892	-0.265104	0.790929
9430014N10Rik	0.214366	-0.727339	1.10932	-0.692903	0.48837
9430015G10Rik	534.73	-0.335195	0.236816	-1.41545	0.156938	0.402872
9430018G01Rik	0.291238	-0.358767	1.11211	-0.334858	0.737732
9430021M05Rik	0.13738	-0.56987	1.10861	-0.558723	0.576351
9430024E24Rik	0.142911	-0.56987	1.10861	-0.567727	0.57022
9430025C20Rik	12.1916	-1.20408	0.62214	-1.93496	0.0529957	0.224829
9430031K09Rik	1.08239	-0.354862	1.01356	-0.350357	0.726071
9430034N14Rik	81.2865	0.249912	0.587314	0.425884	0.670192	0.846526
9430037G07Rik	8.43429	-1.05375	0.635156	-1.66623	0.0956675	0.306381
9430037O13Rik	10.0039	0.452347	0.64947	0.697649	0.485397	0.727625
9430038I01Rik	15.5487	0.517206	0.573492	0.899641	0.368311	0.633246
9430041J12Rik	0.720064	-1.45728	1.15665	-1.3046	0.19203
9430053O09Rik	0.253217	-0.505489	1.11087	-0.490532	0.623757
9430060I03Rik	3.60562	-1.28248	0.836184	-1.54571	0.122175	0.349728
9430062P05Rik	8.09772	-0.91718	0.742769	-1.24274	0.213964	0.475164
9430064I24Rik	1.42001	-1.21778	0.971983	-1.23973	0.215075
9430065F17Rik	3.34202	-1.78278	0.807879	-2.19301	0.0283065	0.163384
9430069I07Rik	0.285158	-0.793741	1.11044	-0.785832	0.431966
9430078K24Rik	0.349615	-0.875675	1.11151	-0.85601	0.391992
9430081H08Rik	7.42408	0.934469	0.615827	1.5136	0.130128	0.361534
9430083B18Rik	0.142911	-0.56987	1.10861	-0.567727	0.57022
9430085M18Rik	0.249665	-0.432656	1.11105	-0.4	0.689157
9430087J23Rik	0.368091	-0.620353	1.11305	-0.577191	0.563811
9430091E24Rik	2.87256	0.252277	0.74424	0.338629	0.734889	0.882472
9430092D12Rik	0.142911	-0.56987	1.10861	-0.567727	0.57022
9430097D07Rik	0.837133	-1.49151	1.15061	-1.42369	0.154535
9530003J23Rik	0.417855	-0.950064	1.11292	-0.922218	0.356415
9530003O04Rik	0.142911	-0.56987	1.10861	-0.567727	0.57022
9530018F02Rik	2.49239	0.332462	0.873079	0.377543	0.70577	0.866092
9530020I12Rik	0.487026	-1.10026	1.13122	-1.05056	0.293459
9530026F06Rik	3.26534	-1.17622	0.984822	-1.29163	0.196484	0.455087
9530026P05Rik	4.79504	-2.45776	0.946244	-2.68124	0.00733493	0.0838137
9530034A14Rik	0.12607	-0.174656	1.10945	-0.160667	0.872355
9530034E10Rik	2.04234	-1.32389	1.01069	-1.29297	0.196023	0.454433
9530036M11Rik	0.831618	-1.17185	1.11656	-1.20446	0.228411
9530036O11Rik	0.806443	-0.832265	1.15694	-0.738269	0.460351
9530046B11Rik	10.5365	-3.53958	0.760193	-4.64209	3.44895e-06	0.00424075
9530050K03Rik	1.03142	-1.66672	1.15461	-1.58476	0.113022
9530051G07Rik	0.142911	-0.56987	1.10861	-0.567727	0.57022
9530052C20Rik	13.7053	0.199741	0.581344	0.343571	0.731169	0.880224
9530052E02Rik	0.206389	-0.0095315	1.10954	-0.0102421	0.991828
9530053A07Rik	2.22448	-1.79288	1.1207	-1.59707	0.110251	0.331118
9530056E24Rik	6.90451	-0.840271	0.71094	-1.17564	0.239738	0.505108
9530056K15Rik	0.806718	-0.836166	1.11725	-0.777438	0.4369
9530059O14Rik	1.961	-1.90185	1.14289	-1.68418	0.0921468	0.300663
9530062K07Rik	3.59414	-1.01822	0.909947	-1.1352	0.256291	0.523796
9530068E07Rik	450.354	0.390178	0.294598	1.32438	0.185378	0.440839
9530077C05Rik	82.7545	0.00457148	0.323571	0.0141289	0.988727	0.995051
9530078K11Rik	1.2005	0.173204	0.955221	0.179394	0.857628
9530080O11Rik	0.19105	-0.0689935	1.11049	-0.0643184	0.948717
9530082P21Rik	5.90037	-2.32845	1.01091	-2.27142	0.0231217	0.148143
9530085L11Rik	3.81326	-0.446724	0.696094	-0.638699	0.523019	0.755726
9530085P06Rik	0.210215	-0.724406	1.10925	-0.687153	0.491987
9530086O07Rik	0.374807	-0.743296	1.11294	-0.696425	0.486163
9630001P10Rik	3.41046	-2.30572	0.983806	-2.32282	0.0201888	0.137595
9630002D21Rik	0.13738	-0.56987	1.10861	-0.558723	0.576351
9630010A21Rik	6.39418	-0.281294	0.798273	-0.351754	0.725023	0.877087
9630013D21Rik	5.51357	-0.929988	0.853073	-1.12319	0.261355	0.52982
9630014M24Rik	0.988324	-1.01661	1.15625	-1.11897	0.263153
9630028B13Rik	0.980238	1.48045	1.12324	1.32901	0.183844
9630028H03Rik	0.357277	-0.900399	1.11193	-0.866435	0.386251
9630028I04Rik	0.428732	-0.957362	1.11306	-0.931051	0.351827
9630041A04Rik	0.62183	-0.603621	1.12815	-0.533264	0.593851
9630050E16Rik	13.2973	-2.35984	0.731243	-3.21059	0.00132461	0.0364923
9830004L10Rik	8.57441	-1.45135	0.739474	-1.96869	0.0489892	0.215516
9830107B12Rik	10.9281	-0.333322	1.07282	-0.316147	0.751891	0.890331
9830132P13Rik	103.103	-1.08343	0.565262	-1.91842	0.0550578	0.229827
9830144P21Rik	377.159	-0.318741	0.467567	-0.681833	0.495345	0.7348
9830166K06Rik	0.623231	-1.29586	1.14435	-1.23209	0.217916
9930004E17Rik	1.01715	0.352387	1.01918	0.342269	0.732149
9930012K11Rik	3.74574	-1.20949	1.09832	-1.0947	0.273649	0.543437
9930014A18Rik	3.68894	0.234516	1.01939	0.227573	0.819978	0.923455
9930017N22Rik	3.79873	0.11571	0.886415	0.129814	0.896714	0.959128
9930021J03Rik	59.1388	-0.235045	0.314755	-0.746735	0.455224	0.705652
9930022D16Rik	0.357277	-0.900399	1.11193	-0.866435	0.386251
9930024M15Rik	23.1742	-0.840979	0.535336	-1.57014	0.116382	0.340627
9930038B18Rik	0.355073	-0.470256	1.11323	-0.436921	0.662168
9930104L06Rik	138.542	-0.0499337	0.405413	-0.123151	0.901987	0.961316
9930111J21Rik1	13.1186	-1.54206	0.968088	-1.74141	0.0816119	0.281341
9930111J21Rik2	86.956	-2.84479	0.554342	-5.12988	2.89931e-07	0.000859887
9930120I10Rik	11.2995	-1.11478	0.622209	-1.79536	0.0725962	0.26494
a	0.210606	-0.724725	1.10926	-0.687697	0.491644
A030001D20Rik	0.810375	-1.04801	1.11676	-1.02786	0.304015
A030003K21Rik	0.798972	-1.34834	1.15126	-1.30942	0.190391
A030005K14Rik	0.279948	-0.815746	1.11053	-0.782842	0.43372
A030005L19Rik	0.762773	0.473186	1.15053	0.408796	0.68269
A030012G06Rik	0.142911	-0.56987	1.10861	-0.567727	0.57022
A130006I12Rik	0.242999	0.217266	1.11161	0.190816	0.84867
A130010J15Rik	23.863	-0.354768	0.670221	-0.528687	0.597023	0.803027
A130012E19Rik	7.79339	-0.268535	0.597435	-0.449509	0.653064	0.837194
A130014A01Rik	7.92284	0.181203	0.787789	0.230879	0.817409	0.923007
A130023I24Rik	1.12891	-1.55335	1.15079	-1.57819	0.114522
A130048G24Rik	1.47546	-0.745706	1.13509	-0.743701	0.457057
A130050O07Rik	0.214366	-0.727339	1.10932	-0.692903	0.48837
A130051J06Rik	1.6244	0.207546	1.01822	0.20041	0.84116
A130071D04Rik	2.81916	-2.32734	1.08709	-2.24775	0.0245924	0.153175
A1bg	0.140122	-0.56987	1.10861	-0.563217	0.573287
A1cf	0.333424	-0.70491	1.1121	-0.659971	0.509273
A230001M10Rik	0.285821	-0.822137	1.11063	-0.78931	0.429931
A230004M16Rik	5.42935	-2.98785	0.969637	-3.02732	0.00246733	0.049725
A230005M16Rik	0.82284	-0.847468	1.14121	-0.727969	0.466633
A230006K03Rik	0.506341	-0.930561	1.15471	-0.929941	0.352401
A230009B12Rik	2.29582	-2.05673	1.13792	-2.04084	0.0412671	0.198365
A230020J21Rik	3.45383	1.36162	1.00591	1.32754	0.18433	0.439659
A230028O05Rik	0.35574	-0.087377	1.11357	-0.0781114	0.937739
A230051N06Rik	0.142911	-0.56987	1.10861	-0.567727	0.57022
A230052G05Rik	0.291953	-0.828551	1.11074	-0.795793	0.426152
A230056P14Rik	31.3076	0.829781	0.52027	1.59514	0.110681	0.331688
A230057D06Rik	14.8727	-1.96336	0.787155	-2.50602	0.01221	0.107392
A230059L01Rik	60.4353	-1.24751	0.586636	-2.13096	0.0330928	0.176077
A230060F14Rik	18.2932	-0.115871	0.483528	-0.239882	0.810422	0.92005
A230065N10Rik	1.19618	-1.47743	1.13951	-1.48247	0.138215
A230072C01Rik	8.3938	0.390763	0.628604	0.622604	0.533545	0.761871
A230072E10Rik	5.81202	-0.905004	0.782103	-1.15729	0.247153	0.513985
A230072I06Rik	0.428732	-0.957362	1.11306	-0.931051	0.351827
A230077H06Rik	14.4317	-2.83819	0.800419	-3.53567	0.000406748	0.0219692
A230081H15Rik	1.09384	-1.49588	1.15583	-1.38923	0.164763
A230083G16Rik	0.484607	-1.07231	1.12718	-1.03116	0.302466
A230083N12Rik	8.12268	-0.435665	0.693668	-0.635058	0.525391	0.757215
A230085B16Rik	5.95012	-1.79936	0.871717	-2.07472	0.0380122	0.190241
A230087F16Rik	2.43645	-2.55464	1.13341	-2.36418	0.01807	0.129698
A230103J11Rik	0.702555	-1.1803	1.14298	-1.04021	0.298241
A230103L15Rik	13.7068	-1.84194	0.839403	-2.20756	0.0272753	0.160716
A230103O09Rik	0.880391	-1.39371	1.15343	-1.35258	0.17619
A230107N01Rik	1.36282	-1.59577	1.15199	-1.40069	0.161306
A230108P19Rik	0.953808	-0.0873522	1.10008	-0.0779836	0.937841
A2m	2.24923	-2.28914	1.15524	-2.22561	0.0260402	0.157637
A2ml1	1.78259	-2.12541	1.1453	-1.93803	0.0526191	0.224223
A330009N23Rik	0.4171	-0.949517	1.11291	-0.921593	0.356741
A330015K06Rik	2.34136	-2.44785	1.09889	-2.30385	0.0212312	0.141502
A330023F24Rik	10.2409	-1.44063	0.878493	-1.63807	0.101407	0.316221
A330032B11Rik	24.5378	-0.647109	0.590907	-1.09981	0.271413	0.540911
A330033J07Rik	0.88177	-1.28871	1.15184	-1.20798	0.227055
A330035P11Rik	4.06034	-0.528128	0.698614	-0.756277	0.449483	0.701929
A330040F15Rik	0.846049	-0.947855	1.11668	-0.839118	0.401403
A330043C09Rik	0.487088	-0.998379	1.11381	-0.983691	0.325267
A330044P14Rik	24.8829	-2.0536	0.846167	-2.43501	0.0148913	0.118704
A330049N07Rik	4.67727	-2.41408	1.10178	-2.20093	0.027741	0.162073
A330058E17Rik	0.0983516	-0.261491	1.1088	-0.241715	0.809001
A330072L02Rik	0.203048	-0.713275	1.10917	-0.676932	0.498449
A330074H02Rik	0.670808	-1.11988	1.14502	-1.08092	0.279731
A330076C08Rik	6.39658	-2.71471	0.907224	-2.97828	0.00289873	0.0535647
A330076H08Rik	0.591952	-0.825868	1.15514	-0.78503	0.432436
A330084C13Rik	1.89734	-2.02186	1.03212	-2.0145	0.0439568	0.204088
A330094K24Rik	45.1328	-0.251853	0.436817	-0.576634	0.564187	0.782878
A330102I10Rik	0.266848	-0.58562	1.11109	-0.559426	0.575871
A3galt2	1.22031	-0.847495	1.13708	-0.777743	0.43672
A430005L14Rik	930.263	0.193531	0.224425	0.862329	0.388506	0.65193
A430010J10Rik	15.8915	-1.67735	0.705319	-2.39038	0.0168312	0.125792
A430018G15Rik	2.61508	-0.0205331	0.993369	-0.0204407	0.983692	0.993236
A430019L02Rik	1.64508	-1.23846	0.97361	-1.25537	0.209344
A430027C01Rik	10.7495	-1.9845	0.644175	-3.0667	0.00216433	0.0463332
A430027H14Rik	0.312252	-0.691369	1.11142	-0.672929	0.500993
A430028G04Rik	0.13738	-0.56987	1.10861	-0.558723	0.576351
A430033K04Rik	135.592	-0.799707	0.477292	-1.67497	0.0939404	0.303664
A430034D21Rik	0.34975	-0.894515	1.1118	-0.859551	0.390036
A430035B10Rik	8.69745	-0.0299347	0.670917	-0.0449858	0.964119	0.985722
A430050A11Rik	0.142911	-0.56987	1.10861	-0.567727	0.57022
A430057M04Rik	12.838	-1.16141	0.54685	-2.12053	0.0339613	0.178852
A430072C10Rik	0.142911	-0.56987	1.10861	-0.567727	0.57022
A430072P03Rik	0.818237	-1.33601	1.15026	-1.24519	0.213064
A430073D23Rik	10.7382	-1.93365	0.873911	-2.20457	0.0274842	0.161253
A430078I02Rik	1.06802	-0.923218	1.13325	-0.795286	0.426447
A430088P11Rik	1.74157	-2.09691	1.15653	-2.01974	0.0434107	0.203234
A430090L17Rik	2.58384	-0.841563	0.7959	-1.04788	0.294695	0.563774
A430093F15Rik	0.375723	-0.889665	1.11195	-0.878134	0.379871
A430103D13Rik	29.1179	0.272179	0.557821	0.487078	0.626203	0.8199
A430105J06Rik	0.179368	0.0663666	1.1107	0.0604651	0.951785
A430108G06Rik	1.51631	-0.543594	1.05553	-0.502751	0.61514
A430110C17Rik	2.38282	-0.983905	0.938084	-1.04638	0.295387	0.56459
A430110L20Rik	21.7317	-0.775109	0.711423	-1.09536	0.27336	0.543088
A4galt	14.1844	-0.772935	0.6878	-1.12908	0.258863	0.526695
A4gnt	0.255695	-0.512295	1.1109	-0.496478	0.619557
A530001N23Rik	1.92704	-1.56462	1.08938	-1.45677	0.145179	0.385707
A530010F05Rik	0.214366	-0.727339	1.10932	-0.692903	0.48837
A530010L16Rik	3.99475	-1.4809	1.08814	-1.35952	0.173983	0.42692
A530013C23Rik	2.08516	-0.472367	1.15381	-0.398823	0.690024	0.856991
A530016L24Rik	0.342833	-0.588062	1.11282	-0.582768	0.560049
A530017D24Rik	5.45453	-0.482498	0.725356	-0.668164	0.504029	0.741855
A530021J07Rik	0.571247	-0.693099	1.11185	-0.883432	0.377003
A530032D15Rik	1.46381	-1.04164	1.00907	-1.02302	0.306298
A530040E14Rik	14.2409	-2.27986	0.944638	-2.48505	0.0129533	0.110753
A530041M06Rik	31.1741	-0.246977	0.402678	-0.613846	0.539317	0.766546
A530046M15Rik	0.332821	-0.45476	1.11144	-0.504409	0.613974
A530053G22Rik	0.859734	-0.420736	1.15077	-0.456535	0.648006
A530058N18Rik	0.829777	-1.48729	1.15483	-1.34361	0.179074
A530058O07Rik	15.543	-2.27772	0.774016	-2.92951	0.00339498	0.0581632
A530064D06Rik	27.0567	-1.07098	0.863482	-1.2591	0.207994	0.467093
A530064N14Rik	5.91495	-0.286534	0.813309	-0.356793	0.721247	0.875017
A530065N20Rik	6.25905	-2.8481	1.11928	-2.60225	0.00926145	0.0942295
A530072M11Rik	0.678156	-1.22394	1.15695	-1.0875	0.276815
A530076I17Rik	0.561385	-0.989643	1.13503	-0.918501	0.358357
A530083I20Rik	23.6457	-2.02345	0.65467	-3.09151	0.0019914	0.0445022
A530083M17Rik	2.95544	1.78857	0.81598	2.15512	0.0311524	0.170576
A530088E08Rik	2.41794	-1.50176	1.04156	-1.45848	0.144708	0.385111
A530095I07Rik	0.10153	-0.275885	1.10887	-0.256034	0.797925
A630001G21Rik	26.4831	0.571719	0.605229	0.94279
A630001O12Rik	0.169581	-0.438117	1.1092	-0.421961	0.673053
A630010A05Rik	2.16521	-1.20313	0.991191	-1.1916	0.233419	0.497556
A630014C17Rik	0.701058	-1.34716	1.14519	-1.29091	0.196734
A630023A22Rik	0.290766	-0.809936	1.11058	-0.792946	0.427809
A630023P12Rik	1.30118	-2.25918	1.13531	-2.11911	0.0340808
A630031M04Rik	7.49193	-4.30735	1.0389	-4.30348	1.68133e-05	0.00783941
A630035G10Rik	2.42035	-1.92958	1.09069	-1.83651	0.0662828	0.251977
A630052C17Rik	22.8797	-0.432882	0.451324	-0.961088	0.336508	0.603158
A630072L19Rik	9.1735	-1.60767	0.635795	-2.53446	0.0112622	0.102929
A630072M18Rik	89.3734	-0.0914705	0.355306	-0.257479	0.796809	0.913372
A630073D07Rik	0.3905	-0.69098	1.11337	-0.667087	0.504717
A630076J17Rik	0.214366	-0.727339	1.10932	-0.692903	0.48837
A630081D01Rik	0.11527	0.232032	1.11008	0.21084	0.833012
A630089N07Rik	165.134	-0.689753	0.389555	-1.77052	0.0766407	0.272166
A630091E08Rik	0.752944	-1.24311	1.14932	-1.20019	0.230064
A630095N17Rik	1.00917	-0.821558	1.07399	-0.767737	0.442644
A730006G06Rik	1.50069	-2.23064	1.13761	-2.03029	0.0423276
A730009L09Rik	0.223315	-0.220928	1.11074	-0.206544	0.836366
A730011C13Rik	6.49144	-0.57257	0.61822	-0.923379	0.35581	0.622029
A730017L22Rik	22.9087	-1.91467	0.746914	-2.55357	0.0106626	0.100499
A730018C14Rik	0.140119	-0.56987	1.10861	-0.563213	0.57329
A730020E08Rik	0.364491	-0.732517	1.1462	-0.720282	0.471351
A730020M07Rik	1.01849	-0.670987	1.15669	-0.743675	0.457073
A730032A03Rik	1.65622	-1.04193	1.15175	-0.925834	0.354532	0.620649
A730035I17Rik	0.202828	-0.404344	1.1097	-0.429689	0.667422
A730036I17Rik	226.779	-0.151225	0.48322	-0.312992	0.754286	0.891515
A730043L09Rik	6.91086	-2.17451	1.08759	-2.00842	0.0445987	0.205765
A730045E13Rik	0.12708	-0.151623	1.10942	-0.140325	0.888403
A730046J19Rik	1.3539	-0.313138	1.02909	-0.298515	0.76531
A730049H05Rik	1.00053	-1.16704	1.15056	-1.05113	0.293197
A730060N03Rik	1.26744	-1.52754	1.14205	-1.53161	0.125619
A730061H03Rik	9.30945	0.0402115	0.55419	0.0725137	0.942193	0.977722
A730062M13Rik	0.27849	-0.814242	1.11051	-0.781216	0.434675
A730063M14Rik	3.59703	1.83749	0.810378	2.26702	0.0233891	0.149126
A730065G17Rik	0.354065	-0.897844	1.11187	-0.863466	0.387881
A730071L15Rik	0.694848	0.578666	1.14529	0.497189	0.619056
A730081D07Rik	4.55915	-1.53723	0.711142	-2.15437	0.0312112	0.170736
A730082K24Rik	1.08972	-1.30854	1.1535	-1.30255	0.192727
A730085K08Rik	0.572021	-0.0172823	1.13193	-0.0157767	0.987413
A730089K16Rik	420.508	-0.115153	0.334816	-0.343941	0.730891	0.880142
A730090N16Rik	1.28246	-1.86237	1.12743	-1.66121	0.0966713
A730091E23Rik	0.604195	-0.529501	1.15566	-0.44381	0.65718
A730098A19Rik	0.210065	-0.724217	1.10925	-0.686943	0.492119
A830005F24Rik	0.574852	-0.388345	1.12829	-0.332815	0.739274
A830008E24Rik	8.73121	-1.5759	0.843611	-1.85445	0.0636743	0.247021
A830009L08Rik	0.140118	-0.56987	1.10861	-0.563213	0.57329
A830018L16Rik	4.14631	-2.81294	1.00984	-2.82488	0.00472983	0.0688204
A830021F12Rik	8.48662	-1.06351	0.917482	-1.15664	0.247418	0.514167
A830035O19Rik	33.7158	-0.592221	0.626916	-0.947263	0.343505	0.610213
A830036E02Rik	1.29679	-1.3291	1.1076	-1.26873	0.204539
A830073O21Rik	3.05094	-2.09696	1.01258	-2.06492	0.0389308	0.192383
A830082K12Rik	13.5972	-0.857026	0.603274	-1.42576	0.153938	0.398216
A830082N09Rik	3.36351	-1.58688	1.03038	-1.52884	0.126303	0.355347
A830092H15Rik	0.214366	-0.727339	1.10932	-0.692903	0.48837
A930001A20Rik	0.742644	-0.744231	1.14921	-0.720758	0.471058
A930001M01Rik	5.08207	-1.21475	0.940548	-1.32744	0.184363	0.439659
A930002C04Rik	3.04946	-2.2631	1.13316	-2.26202	0.023696	0.149906
A930002H02Rik	0.268252	-0.803504	1.11037	-0.769597	0.441539
A930002H24Rik	0.102189	-0.290389	1.10894	-0.270599	0.786699
A930002I21Rik	0.142911	-0.56987	1.10861	-0.567727	0.57022
A930003A15Rik	0.927892	1.97869	1.10633	1.75772	0.0787957
A930003O13Rik	1.28942	-0.890195	1.0235	-0.890078	0.373424
A930004D18Rik	2.39259	-2.6209	1.13858	-2.49387	0.0126359	0.108948
A930004J17Rik	22.8259	0.391841	0.494194	0.793021	0.427766	0.685219
A930005G22Rik	0.753159	-0.98803	1.15694	-0.854863	0.392627
A930005H10Rik	17.2245	0.842861	0.504709	1.67192	0.094541	0.30483
A930006I01Rik	0.469686	-0.759449	1.11437	-0.734005	0.462946
A930006K02Rik	602.041	-0.295994	0.61738	-0.479548	0.631549	0.82377
A930006L05Rik	1.67393	-0.825186	1.10314	-0.76768	0.442677	0.696615
A930007A09Rik	3.39165	-2.42452	1.04066	-2.30816	0.0209904	0.140486
A930007I19Rik	2.5085	-2.75656	0.97779	-2.79153	0.00524595	0.0718697
A930012O16Rik	1.12607	-0.835547	1.02369	-0.802843	0.422065
A930014D07Rik	2.02772	0.018974	1.08786	0.020812	0.983396	0.993106
A930014E10Rik	0.669288	-1.10157	1.1435	-1.06581	0.28651
A930015D03Rik	13.06	0.398284	0.639594	0.622706	0.533478	0.761836
A930015P04Rik	0.113432	-0.209807	1.10906	-0.213189	0.83118
A930016O22Rik	1.07933	-1.74568	1.1349	-1.56337	0.117966
A930017K11Rik	1.56587	0.350238	1.02859	0.355397	0.722292
A930017M01Rik	0.666434	-1.00695	1.11397	-1.09255	0.274593
A930018P22Rik	4.04013	0.117857	0.845391	0.139421	0.889117	0.955541
A930019D19Rik	0.479003	-0.903545	1.15118	-0.799034	0.424271
A930024E05Rik	0.510321	-0.477268	1.12418	-0.460814	0.644932
A930027H12Rik	0.491632	-1.00106	1.11386	-0.987259	0.323515
A930027P06Rik	0.98946	-0.868682	1.11829	-1.03059	0.302735
A930028N01Rik	3.368	-0.980388	0.957286	-1.0145	0.310344	0.579162
A930029G22Rik	5.92071	0.104267	0.79508	0.130987	0.895786	0.958514
A930030B08Rik	1.48293	-2.25628	1.14679	-2.12866	0.0332823
A930031H19Rik	0.755426	-1.17159	1.14825	-1.10254	0.270228
A930032L01Rik	0.14167	-0.094985	1.10967	-0.0865604	0.931021
A930033H14Rik	0.890605	-1.66736	1.15623	-1.55928	0.118931
A930035D04Rik	0.912446	-0.0286455	1.00531	-0.028169	0.977527
A930036K24Rik	0.13738	-0.56987	1.10861	-0.558723	0.576351
A930037H05Rik	19.7715	0.329584	0.606736	0.543741	0.58662	0.796569
A930038B10Rik	0.772151	-1.41123	1.15523	-1.30395	0.19225
A930040O22Rik	0.319958	-0.695746	1.11184	-0.650523	0.515355
A930041C12Rik	0.412779	-0.727049	1.10932	-0.842244	0.399652
A930104D05Rik	0.420363	-0.951766	1.11296	-0.924208	0.355378
AA386476	5.51922	0.120947	0.698201	0.172594	0.86297	0.943567
AA387200	0.20607	-0.720174	1.10923	-0.681317	0.495671
AA387883	0.716679	-0.978992	1.15663	-0.861423	0.389005
AA388235	12.9043	-0.845179	0.888562	-0.96936	0.332366	0.599153
AA413626	1.34913	-1.42462	1.08991	-1.28038	0.200412
AA414992	0.881845	-0.014313	1.13488	-0.0124238	0.990088
AA465934	5.745	-1.53406	0.713632	-2.14963	0.0315844	0.171931
AA467197	0.961845	-1.44496	1.153	-1.46151	0.143875
AA474408	87.1728	-0.248442	0.546505	-0.455257	0.648925	0.834708
AA543401	0.410654	-0.634607	1.11387	-0.589039	0.555835
AA619741	0.349642	-0.894429	1.1118	-0.859451	0.390092
AA645442	0.428732	-0.957362	1.11306	-0.931051	0.351827
AA792892	0.493386	-0.657868	1.15249	-0.662599	0.507587
AA914427	1.7448	1.17851	0.924397	1.25442	0.209688	0.469241
AA986860	220.865	-0.323518	0.313438	-1.0321	0.302024	0.571574
Aaas	782.13	0.344493	0.279904	1.23075	0.218415	0.481486
Aacs	168.614	-0.248246	0.346712	-0.715885	0.474063	0.719534
Aadacl2fm1	0.140276	-0.56987	1.10861	-0.563414	0.573153
Aadacl2fm3	0.353162	-0.897161	1.11186	-0.862659	0.388325
Aadacl4fm1	0.214366	-0.727339	1.10932	-0.692903	0.48837
AAdacl4fm3	0.214366	-0.727339	1.10932	-0.692903	0.48837
Aadacl4fm4	0.627969	-1.0792	1.11514	-1.08792	0.276629
Aadacl4fm5	0.207666	-0.272407	1.11032	-0.254986	0.798734
Aadat	0.142911	-0.56987	1.10861	-0.567727	0.57022
Aagab	608.264	-0.0151312	0.231138	-0.0654628	0.947806	0.979113
Aak1	123.384	-0.610032	0.525385	-1.16116	0.245577	0.511954
Aamdc	42.833	0.634983	0.378867	1.67609	0.0937207	0.303328
Aamp	746.255	0.0106354	0.26705	0.0398269	0.968231	0.987317
Aanat	0.282168	-0.432609	1.11182	-0.471196	0.637501
Aar2	293.205	0.171828	0.271807	0.632137	0.527297	0.758301
Aard	0.291847	0.324705	1.13119	0.283065	0.777127
Aars	6759.55	0.202976	0.31869	0.63691	0.524183	0.756548
Aars2	110.268	0.37586	0.609766	0.616154	0.537793	0.765051
Aarsd1	439.176	0.555146	0.343828	1.61449	0.106422	0.325168
Aasdh	86.0724	0.580681	0.453318	1.28056	0.200348	0.45859
Aasdhppt	247.665	0.557159	0.310554	1.79395	0.0728218	0.265485
Aass	2.35106	-2.45591	1.10314	-2.29589	0.0216821	0.143612
Aatf	177.901	0.548802	0.625018	0.877746	0.380081	0.643841
Aatk	15.8917	-3.09361	0.839695	-3.66294	0.000249341	0.0188809
AB041806	12.2093	-1.07658	0.659336	-1.63592	0.101857	0.316878
AB124611	13.12	-1.05267	0.918848	-1.1558	0.247765	0.51455
Abat	214.168	-0.867426	0.509715	-1.70167	0.0888168	0.295751
Abca1	9.41936	-1.78937	1.01497	-1.75171	0.0798241	0.277761
Abca12	1.74201	-1.6223	1.12902	-1.43752	0.15057	0.393153
Abca13	3.11959	-2.23869	0.98618	-2.28126	0.0225332	0.146038
Abca14	0.39856	-0.459377	1.11381	-0.490085	0.624074
Abca15	0.357277	-0.900399	1.11193	-0.866435	0.386251
Abca16	0.875138	-1.40441	1.15499	-1.35343	0.175918
Abca17	2.03401	-2.15765	1.14242	-1.9623	0.0497277	0.217082
Abca2	19.2429	-1.38322	0.83706	-1.64682	0.0995949	0.313613
Abca3	1204.26	-0.285235	0.321689	-0.886665	0.375259	0.63891
Abca4	10.0583	-0.839635	1.04969	-0.803766	0.421532	0.679823
Abca5	1.71957	-0.208965	1.11955	-0.180879	0.856462	0.940536
Abca6	0.631656	-1.08094	1.11517	-1.09022	0.275615
Abca7	2071.13	-0.429297	0.332933	-1.28945	0.197241	0.455714
Abca8a	1.05159	-0.857215	1.11614	-1.20691	0.227465
Abca8b	0.5357	-0.618923	1.12632	-0.601364	0.547598
Abca9	1.67389	-1.84466	1.06963	-1.83323	0.0667677	0.253063
Abcb10	21455.7	-0.501655	0.344991	-1.45411	0.145917	0.386534
Abcb11	0.556583	-1.04073	1.11453	-1.03831	0.299126
Abcb1a	0.265835	-0.80062	1.11032	-0.766564	0.443341
Abcb1b	4.57883	-0.868507	0.861608	-1.00656	0.314146	0.582388
Abcb4	5607.26	-0.168222	0.357688	-0.470306	0.638137	0.828698
Abcb5	0.328231	-0.861711	1.1112	-0.831867	0.405484
Abcb6	3603.63	-0.172579	0.302851	-0.569845	0.568783	0.785709
Abcb7	315.433	-0.467987	0.252225	-1.85558	0.0635131	0.246664
Abcb8	223.332	0.115442	0.601133	0.191986	0.847753	0.936403
Abcb9	920.673	-0.57793	0.505566	-1.14323	0.252943	0.520842
Abcc1	147.492	-0.551685	0.592185	-0.931233	0.351733	0.618254
Abcc10	16.365	-0.389423	0.571044	-0.680567	0.496145	0.735315
Abcc12	1.02368	-0.643952	1.06259	-0.614464	0.538909
Abcc2	5.36389	-3.1829	1.12624	-3.06885	0.00214881	0.0462884
Abcc3	138.589	-0.499585	0.462682	-1.07995	0.280166	0.549383
Abcc4	218.279	-0.347486	0.319658	-1.08686	0.2771	0.546129
Abcc5	311.69	-0.357337	0.339396	-1.05287	0.292399	0.561746
Abcc6	1.46693	-1.64975	1.14688	-1.65344	0.0982413
Abcc8	4.27058	-3.11823	1.12071	-2.94687	0.00321006	0.0569522
Abcc9	4.83165	-0.696323	0.915615	-0.763471	0.445183	0.698468
Abcd1	60.791	-1.07766	0.595801	-1.80879
Abcd2	12.1609	-1.85014	0.970111	-1.90798	0.0563943	0.233381
Abcd3	81.1646	0.00382818	0.687006	0.00557241	0.995554	0.997997
Abcd4	28.9908	-1.22657	0.603661	-2.02794	0.0425666	0.200914
Abce1	1182.49	0.595648	0.407523	1.46157	0.143858	0.38409
Abcf1	1197.42	0.155625	0.221837	0.701512	0.482984	0.725849
Abcf2	984.456	0.683605	0.424065	1.61195	0.106974	0.326238
Abcf3	442.146	0.19635	0.370212	0.530331	0.595882	0.802379
Abcg1	11.9635	-2.53724	0.6522	-3.88796	0.000101089	0.0135716
Abcg2	6954.23	0.101447	0.405525	0.250164	0.802461	0.916313
Abcg3	4.25302	-1.29077	1.07321	-1.35185	0.176425	0.429713
Abcg4	2810.94	-0.282517	0.280897	-1.00577	0.314528	0.582839
Abcg5	2.6117	-2.39333	1.15234	-2.26196	0.0236996	0.149906
Abhd1	8.14333	0.349164	0.651247	0.536938	0.591311	0.798905
Abhd10	203.731	0.279074	0.219997	1.26847	0.20463	0.46334
Abhd11	136.006	0.985103	0.640849	1.5364	0.124441	0.353235
Abhd11os	0.13738	-0.56987	1.10861	-0.558723	0.576351
Abhd12	121.074	0.304793	0.296552	1.02759	0.304142	0.573145
Abhd12b	3.6632	-2.2981	0.982052	-2.3755	0.0175252	0.128684
Abhd13	88.7609	-0.176052	0.438629	-0.401271	0.68822	0.855951
Abhd14a	39.2805	0.417124	0.835045	0.49851	0.618124	0.814599
Abhd14b	4.61628	-0.262859	1.00188	-0.263038
Abhd15	9.8157	-3.20642	0.839927	-3.79332	0.000148644	0.015115
Abhd16a	3141.91	-0.161034	0.222496	-0.723763	0.469211	0.716705
Abhd16b	6.817	-2.95016	0.953656	-3.05607	0.00224259	0.047118
Abhd17a	862.092	0.146643	0.226968	0.646089	0.518222	0.753109
Abhd17b	23.7923	-0.551152	0.62497	-0.880802
Abhd17c	148.203	0.48617	0.559517	0.86861	0.385061	0.648142
Abhd18	155.574	0.19787	0.662748	0.298971	0.764962	0.896798
Abhd2	115.938	-0.179788	0.391573	-0.459277	0.646035	0.833199
Abhd3	0.125944	-0.0830691	1.10977	-0.0830727	0.933794
Abhd4	9099.91	-0.171307	0.733481	-0.233552	0.815332	0.922024
Abhd5	585.249	-0.4101	0.35155	-1.16662	0.243365	0.510032
Abhd6	1.00018	-0.440314	1.15628	-0.372254	0.709704
Abhd8	183.386	0.00263501	0.254977	0.0103373	0.991752	0.996343
Abi1	224.897	0.408094	0.378324	1.07895	0.280608	0.549755
Abi2	34.1862	-0.634994	0.543512	-1.16822	0.242718	0.509309
Abi3	106.384	-0.561639	0.572141	-0.982697	0.325757	0.593656
Abi3bp	0.866337	-1.11232	1.1568	-0.965072	0.334509
Abitram	122.104	0.615709	0.499891	1.23109	0.218289	0.481344
Abl1	166.777	-0.354164	0.42891	-0.825535	0.409068	0.669496
Abl2	17.9944	-0.816883	0.615419	-1.32509	0.18514	0.440603
Ablim1	24.1556	-2.75141	0.940857	-2.95132	0.00316423	0.0565336
Ablim2	4.70712	-2.35797	1.10813	-2.29471	0.0217497	0.143612
Ablim3	1.40268	-1.70138	1.11934	-1.66843	0.095231
Abo	0.493824	-1.0023	1.11388	-0.988933	0.322696
Abr	17.3691	-2.99925	0.847573	-3.52239	0.00042768	0.02245
Abra	1.56971	-2.09264	1.10978	-1.91928	0.0549495
Abracl	35.0542	0.851467	0.512905	1.65702	0.0975149	0.30976
Abraxas1	117.287	0.443696	0.372673	1.19102	0.233644	0.497556
Abraxas2	162.684	0.309529	0.347195	0.891423	0.372702	0.637102
Abt1	252.631	0.572711	0.240267	2.38349	0.0171492	0.127207
Abtb1	8226.35	-0.207714	0.604987	-0.343338	0.731344	0.880338
Abtb2	77.1002	-0.119189	0.529749	-0.225185	0.821836	0.924188
Acaa1a	165.314	0.21232	0.467087	0.454486	0.649479	0.835199
Acaa1b	0.200042	0.306348	1.11059	0.30519	0.760222
Acaa2	1066.65	0.199577	0.387437	0.515108	0.606478	0.807469
Acaca	52.8532	-0.0674083	0.618181	-0.108981	0.913217	0.965747
Acacb	6.08499	-1.68886	0.968761	-1.72733	0.0841082	0.286451
Acad10	31.6551	-1.98113	0.679826	-2.917	0.00353421	0.0592754
Acad11	57.9034	-0.141427	0.46133	-0.306633	0.759122	0.893797
Acad12	15.26	-2.26958	0.711303	-3.19428	0.00140181	0.0374552
Acad8	60.6893	-0.217926	0.684508	-0.318134	0.750384	0.88973
Acad9	469.387	-0.573021	0.462975	-1.2376	0.215863	0.477831
Acadl	1507.55	0.0345066	0.249901	0.138081	0.890176	0.956185
Acadm	160.085	-0.0927426	0.546972	-0.169525	0.865383	0.944233
Acads	79.6887	-0.434677	0.754827	-0.57533	0.565068	0.78336
Acadsb	243.503	0.00895784	0.411766	0.0217594	0.98264	0.992596
Acadvl	1261.61	0.18801	0.172356	1.09082	0.275351	0.544491
Acan	1.35739	-2.29828	1.13992	-2.14892	0.0316409
Acap1	84.2807	-1.53626	0.852966	-1.80304
Acap2	54.9013	-0.605728	0.395165	-1.53247	0.125406	0.353942
Acap3	799.846	0.00714438	0.283573	0.0251957	0.979899	0.991684
Acat1	1051.54	0.00784604	0.246263	0.0318613	0.974583	0.99035
Acat2	438.657	0.340768	0.298642	1.14102	0.25386	0.521583
Acat3	2.62488	0.245992	0.907475	0.272489	0.785246	0.907249
Acbd3	229.298	-0.272551	0.18691	-1.45818	0.14479	0.385191
Acbd4	433.351	-0.151138	0.429865	-0.35165	0.725101	0.877087
Acbd5	752.443	-0.589487	0.559316	-1.05411	0.291832	0.561109
Acbd6	169.013	0.724402	0.659654	1.09793	0.272234	0.541577
Acbd7	0.225874	0.493881	1.11164	0.426383	0.669829
Accs	5.9038	-2.0508	1.03075	-1.98582	0.0470528	0.211711
Accsl	0.499101	-1.00864	1.11397	-0.995801	0.319347
Acd	333.709	0.535989	0.44555	1.20292	0.229008	0.493665
Ace	0.896571	-1.17489	1.12203	-1.24657	0.212554
Ace2	4.95289	-1.45436	0.893033	-1.62756	0.103619	0.320343
Ace3	1.12803	-1.80593	1.15672	-1.70076	0.0889889
Acer1	4.98975	-2.3656	0.92232	-2.55763	0.0105389	0.100083
Acer2	14.9631	-1.16515	0.763348	-1.52872	0.126334	0.355376
Acer3	310.537	0.452398	0.329784	1.37177	0.170137	0.420907
Ache	1900.59	-0.507379	0.444402	-1.14174	0.253562	0.521465
Acin1	1511.11	-0.409282	0.409323	-0.999955	0.317332	0.58572
[truncated: 33,326 more rows]

## Sheet: Kegg_result
	ID	Description	setSize	enrichmentScore	NES	pvalue	p.adjust	qvalues	rank	leading_edge	core_enrichment
mmu04010	mmu04010	MAPK signaling pathway	283	-0.448094	-1.42534	9.999e-05	0.00086709	0.000504912	8303	tags=32%, list=24%, signal=25%	Erbb2/Pdgfa/Angpt4/Il1r1/Fgfr4/Efna1/Mapk11/Flna/Mapk8ip1/Cacna1e/Pdgfb/Egf/Fgf10/Tgfbr1/Tnfrsf1a/Nfatc1/Cacng3/Cacna1h/Tgfb3/Dusp9/Fgf15/Efna4/Pak1/Dusp6/Fgfr2/Igf1/Mef2c/Cacng2/Map3k2/Rasgrp1/Egfr/Map4k3/Cacna1s/Dusp2/Csf1/Cd14/Rasgrp2/Flnc/Rasgrf2/Fgf5/Ppp3cc/Ptpn5/Cacna1d/Ntrk2/Fgfr1/Fgf3/Fgf4/Rras2/Ngfr/Mecom/Flt3/Kdr/Klk1b4/Cacna1i/Cacna1b/Pla2g4e/Gadd45b/Prkcb/Pla2g4f/Ppp3r2/Mapk10/Pdgfrb/…
mmu04015	mmu04015	Rap1 signaling pathway	204	-0.479042	-1.50707	9.999e-05	0.00086709	0.000504912	8266	tags=37%, list=23%, signal=29%	Pdgfa/Angpt4/Adcy3/Fgfr4/Efna1/Mapk11/Vav3/Rgs14/Pdgfb/Egf/Fgf10/Fgf15/Efna4/Adcy4/Drd2/Fgfr2/Igf1/Calml4/Farp2/Vav1/Egfr/Cnr1/Sipa1l2/Lcp2/Csf1/Afdn/Rasgrp2/Rassf5/Bcar1/Fgf5/Gnao1/Fgfr1/Fgf3/Fgf4/Plcb2/Magi3/Prkcz/Src/Adcy5/Ngfr/Kdr/Klk1b4/Pik3cd/Vav2/Plce1/Itgal/Rapgef4/Grin1/Pard3/Prkcb/Adcy1/Pdgfrb/Adcy8/Csf1r/Pdgfd/Tln2/Prkcg/Fgf1/Fgf22/Flt1/Magi2/Dock4/Plcb1/Pgf/Evl/Adora2a/Rasgrp3/Pdgfra/…
mmu04020	mmu04020	Calcium signaling pathway	226	-0.529361	-1.671	9.999e-05	0.00086709	0.000504912	8596	tags=46%, list=24%, signal=35%	Ednrb/Pde1a/Casq2/Erbb2/Pdgfa/Itpr1/Camk2g/Adcy3/Phkg1/Phka1/Pde1c/Cckbr/Fgfr4/Nos3/Grm1/Cacna1e/Atp2a3/Pdgfb/Egf/Fgf10/Pde1b/Cacna1h/Fgf15/Ptafr/Pln/Adcy4/Trdn/Hrh1/Htr5b/Ptgfr/Ret/Fgfr2/Calml4/Atp2a1/Nos2/Ntrk3/Orai2/Egfr/Cacna1s/Drd1/Cysltr1/Fgf5/Grin2d/Mylk/Ppp3cc/Cacna1d/Ntrk2/Fgfr1/Adra1d/Fgf3/Bdkrb2/Fgf4/Plcb2/Ednra/Ryr1/Htr5a/Slc8a3/Tacr1/Kdr/Klk1b4/Oxtr/Cacna1i/Cacna1b/Plce1/Htr2b/P2rx7/…
mmu04022	mmu04022	cGMP-PKG signaling pathway	167	-0.506017	-1.57892	9.999e-05	0.00086709	0.000504912	8568	tags=40%, list=24%, signal=31%	Oprd1/Gucy1b1/Irs1/Adra2c/Itpr1/Adcy3/Nos3/Kcnma1/Atp2a3/Pik3cg/Creb3l1/Adra2a/Nfatc1/Gata4/Pln/Adcy4/Pde2a/Kcnmb3/Calml4/Atp2a1/Mef2c/Cacna1s/Kcnj8/Rgs2/Mylk/Ppp3cc/Nfatc4/Cacna1d/Adra1d/Bdkrb2/Plcb2/Prkce/Ednra/Adcy5/Creb3l3/Adora1/Slc8a3/Fxyd2/Kng1/Prkg1/Pde5a/Npr2/Adra2b/Atp1a2/Adora3/Ppp3r2/Adcy1/Adcy8/Myh6/Cacna1f/Pik3r5/Itpr3/Atp2b2/Nfatc2/Plcb1/Atp1b1/Atp1a3/Cngb1/Myh7/Gnaq/Adra1a/Prkg2/G…
mmu04024	mmu04024	cAMP signaling pathway	205	-0.510902	-1.60733	9.999e-05	0.00086709	0.000504912	7421	tags=36%, list=21%, signal=28%	Atp2a3/Creb3l1/Sstr2/Nfatc1/Pld1/Cnga2/Pak1/Pln/Adcy4/Drd2/Hcn4/Calml4/Atp2a1/Gabbr2/Vav1/Hcar2/Cacna1s/Drd1/Afdn/Edn3/Grin2d/Gria2/Cacna1d/Gli3/Gabbr1/Rras2/Ednra/Adcy5/Creb3l3/Gphb5/Adora1/Fxyd2/Vipr2/Ptger2/Oxtr/Pik3cd/Vav2/Pld2/Crhr2/Plce1/Atp1a2/Htr1d/Tshb/Npy1r/Gria3/Grin3b/Rapgef4/Grin1/Adcy1/Mapk10/Adcy8/Cacna1f/Adcy10/Camk2a/Gria1/Crhr1/Glp1r/Atp2b2/Ryr2/Camk2d/Ppara/Atp1b1/Atp1a3/Adcyap…
mmu04071	mmu04071	Sphingolipid signaling pathway	123	-0.50535	-1.55351	9.999e-05	0.00086709	0.000504912	8348	tags=32%, list=24%, signal=24%	S1pr4/Acer2/Nos3/Mapk11/Tnfrsf1a/Pld1/Sptlc3/Cers3/Gm2446/Cers5/Ppp2r2c/Ms4a2/S1pr1/Cers4/Bdkrb2/Plcb2/Prkce/Prkcz/Adora1/Kng1/Smpd2/Pik3cd/Pld2/S1pr3/Degs2/Prkcb/Adora3/Mapk10/Acer1/Bcl2/Prkcg/Ppp2r2b/Asah2/Plcb1/S1pr5/S1pr2/Gnaq/Map3k5
mmu04080	mmu04080	Neuroactive ligand-receptor interaction	323	-0.465102	-1.486	9.999e-05	0.00086709	0.000504912	10607	tags=50%, list=30%, signal=36%	Gria4/Grm3/Adra1b/Galr3/Htr1b/Tbxa2r/Taar7a/Ltb4r1/Hrh3/Tac1/Chrnd/P2rx5/Insl3/Hc/P2ry14/Chrna7/Rln1/Trh/Lpar4/Tac4/Gcgr/Chrnb4/Mc5r/Rxfp3/Gal/Pgr15l/Pth1r/Rxfp2/Gpr35/Ednrb/Oprl1/Pth2r/Glp2r/P2ry10/Oprd1/F2rl3/S1pr4/Qrfpr/Lypd6/Adra2c/Calcrl/Grm8/Pate1/Taar7e/Oprk1/Cckbr/Qrfp/P2ry2/Brs3/Npsr1/Agt/Grm1/Adra2a/Fpr2/Sstr2/Rxfp4/Gabra1/Chrnb2/Gh/Mc3r/Lypd6b/Plg/Chrna3/P2ry4/Ptafr/F2rl1/Drd2/Hrh1/Htr…
mmu04151	mmu04151	PI3K-Akt signaling pathway	332	-0.464465	-1.48501	9.999e-05	0.00086709	0.000504912	9211	tags=37%, list=26%, signal=28%	Lpar4/Fasl/Angpt1/Bdnf/Itga1/Thbs2/Kit/Lamc1/Itga2/Jak3/Tlr2/Igf2/Erbb2/Irs1/Pdgfa/Angpt4/Gys1/Pck1/Csf3r/Fgfr4/Efna1/Nos3/Gng2/Pik3cg/Creb3l1/Pdgfb/Egf/Fgf10/Pkn3/Itga11/Col4a4/Gh/Gm2446/Il6ra/Fgf15/Efna4/Col4a1/Pik3ap1/Gng4/Ghr/Il4ra/Col4a2/Sgk2/Fgfr2/Tcl1b2/Ppp2r2c/Igf1/Col2a1/Itgb5/Tcl1/Egfr/Lama1/Csf1/Vtn/Cd19/Rxra/Fgf5/Col6a2/Lamc2/G6pc/Ntrk2/Col6a4/Fgfr1/Fgf3/Il7/Prkaa2/Fgf4/Tnr/Creb3l3/Ng…
mmu04261	mmu04261	Adrenergic signaling in cardiomyocytes	147	-0.506394	-1.57116	9.999e-05	0.00086709	0.000504912	8014	tags=44%, list=23%, signal=34%	Cacng1/Cacnb1/Atp1a4/Adra1b/Kcnq1/Mapk12/Cacng4/Rapgef3/Creb3l2/Cacna2d2/Tpm4/Camk2g/Adcy3/Myl2/Mapk11/Agt/Atp2a3/Pik3cg/Creb3l1/Cacng3/Gm2446/Pln/Adcy4/Tpm2/Ppp2r2c/Calml4/Atp2a1/Cacng2/Cacna1s/Cacna1d/Adra1d/Plcb2/Adcy5/Creb3l3/Slc8a3/Fxyd2/Atp1a2/Rapgef4/Adcy1/Adcy8/Myh6/Cacna1f/Bcl2/Scn4b/Pik3r5/Camk2a/Atp2b2/Ppp2r2b/Ryr2/Camk2d/Plcb1/Atp1b1/Atp1a3/Camk2b/Myh7/Gnaq/Tnnt2/Adra1a/Cacna2d4/Cacnb…
mmu04360	mmu04360	Axon guidance	179	-0.533407	-1.66876	9.999e-05	0.00086709	0.000504912	11391	tags=53%, list=32%, signal=36%	Epha2/Unc5b/Myl9/Ntng2/Bmpr1b/Sema4d/Trpc6/Pard6g/Slit2/4930544G11Rik/Epha6/Plcg1/Ssh1/Epha5/Limk1/Epha8/Wnt4/Sema3c/Dpysl5/Unc5a/Rgma/Camk2g/Ngef/Sema3a/Efna1/Rhod/Neo1/Lrrc4c/Cxcl12/Ssh2/Fzd3/Robo1/Slit1/Sema4g/Fes/Efna4/Pak1/Sema7a/Ntng1/Plxnb3/Sema6a/Sema3b/Sema3d/Sema6b/Slit3/Ablim3/Unc5d/Ephb4/Ppp3cc/Plxna4/Nfatc4/Sema3e/Nrp1/Sema4a/Epha4/Prkcz/Src/Sema5a/Ntn1/Ephb3/Plxna3/Plxnb2/Boc/Epha7/…
mmu04510	mmu04510	Focal adhesion	199	-0.528239	-1.66046	9.999e-05	0.00086709	0.000504912	8725	tags=39%, list=25%, signal=30%	Thbs2/Lamc1/Itga2/Erbb2/Pdgfa/Myl2/Flna/Vav3/Pdgfb/Egf/Itga11/Col4a4/Pak1/Col4a1/Shc3/Col4a2/Igf1/Vav1/Col2a1/Itgb5/Egfr/Lama1/Vtn/Flnc/Bcar1/Parva/Mylk/Col6a2/Lamc2/Col6a4/Tnr/Src/Itgb4/Cav2/Kdr/Pak3/Pik3cd/Vav2/Thbs4/Col6a6/Chad/Itgb8/Prkcb/Mapk10/Pdgfrb/Lamb1/Pdgfd/Bcl2/Lamb3/Tln2/Lama4/Prkcg/Thbs3/Flt1/Col6a5/Pgf/Lama2/Flnb/Lamc3/Tnxb/Itga3/Pdgfra/Tnc/Itga7/Col1a2/Dock1/Lama3/Rasgrf1/Itga9/Ca…
mmu04514	mmu04514	Cell adhesion molecules	152	-0.520277	-1.61737	9.999e-05	0.00086709	0.000504912	9591	tags=50%, list=27%, signal=37%	Icosl/Cldn8/H2-M5/Cdh2/Gm11127/Mag/Negr1/Tigit/Cldn23/Siglec1/Cd8b1/Sell/H2-Q6/Igsf11/H2-Q4/Nlgn3/Icos/Sele/Neo1/Ncam2/Lrrc4c/Cldn19/Cldn14/Ntng1/H2-Eb1/Cldn5/Cd22/Ptprc/Cldn2/Nectin1/Cd276/Ptprf/Vcam1/H2-DMb1/Cntnap1/F11r/Pvr/Cd34/Cd4/Nlgn1/Cd2/H2-Aa/H2-T3/H2-Q7/Pecam1/Cd8a/Icam1/Nectin3/Itgal/Jam3/H2-Ob/Cadm1/Itgb8/H2-Ab1/H2-DMb2/Cldn15/Cntn1/Ptprm/Cd80/Cd86/H2-Oa/Alcam/Nrxn3/Glycam1/Itga9/Cd40…
mmu04640	mmu04640	Hematopoietic cell lineage	90	-0.575626	-1.73941	9.999e-05	0.00086709	0.000504912	8725	tags=52%, list=25%, signal=39%	Kit/Cd7/Itga2/Cd8b1/Il1r1/Csf3r/Cd5/Mme/Dntt/Il6ra/Il4ra/Thpo/H2-Eb1/Cd22/Csf1/Cd14/Il1r2/Cd19/Il11/H2-DMb1/Cd3g/Il7/Cd34/Cd4/Cd3d/Cd2/H2-Aa/Cd8a/Cr2/Flt3/Il7r/H2-Ob/Il6/H2-Ab1/Csf1r/Anpep/H2-DMb2/Cd3e/Ms4a1/Il2ra/Itga3/Il5ra/H2-Oa/Fcer2a/Cd38/Siglech
mmu04659	mmu04659	Th17 cell differentiation	99	-0.565695	-1.71848	9.999e-05	0.00086709	0.000504912	7870	tags=41%, list=22%, signal=32%	Mapk11/Tgfbr1/Nfatc1/Il6ra/Il17f/Irf4/Cd247/Il27ra/Il4ra/Rara/H2-Eb1/Rxra/H2-DMb1/Ppp3cc/Cd3g/Il12rb1/Cd4/Cd3d/H2-Aa/Ebi3/Il21r/Ahr/H2-Ob/Nfkbie/Il6/Ppp3r2/Gata3/Mapk10/H2-Ab1/Zap70/H2-DMb2/Cd3e/Nfatc2/Il2ra/H2-Oa/Tbx21/Rora/Tgfbr2/Il2rb/Il6st
mmu04713	mmu04713	Circadian entrainment	94	-0.565325	-1.71244	9.999e-05	0.00086709	0.000504912	8224	tags=47%, list=23%, signal=36%	Itpr1/Camk2g/Adcy3/Per3/Gng2/Kcnj9/Cacna1h/Adcy4/Gng4/Calml4/Grin2d/Gria2/Cacna1d/Gnao1/Kcnj5/Plcb2/Adcy5/Ryr1/Prkg1/Cacna1i/Gria3/Rasd1/Grin1/Prkcb/Adcy1/Adcy8/Adcy10/Nos1/Camk2a/Prkcg/Itpr3/Gria1/Ryr2/Camk2d/Plcb1/Adcyap1r1/Camk2b/Gnaq/Prkg2/Grin2b/Gucy1a1/Ryr3/Kcnj6
mmu04724	mmu04724	Glutamatergic synapse	111	-0.522698	-1.59793	9.999e-05	0.00086709	0.000504912	4077	tags=32%, list=12%, signal=29%	Ppp3cc/Gria2/Grik3/Cacna1d/Gnao1/Plcb2/Adcy5/Dlgap1/Shank2/Slc1a3/Pld2/Pla2g4e/Gria3/Grin3b/Grin1/Prkcb/Pla2g4f/Grik2/Ppp3r2/Adcy1/Adcy8/Grm4/Grik4/Prkcg/Itpr3/Gria1/Slc1a1/Plcb1/Grk3/Grin3a/Grik1/Grm2/Gnaq/Grin2b/Grm5
mmu04725	mmu04725	Cholinergic synapse	108	-0.496868	-1.5168	9.999e-05	0.00086709	0.000504912	8360	tags=39%, list=24%, signal=30%	Itpr1/Camk2g/Adcy3/Gng2/Chat/Pik3cg/Creb3l1/Chrnb2/Chrna3/Adcy4/Gng4/Cacna1s/Kcnq5/Cacna1d/Gnao1/Plcb2/Adcy5/Creb3l3/Kcnj14/Pik3cd/Cacna1b/Chrna6/Prkcb/Adcy1/Adcy8/Cacna1f/Bcl2/Kcnj12/Pik3r5/Camk2a/Prkcg/Itpr3/Camk2d/Plcb1/Camk2b/Gnaq/Kcnq2/Pik3r6/Kcnq3/Creb5/Kcnj6
mmu04750	mmu04750	Inflammatory mediator regulation of TRP channels	122	-0.502457	-1.54398	9.999e-05	0.00086709	0.000504912	10655	tags=50%, list=30%, signal=35%	Cyp2c68/Prkcd/Mapk12/Asic5/Plcg1/Cyp4a31/Cyp2c29/Pla2g4b/Cyp4a12a/Cyp2c50/Alox12e/Itpr1/Camk2g/Adcy3/Il1r1/Trpm8/P2ry2/Cyp2c70/Cyp2c65/Mapk11/Cyp2c38/Alox12/F2rl1/Adcy4/Hrh1/Igf1/Calml4/Trpv4/Asic1/Cyp2j9/Trpv3/Asic3/Bdkrb2/Plcb2/Prkce/Src/Adcy5/Kng1/Asic2/Ptger2/Prkch/Klk1b4/Cyp2j13/Pik3cd/Htr2b/Trpv1/Plcg2/Pla2g4e/Prkcb/Pla2g4f/Adcy1/Mapk10/Adcy8/Camk2a/Prkcg/Itpr3/Camk2d/Plcb1/Camk2b/Gnaq
mmu04921	mmu04921	Oxytocin signaling pathway	148	-0.532981	-1.65436	9.999e-05	0.00086709	0.000504912	8224	tags=40%, list=23%, signal=31%	Itpr1/Camk2g/Adcy3/Nos3/Pik3cg/Kcnj9/Prkag3/Nfatc1/Cacng3/Adcy4/Calml4/Mef2c/Cacng2/Egfr/Cacna1s/Rgs2/Prkag2/Mylk/Ppp3cc/Nfatc4/Cacna1d/Gnao1/Kcnj5/Prkaa2/Plcb2/Src/Adcy5/Ryr1/Kcnj14/Npr2/Oxtr/Pla2g4e/Prkcb/Pla2g4f/Ppp3r2/Adcy1/Adcy8/Cacna1f/Kcnj12/Pik3r5/Camk2a/Prkcg/Itpr3/Ryr2/Nfatc2/Camk2d/Plcb1/Camk2b/Gnaq/Cacna2d4/Gucy1a1/Cacnb3/Pik3r6/Ryr3/Cd38/Cacnb2/Kcnj6/Mylk4
mmu04925	mmu04925	Aldosterone synthesis and secretion	95	-0.526213	-1.59516	9.999e-05	0.00086709	0.000504912	8105	tags=41%, list=23%, signal=32%	Itpr1/Camk2g/Adcy3/Agt/Creb3l1/Hsd3b3/Cacna1h/Cyp11a1/Adcy4/Pde2a/Calml4/Cacna1s/Dagla/Cacna1d/Kcnj5/Plcb2/Prkce/Adcy5/Creb3l3/Cacna1i/Atp1a2/Prkcb/Adcy1/Adcy8/Cacna1f/Camk2a/Prkcg/Itpr3/Atp2b2/Camk2d/Plcb1/Hsd3b2/Atp1b1/Atp1a3/Kcnk9/Camk2b/Gnaq/Creb5
mmu04934	mmu04934	Cushing syndrome	155	-0.478408	-1.48842	9.999e-05	0.00086709	0.000504912	9645	tags=39%, list=27%, signal=29%	Kcnk3/Nr5a1/Creb3l2/Apc/Wnt8a/Wnt4/Fzd9/Wnt3a/Star/Wnt2/Itpr1/Camk2g/Adcy3/Agt/Wnt9b/Creb3l1/Hsd3b3/Fzd3/Cacna1h/Cyp11a1/Axin2/Adcy4/Tcf7l2/Tcf7/Egfr/Wnt3/Wnt7a/Cyp17a1/Cacna1s/Fzd4/Cacna1d/Apc2/Plcb2/Adcy5/Creb3l3/Lef1/Wnt1/Pbx1/Cacna1i/Crhr2/Aipl1/Ahr/Rasd1/Fzd1/Adcy1/Pde11a/Adcy8/Cacna1f/Camk2a/Itpr3/Crhr1/Pde8b/Camk2d/Plcb1/Hsd3b2/Wnt10a/Fzd10/Camk2b/Gnaq/Creb5
mmu04974	mmu04974	Protein digestion and absorption	97	-0.604136	-1.83365	9.999e-05	0.00086709	0.000504912	7839	tags=56%, list=22%, signal=43%	Col14a1/Col17a1/Col19a1/Mme/Slc36a4/Slc6a19/Slc7a8/Col5a3/Col4a4/Mep1b/Col5a2/Slc36a3/Col4a1/Ace2/Cela3b/Col4a2/Slc7a9/Col2a1/Slc15a1/Xpnpep2/Cpa3/Col6a2/Col6a4/Col11a2/Slc8a3/Fxyd2/Try5/Col8a1/Slc3a1/Atp1a2/Col6a6/Dpp4/Col8a2/Col12a1/Cela2a/Slc36a1/Col26a1/Col7a1/Slc1a1/Atp1b1/Col6a5/Atp1a3/Eln/Slc36a2/Col1a2/Col13a1/Col3a1/Col15a1/Col27a1/Col22a1/Col6a3/Mep1a/Col6a1
mmu05145	mmu05145	Toxoplasmosis	106	-0.492431	-1.50182	9.999e-05	0.00086709	0.000504912	8681	tags=33%, list=25%, signal=25%	Tlr2/Tlr11/Mapk11/Pik3cg/Il12a/Tnfrsf1a/Tgfb3/H2-Eb1/Birc7/Nos2/Lama1/H2-DMb1/Lamc2/Gnao1/H2-Aa/H2-Ob/Mapk10/Lamb1/H2-Ab1/Bcl2/Lamb3/Ccr5/Lama4/Pik3r5/H2-DMb2/Lama2/Lamc3/Il10ra/H2-Oa/Lama3/Cd40/Pik3r6/Lamb2/Ciita
mmu05410	mmu05410	Hypertrophic cardiomyopathy	89	-0.559227	-1.68913	9.999e-05	0.00086709	0.000504912	8970	tags=48%, list=25%, signal=36%	Itga1/Tpm4/Itga2/Mybpc3/Ace/Myl2/Agt/Atp2a3/Prkag3/Cacng3/Itga11/Tgfb3/Tpm2/Igf1/Atp2a1/Cacng2/Itgb5/Lama1/Cacna1s/Prkag2/Cacna1d/Ace3/Prkaa2/Itgb4/Slc8a3/Il6/Itgb8/Myh6/Cacna1f/Ryr2/Lama2/Itga3/Itga7/Myh7/Tnnt2/Itga9/Cacna2d4/Cacnb3/Itgb6/Itgav/Cacnb2/Ttn
mmu05414	mmu05414	Dilated cardiomyopathy	92	-0.548252	-1.65875	9.999e-05	0.00086709	0.000504912	8970	tags=47%, list=25%, signal=35%	Itga1/Tpm4/Itga2/Mybpc3/Adcy3/Myl2/Agt/Atp2a3/Cacng3/Itga11/Tgfb3/Pln/Adcy4/Tpm2/Igf1/Atp2a1/Cacng2/Itgb5/Lama1/Cacna1s/Cacna1d/Adcy5/Itgb4/Slc8a3/Itgb8/Adcy1/Adcy8/Myh6/Cacna1f/Ryr2/Lama2/Itga3/Itga7/Myh7/Tnnt2/Itga9/Cacna2d4/Cacnb3/Itgb6/Itgav/Cacnb2/Ttn
mmu04928	mmu04928	Parathyroid hormone synthesis, secretion and action	103	-0.525578	-1.60024	0.0001	0.00086709	0.000504912	9008	tags=41%, list=26%, signal=30%	Rxrg/Pth1r/Slc34a1/Mmp16/Itpr1/Adcy3/Creb3l1/Pld1/Adcy4/Cyp27b1/Mef2c/Mafb/Egfr/Rxra/Mmp15/Fgfr1/Mmp24/Plcb2/Adcy5/Creb3l3/Cyp24a1/Pld2/Gcm1/Lrp5/Casr/Prkcb/Adcy1/Kl/Gata3/Adcy8/Runx2/Bcl2/Mmp17/Prkcg/Itpr3/Slc34a2/Plcb1/Vdr/Gnaq/Creb5/Bglap3
mmu04970	mmu04970	Salivary secretion	79	-0.575706	-1.72773	0.0001	0.00086709	0.000504912	3791	tags=33%, list=11%, signal=29%	Plcb2/Adcy5/Fxyd2/Prkg1/Amy2a5/Atp1a2/Prkcb/Adcy1/Adcy8/Nos1/Prkcg/Itpr3/Atp2b2/Plcb1/Dmbt1/Atp1b1/Atp1a3/Muc5b/Gnaq/Adra1a/Prkg2/Gucy1a1/Ryr3/Cd38/Lpo
mmu04540	mmu04540	Gap junction	84	-0.552085	-1.66308	0.00010001	0.00086709	0.000504912	8224	tags=40%, list=23%, signal=31%	Pdgfa/Itpr1/Adcy3/Grm1/Pdgfb/Egf/Adcy4/Drd2/Tubal3/Map3k2/Egfr/Drd1/Plcb2/Src/Adcy5/Prkg1/Tuba8/Htr2b/Prkcb/Adcy1/Pdgfrb/Adcy8/Pdgfd/Prkcg/Itpr3/Plcb1/Tubb1/Pdgfra/Gnaq/Tubb2b/Prkg2/Gucy1a1/Grm5
mmu04658	mmu04658	Th1 and Th2 cell differentiation	85	-0.557363	-1.67998	0.00010001	0.00086709	0.000504912	7567	tags=41%, list=21%, signal=32%	Il12a/Nfatc1/Notch3/Cd247/Maml3/Il4ra/H2-Eb1/Rbpjl/Maml2/Jag2/H2-DMb1/Ppp3cc/Cd3g/Notch1/Il12rb1/Cd4/Cd3d/H2-Aa/Stat4/Jag1/H2-Ob/Nfkbie/Ppp3r2/Gata3/Mapk10/H2-Ab1/Zap70/H2-DMb2/Cd3e/Nfatc2/Il2ra/H2-Oa/Tbx21/Il2rb
mmu04911	mmu04911	Insulin secretion	83	-0.570868	-1.71866	0.00010001	0.00086709	0.000504912	8253	tags=49%, list=23%, signal=38%	Camk2g/Adcy3/Kcnma1/Creb3l1/Kcnj11/Adcy4/Gck/Kcnmb3/Slc2a2/Cacna1s/Ffar1/Kcnn2/Rims2/Pclo/Cacna1d/Plcb2/Adcy5/Creb3l3/Fxyd2/Atp1a2/Rapgef4/Prkcb/Adcy1/Adcy8/Cacna1f/Camk2a/Prkcg/Itpr3/Glp1r/Trpm4/Ryr2/Camk2d/Plcb1/Atp1b1/Atp1a3/Adcyap1r1/Camk2b/Gnaq/Abcc8/Creb5
mmu04512	mmu04512	ECM-receptor interaction	87	-0.618495	-1.86571	0.00010002	0.00086709	0.000504912	5682	tags=46%, list=16%, signal=39%	Sv2b/Col2a1/Itgb5/Lama1/Vtn/Col6a2/Frem1/Lamc2/Col6a4/Tnr/Itgb4/Thbs4/Col6a6/Chad/Itgb8/Lamb1/Lamb3/Lama4/Frem2/Thbs3/Fras1/Col6a5/Lama2/Lamc3/Tnxb/Itga3/Tnc/Itga7/Col1a2/Lama3/Itga9/Hspg2/Sdc4/Npnt/Col6a3/Itgb6/Col6a1/Itgav/Lamb2
mmu04662	mmu04662	B cell receptor signaling pathway	75	-0.574731	-1.71869	0.00010004	0.00086709	0.000504912	5152	tags=28%, list=15%, signal=24%	Cd22/Cd19/Ppp3cc/Syk/Cr2/Pik3cd/Vav2/Plcg2/Fcgr2b/Nfkbie/Blnk/Prkcb/Ppp3r2/Nfatc2/Card11/Cd79b/Rasgrp3/Cd79a/Cd72/Inppl1
mmu05412	mmu05412	Arrhythmogenic right ventricular cardiomyopathy	75	-0.568054	-1.69872	0.00010004	0.00086709	0.000504912	10972	tags=57%, list=31%, signal=40%	Cacna2d3/Cacng1/Cacnb1/Sgcb/Cacng4/Cdh2/Cacna2d2/Itga1/Itga2/Atp2a3/Dsc2/Cacng3/Itga11/Jup/Tcf7l2/Pkp2/Atp2a1/Ctnna3/Cacng2/Dsg2/Itgb5/Tcf7/Lama1/Cacna1s/Dsp/Cacna1d/Itgb4/Slc8a3/Lef1/Itgb8/Cacna1f/Ryr2/Lama2/Itga3/Itga7/Actn2/Itga9/Cacna2d4/Cacnb3/Itgb6/Itgav/Cacnb2
mmu04918	mmu04918	Thyroid hormone synthesis	69	-0.587382	-1.74614	0.00010005	0.00086709	0.000504912	3626	tags=33%, list=10%, signal=30%	Adcy5/Creb3l3/Gpx3/Fxyd2/Pax8/Atp1a2/Tshb/Tpo/Gpx5/Prkcb/Adcy1/Adcy8/Duox1/Prkcg/Itpr3/Plcb1/Atp1b1/Atp1a3/Duox2/Lrp2/Gnaq/Creb5
mmu04720	mmu04720	Long-term potentiation	65	-0.599449	-1.77529	0.00010006	0.00086709	0.000504912	4077	tags=31%, list=12%, signal=27%	Ppp3cc/Gria2/Plcb2/Grin1/Prkcb/Ppp3r2/Adcy1/Adcy8/Camk2a/Prkcg/Itpr3/Gria1/Camk2d/Plcb1/Rps6ka2/Camk2b/Gnaq/Grin2b/Grm5
mmu05031	mmu05031	Amphetamine addiction	66	-0.562503	-1.66752	0.00010008	0.00086709	0.000504912	4713	tags=32%, list=13%, signal=28%	Arc/Grin2d/Ppp3cc/Gria2/Cacna1d/Adcy5/Creb3l3/Gria3/Grin3b/Grin1/Prkcb/Ppp3r2/Camk2a/Prkcg/Gria1/Camk2d/Grin3a/Camk2b/Grin2b/Creb5
mmu04730	mmu04730	Long-term depression	58	-0.622012	-1.82885	0.00010012	0.00086709	0.000504912	3962	tags=34%, list=11%, signal=31%	Gnao1/Plcb2/Ryr1/Prkg1/Pla2g4e/Gria3/Prkcb/Pla2g4f/Grid2/Gnaz/Nos1/Prkcg/Itpr3/Gria1/Crhr1/Plcb1/Gnaq/Prkg2/Gucy1a1
mmu04340	mmu04340	Hedgehog signaling pathway	54	-0.576976	-1.68627	0.00010015	0.00086709	0.000504912	5466	tags=33%, list=15%, signal=28%	Cdon/Evc/Dhh/Tdpoz5/Smurf1/Gli3/Scube2/Ihh/Megf8/Boc/Evc2/Bcl2/Hhat/Grk3/Gli2/Hhip/Lrp2
mmu04014	mmu04014	Ras signaling pathway	220	-0.449553	-1.41768	0.00019998	0.00143029	0.000832869	9225	tags=36%, list=26%, signal=27%	Fasl/Angpt1/Shc2/Bdnf/Kit/Igf2/Pdgfa/Angpt4/Fgfr4/Efna1/Gng2/Pdgfb/Egf/Fgf10/Pla2g3/Pld1/Pla2g2c/Fgf15/Efna4/Pak1/Shc3/Gng4/Rasal3/Fgfr2/Igf1/Calml4/Rasgrp1/Egfr/Csf1/Afdn/Rasgrp2/Rassf5/Rasgrf2/Fgf5/Ntrk2/Fgfr1/Fgf3/Fgf4/Rras2/Ngfr/Flt3/Kdr/Klk1b4/Pak3/Pik3cd/Pla1a/Pld2/Plce1/Plcg2/Pla2g4e/Pla2g10/Grin1/Prkcb/Pla2g4f/Mapk10/Pdgfrb/Csf1r/Zap70/Pdgfd/Pla2g2d/Prkcg/Rasa4/Fgf1/Fgf22/Flt1/Ksr2/Rel/Ra…
mmu04145	mmu04145	Phagosome	167	-0.453236	-1.41422	0.00019998	0.00143029	0.000832869	9280	tags=33%, list=26%, signal=24%	Atp6v0a4/H2-M5/Gm11127/Thbs2/Cybb/Dync1i1/Itga2/Tlr2/Sftpd/H2-Q6/H2-Q4/Ncf2/Atp6v1e2/Rilp/Marco/Rab7b/Cd209d/Msr1/Tcirg1/Ncf1/Cd209c/Tubal3/Coro1a/H2-Eb1/Mrc2/Itgb5/Cd14/Cd209e/H2-DMb1/Cd209f/C1ra/H2-Aa/H2-T3/H2-Q7/Tuba8/Colec12/Thbs4/Fcgr2b/Atp6v1c2/H2-Ob/Sftpa1/Olr1/H2-Ab1/Mrc1/Nos1/H2-DMb2/Thbs3/Mpo/Pla2r1/Tubb1/H2-Oa/Tubb2b/Cd209g/Itgav
mmu04270	mmu04270	Vascular smooth muscle contraction	136	-0.470245	-1.45367	0.00019998	0.00143029	0.000832869	8224	tags=35%, list=23%, signal=27%	Calcrl/Itpr1/Adcy3/Agt/Kcnma1/Pla2g3/Pla2g2c/Adcy4/Cald1/Myh14/Kcnmb3/Calml4/Ptgir/Ppp1r14a/Cacna1s/Edn3/Mylk/Cacna1d/Adra1d/Plcb2/Prkce/Ednra/Adcy5/Adm/Prkg1/Prkch/Npr2/Myh11/Ramp1/Pla2g4e/Pla2g10/Prkcb/Pla2g4f/Adcy1/Adcy8/Cacna1f/Avpr1b/Pla2g2d/Prkcg/Itpr3/Plcb1/Adora2a/Acta2/Gnaq/Adra1a/Gucy1a1/Mylk4
mmu04371	mmu04371	Apelin signaling pathway	131	-0.475028	-1.46589	0.00019998	0.00143029	0.000832869	8034	tags=32%, list=23%, signal=25%	Adcy3/Myl2/Nos3/Gng2/Ucp1/Pik3cg/Tgfbr1/Prkag3/Serpine1/Notch3/Adcy4/Gng4/Calml4/Mef2c/Nos2/Prkag2/Mylk/Prkaa2/Plcb2/Rras2/Prkce/Adcy5/Ryr1/Slc8a3/Klf2/Jag1/Ppargc1a/Adcy1/Adcy8/Adcy10/Nos1/Pik3r5/Itpr3/Ryr2/Plcb1/Plin1/Acta2/Gnaq/Pik3r6/Ryr3/Mylk4
mmu04666	mmu04666	Fc gamma R-mediated phagocytosis	92	-0.502548	-1.52047	0.00019998	0.00143029	0.000832869	9589	tags=35%, list=27%, signal=25%	Arpc1b/Pla2g4b/Limk1/Lyn/Bin1/Wasf1/Vav3/Asap2/Pld1/Pak1/Ncf1/Vav1/Ptprc/Prkce/Scin/Syk/Myo10/Pik3cd/Vav2/Pld2/Plcg2/Pla2g4e/Fcgr2b/Wasf3/Prkcb/Pla2g4f/Amph/Prkcg/Plpp3/Dock1/Inppl1
mmu04916	mmu04916	Melanogenesis	97	-0.502116	-1.524	0.00019998	0.00143029	0.000832869	9933	tags=45%, list=28%, signal=33%	Kitl/Wnt11/Creb3l2/Wnt8a/Wnt4/Fzd9/Wnt3a/Kit/Ednrb/Wnt2/Camk2g/Adcy3/Wnt9b/Creb3l1/Mitf/Fzd3/Adcy4/Tcf7l2/Calml4/Tcf7/Wnt3/Wnt7a/Fzd4/Tyrp1/Gnao1/Plcb2/Adcy5/Creb3l3/Lef1/Wnt1/Mc1r/Fzd1/Prkcb/Adcy1/Adcy8/Camk2a/Prkcg/Camk2d/Plcb1/Wnt10a/Fzd10/Camk2b/Gnaq
mmu05165	mmu05165	Human papillomavirus infection	334	-0.418352	-1.33774	0.00019998	0.00143029	0.000832869	9645	tags=31%, list=27%, signal=23%	Pxn/Creb3l2/Hes7/Ifnb1/Col9a3/Apc/Fasl/Atp6v0a4/Wnt8a/H2-M5/Gm11127/Wnt4/Fzd9/Wnt3a/Itga1/Thbs2/Lamc1/Pkm/Ccna1/Itga2/Wnt2/H2-Q6/H2-Q4/Atp6v1e2/Wnt9b/Foxo1/Creb3l1/Egf/Tnfrsf1a/Itga11/Col4a4/Fzd3/Gm2446/Axin2/Notch3/Tcirg1/Col4a1/Tcf7l2/Maml3/Col4a2/Ppp2r2c/Rbpjl/Col2a1/Itgb5/Tcf7/Egfr/Wnt3/Wnt7a/Ikbke/Lama1/Fzd4/Maml2/Vtn/Hey2/Col6a2/Lamc2/Col6a4/Apc2/Notch1/Tnr/Prkcz/Creb3l3/Itgb4/H2-T3/H2-Q7/P…
mmu05202	mmu05202	Transcriptional misregulation in cancer	169	-0.463631	-1.4472	0.00019998	0.00143029	0.000832869	8406	tags=36%, list=24%, signal=28%	Pparg/Pdgfa/Hpgd/Bcl2a1b/H3f3c/Foxo1/Gzmb/Tmprss2/Mitf/Hhex/Tlx1/Etv1/Uty/Bcl6/Pax7/Jup/Spi1/Dusp6/Six4/Arnt2/Rara/Igf1/Mef2c/Wt1/Id2/Slc45a3/Cebpa/Cd14/Il1r2/Rxra/Cdk14/Etv5/Hmga2/Ngfr/Flt3/Pax8/Pbx1/Nr4a3/Gadd45b/Gria3/Elane/Il6/Zbtb16/Mycn/Runx2/Csf1r/Pax5/Flt1/Rel/Mpo/Cd86/Bcl11b/Prom1/Cd40/Smad1/Met/Eya1/Tgfbr2/Il2rb/Traf1
mmu04060	mmu04060	Cytokine-cytokine receptor interaction	243	-0.433127	-1.37089	0.00029997	0.00201408	0.00117282	7944	tags=37%, list=22%, signal=29%	Il1r1/Csf3r/Tnfsf4/Acvr1c/Il12a/Acvr1/Tgfbr1/Tnfrsf1a/Il18r1/Eda/Cxcl12/Gh/Gdf10/Il20ra/Tgfb3/Il6ra/Ctf2/Inhbe/Il17f/Cxcl9/Il27ra/Ghr/Acvr2a/Il4ra/Thpo/Il31ra/Tnfsf9/Cx3cl1/Tnfsf12/Ccr7/Tnfrsf10b/Csf1/Il1r2/Il17rb/Tnfrsf1b/Cxcr5/Ccl24/Il11/Tnfsf15/Tnfsf13b/Ccr3/Amhr2/Il7/Il12rb1/Lif/Bmp4/Cd4/Il17re/Ccl9/Ngfr/Ccr6/Tnfrsf17/Clcf1/Csf2rb2/Ebi3/Tnfsf14/Cd27/Xcr1/Tnfrsf19/Il15/Il16/Il21r/Klk1b4/Il7r/L…
mmu05152	mmu05152	Tuberculosis	165	-0.45127	-1.40726	0.00029997	0.00201408	0.00117282	6500	tags=26%, list=18%, signal=21%	Cd209d/Tcirg1/Cd209c/Tlr9/Coro1a/Cyp27b1/Calml4/H2-Eb1/Mrc2/Nos2/Cd14/Cd209e/Itgax/H2-DMb1/Ppp3cc/Cd209f/Src/H2-Aa/Syk/Fcgr2b/H2-Ob/Il6/Ppp3r2/Mapk10/H2-Ab1/Tlr1/Bcl2/Mrc1/Camk2a/H2-DMb2/Card9/Pla2r1/Cd74/Camk2d/Nod2/Lbp/Il10ra/Camk2b/H2-Oa/Vdr/Cd209g/Ciita
mmu05207	mmu05207	Chemical carcinogenesis - receptor activation	195	-0.445667	-1.39936	0.00029997	0.00201408	0.00117282	7976	tags=32%, list=23%, signal=25%	Cyp2b9/Cyp3a13/Gsto2/Creb3l1/Gstt4/Egf/Fgf10/Gsta2/Chrnb2/Cyp2b23/Esr2/Bcl6/Paqr5/Chrna3/Gsta3/Adcy4/Gstm4/Ugt2b36/Cyp1b1/Egfr/Cyp3a11/Ikbke/Cacna1s/Gstm7/Ugt1a9/Rxra/Fgf5/Cacna1d/Fgf3/Fgf4/Src/Adcy5/Creb3l3/Gstm1/Paqr8/Esr1/Wnt1/Pik3cd/Cacna1b/Ugt1a2/Jag1/Aipl1/Ahr/Cyp2b10/Prkcb/Adcy1/Adcy8/Cacna1f/Paqr7/Bcl2/Ephx3/Klf4/Chrna9/Prkcg/Fgf22/Ugt1a6a/Ppara/Rps6ka2/Vdr/Ephx1/Creb5
mmu04973	mmu04973	Carbohydrate digestion and absorption	44	-0.574646	-1.65108	0.000401445	0.00264151	0.00153817	6382	tags=43%, list=18%, signal=35%	Amy1/Slc2a2/Cacna1d/G6pc/Plcb2/Gm5134/Fxyd2/Amy2a5/Pik3cd/Atp1a2/Hkdc1/Prkcb/Hk2/Plcb1/Atp1b1/Atp1a3/Lct/Mgam
mmu05418	mmu05418	Fluid shear stress and atherosclerosis	140	-0.46017	-1.42425	0.00049995	0.00322517	0.00187804	8088	tags=31%, list=23%, signal=24%	Il1r1/Nos3/Mapk11/Ncf2/Gsto2/Gstt4/Pdgfb/Acvr1/Sele/Tnfrsf1a/Gsta2/Gsta3/Ncf1/Gstm4/Acvr2a/Calml4/Mef2c/Trpv4/Mmp2/Gstm7/Il1r2/Vcam1/Prkaa2/Bmp4/Prkcz/Src/Gstm1/Cav2/Pecam1/Kdr/Icam1/Klf2/Pik3cd/Mapk10/Bcl2/Acvr2b/Gpc1/Cav1/Sdc4/Itgav/Thbd/Cdh5/Map3k5
mmu04310	mmu04310	Wnt signaling pathway	160	-0.44243	-1.37853	0.00059994	0.00365885	0.00213057	10086	tags=37%, list=29%, signal=26%	Dkk2/4930544G11Rik/Cxxc4/Wnt11/Sfrp2/Nkd1/Apc/Wnt8a/Frzb/Wnt4/Invs/Fzd9/Wnt3a/Dkk4/Lgr4/Wnt2/Camk2g/Wnt9b/Nfatc1/Sfrp1/Fzd3/Cer1/Axin2/Tcf7l2/Ror2/Tcf7/Wnt3/Wnt7a/Ror1/Fzd4/Ppp3cc/Nfatc4/Apc2/Plcb2/Tle6/Serpinf1/Lef1/Wnt1/Lrp5/Fzd1/Prkcb/Ppp3r2/Tle2/Vangl2/Mapk10/Camk2a/Prkcg/Nkd2/Nfatc2/Camk2d/Plcb1/Wnt10a/Fzd10/Lgr5/Camk2b/Ccn4/Ctnnd2/Lgr6
mmu04611	mmu04611	Platelet activation	123	-0.465549	-1.43116	0.00059994	0.00365885	0.00213057	8335	tags=32%, list=24%, signal=24%	F2rl3/Gucy1b1/Itpr1/Adcy3/Nos3/Mapk11/Fgb/Pik3cg/Adcy4/Ptgir/Rasgrp1/Lcp2/Rasgrp2/Mylk/Plcb2/Prkcz/Src/Adcy5/Syk/Prkg1/Pik3cd/Plcg2/Pla2g4e/Pla2g4f/Adcy1/Adcy8/Tln2/P2ry12/Pik3r5/Itpr3/Plcb1/Col1a2/Gnaq/Col3a1/Prkg2/Gucy1a1/Pik3r6/Mylk4
mmu04929	mmu04929	GnRH secretion	61	-0.526095	-1.55166	0.00060054	0.00365885	0.00213057	8253	tags=39%, list=23%, signal=30%	Itpr1/Kcnj9/Cacna1h/Kcnj11/Esr2/Gabbr2/Cacna1s/Kcnn2/Cacna1d/Kcnj5/Plcb2/Gabbr1/Pik3cd/Hcn1/Trpc4/Cacna1i/Prkcb/Cacna1f/Prkcg/Itpr3/Plcb1/Gnaq/Kcnj6
mmu05205	mmu05205	Proteoglycans in cancer	196	-0.434951	-1.36625	0.00069993	0.00400513	0.00233222	10218	tags=35%, list=29%, signal=25%	Mapk12/4930544G11Rik/Wnt11/Pxn/Plcg1/Fasl/Wnt8a/Ank2/Wnt4/Fzd9/Wnt3a/Hcls1/Itga2/Tlr2/Igf2/Erbb2/Wnt2/Itpr1/Camk2g/Mapk11/Flna/Wnt9b/Vav3/Cd63/Fzd3/Pak1/Igf1/Vav1/Itgb5/Egfr/Mmp2/Wnt3/Wnt7a/Fzd4/Vtn/Flnc/Hpse/Fgfr1/Rras2/Ihh/Src/Cav2/Esr1/Kdr/Wnt1/Pik3cd/Vav2/Plce1/Plcg2/Dcn/Fzd1/Prkcb/Camk2a/Prkcg/Gpc1/Itpr3/Camk2d/Wnt10a/Fzd10/Flnb/Camk2b/Col1a2/Cav1/Hspg2/Sdc4/Ank3/Met/Itgav
mmu05323	mmu05323	Rheumatoid arthritis	76	-0.502755	-1.50454	0.00070028	0.00400513	0.00233222	6841	tags=32%, list=19%, signal=26%	Tgfb3/Tcirg1/H2-Eb1/Csf1/Il11/H2-DMb1/Tnfsf13b/H2-Aa/Il15/Icam1/Ltb/Itgal/Atp6v1c2/H2-Ob/Il6/H2-Ab1/H2-DMb2/Tnfrsf11a/Flt1/Cd80/Tek/Cd86/H2-Oa
mmu04971	mmu04971	Gastric acid secretion	70	-0.510125	-1.51823	0.00070035	0.00400513	0.00233222	8034	tags=39%, list=23%, signal=30%	Camk2g/Adcy3/Cckbr/Sstr2/Adcy4/Calml4/Mylk/Kcnk10/Plcb2/Adcy5/Atp1a2/Kcnj10/Prkcb/Adcy1/Adcy8/Camk2a/Prkcg/Itpr3/Camk2d/Plcb1/Atp1b1/Atp1a3/Camk2b/Gnaq/Hrh2/Mylk4
mmu05340	mmu05340	Primary immunodeficiency	35	-0.592296	-1.66332	0.000706072	0.00400513	0.00233222	5011	tags=43%, list=14%, signal=37%	Cd19/Cd4/Cd3d/Cd8a/Il7r/Igll1/Blnk/Tnfrsf13b/Zap70/Cd3e/Rag1/Cd40/Cd79a/Ciita
mmu04520	mmu04520	Adherens junction	71	-0.506824	-1.50949	0.0010005	0.00551089	0.00320903	6084	tags=32%, list=17%, signal=27%	Tcf7l2/Ctnna3/Farp2/Tcf7/Nectin1/Egfr/Baiap2/Afdn/Ptprf/Fgfr1/Src/Lef1/Nectin3/Ptprj/Wasf3/Pard3/Lmo7/Nectin4/Ptprb/Ptprm/Met/Tgfbr2
mmu04672	mmu04672	Intestinal immune network for IgA production	41	-0.570848	-1.6295	0.00100503	0.00551089	0.00320903	4111	tags=39%, list=12%, signal=35%	Tnfsf13b/Tnfrsf17/H2-Aa/Il15/H2-Ob/Il6/H2-Ab1/Tnfrsf13b/Pigr/H2-DMb2/Cd80/Cd86/H2-Oa/Cd40/Map3k14
mmu04912	mmu04912	GnRH signaling pathway	87	-0.488381	-1.47322	0.00120024	0.00640553	0.00372999	8034	tags=33%, list=23%, signal=26%	Camk2g/Adcy3/Mapk11/Pld1/Adcy4/Calml4/Map3k2/Egfr/Mmp2/Cacna1s/Cacna1d/Plcb2/Src/Adcy5/Pld2/Pla2g4e/Prkcb/Pla2g4f/Adcy1/Mapk10/Adcy8/Cacna1f/Camk2a/Itpr3/Camk2d/Plcb1/Camk2b/Gnaq
mmu05033	mmu05033	Nicotine addiction	39	-0.568903	-1.61568	0.00120712	0.00640553	0.00372999	7134	tags=51%, list=20%, signal=41%	Gabra1/Chrnb2/Slc17a8/Gabra2/Gabrd/Gabrg3/Gabrg2/Grin2d/Gabrr2/Gria2/Cacna1b/Chrna6/Gabrb3/Gria3/Grin3b/Grin1/Gria1/Grin3a/Grin2b
mmu04072	mmu04072	Phospholipase D signaling pathway	146	-0.442284	-1.37165	0.00149985	0.00783255	0.00456095	9938	tags=36%, list=28%, signal=26%	Kitl/Rapgef3/Plcg1/Pla2g4b/Lpar4/Shc2/Kit/Cyth1/Pdgfa/Grm8/Adcy3/Dgkh/Agt/Grm1/Pik3cg/Pdgfb/Egf/Pld1/Shc3/Adcy4/Ptgfr/Ms4a2/Dnm3/Egfr/Dgkk/Plcb2/Rras2/Adcy5/Cyth4/Syk/Pik3cd/Pld2/Plcg2/Pla2g4e/Rapgef4/Pla2g4f/Adcy1/Pdgfrb/Adcy8/Avpr1b/Grm4/Pdgfd/Pik3r5/Dgkb/Plcb1/Plpp3/Pdgfra/Grm2/Ralgds/Pik3r6/Grm5
mmu05416	mmu05416	Viral myocarditis	74	-0.496181	-1.48265	0.00160048	0.00822747	0.00479091	4737	tags=26%, list=13%, signal=22%	H2-DMb1/H2-Aa/H2-T3/H2-Q7/Icam1/Itgal/Prf1/H2-Ob/Myh6/H2-Ab1/H2-DMb2/Lama2/Cd80/Cd86/Myh7/H2-Oa/Cd40/Cav1
mmu05310	mmu05310	Asthma	19	-0.65217	-1.69047	0.0016601	0.0083603	0.00486826	5566	tags=58%, list=16%, signal=49%	Ms4a2/H2-DMb1/H2-Aa/H2-Ob/Prg2/H2-Ab1/Epx/H2-DMb2/H2-Oa/Cd40
mmu05322	mmu05322	Systemic lupus erythematosus	56	-0.519958	-1.52379	0.00170238	0.0083603	0.00486826	5823	tags=36%, list=16%, signal=30%	H2-Eb1/C1qc/H2-DMb1/C8b/C1ra/H2-Aa/C1qa/H2-Ob/Elane/Ctsg/H2-Ab1/H2-DMb2/Cd80/C6/Cd86/H2-Oa/C4a/Cd40/Grin2b
mmu05321	mmu05321	Inflammatory bowel disease	55	-0.525948	-1.53894	0.00170255	0.0083603	0.00486826	7254	tags=40%, list=21%, signal=32%	Il18r1/Nfatc1/Tgfb3/Il17f/Il4ra/H2-Eb1/Tlr5/H2-DMb1/Il12rb1/H2-Aa/Il21r/Stat4/H2-Ob/Il6/Gata3/H2-Ab1/H2-DMb2/Nod2/H2-Oa/Tbx21/Rora
mmu04961	mmu04961	Endocrine and other factor-regulated calcium reabsorption	58	-0.511935	-1.50521	0.00190228	0.00920369	0.00535937	3749	tags=28%, list=11%, signal=25%	Plcb2/Calb1/Slc8a3/Fxyd2/Esr1/Atp1a2/Prkcb/Kl/Prkcg/Atp2b2/Plcb1/Atp1b1/Atp1a3/Vdr/Gnaq
mmu04810	mmu04810	Regulation of actin cytoskeleton	211	-0.413996	-1.30359	0.00229977	0.0109656	0.00638533	9938	tags=34%, list=28%, signal=24%	Fgf17/Pxn/Nckap1l/Ssh1/Arpc1b/Apc/Lpar4/Limk1/Itga1/Cyfip1/Itga2/Pdgfa/Fgd1/Wasf1/Arhgef4/Myl2/Fgfr4/Vav3/Itgae/Pdgfb/Egf/Fgf10/Itga11/Cxcl12/Ssh2/Fgf15/Pak1/Myh14/Fgfr2/Vav1/Itgb5/Egfr/Baiap2/Bcar1/Itgax/Fgf5/Mylk/Fgfr1/Fgf3/Bdkrb2/Apc2/Fgf4/Rras2/Src/Itgb4/Arhgef6/Scin/Kng1/Myh11/Pak3/Pik3cd/Vav2/Itgad/Itgal/Insrr/Ssh3/Itgb8/Pdgfrb/Pdgfd/Fgf1/Fgf22/Diaph2/Itga3/Pdgfra/Itga7/Dock1/Itga9/Itgb6/It…
mmu04728	mmu04728	Dopaminergic synapse	131	-0.446023	-1.37639	0.00239976	0.0112789	0.00656776	8034	tags=29%, list=23%, signal=22%	Camk2g/Kif5a/Gng2/Mapk11/Creb3l1/Kcnj9/Gm2446/Drd2/Drd4/Gng4/Ppp2r2c/Calml4/Drd1/Ppp3cc/Gria2/Cacna1d/Gnao1/Kcnj5/Plcb2/Adcy5/Creb3l3/Cacna1b/Gria3/Prkcb/Mapk10/Camk2a/Prkcg/Itpr3/Gria1/Ppp2r2b/Camk2d/Plcb1/Camk2b/Gnaq/Grin2b/Creb5/Kcnj6
mmu04919	mmu04919	Thyroid hormone signaling pathway	119	-0.449937	-1.38045	0.00259974	0.0120467	0.00701487	9049	tags=30%, list=26%, signal=23%	Wnt4/Rxrg/Plcd3/Slc16a2/Atp2a3/Foxo1/Gata4/Notch3/Pln/Ncoa3/Atp2a1/Rxra/Rcan2/Notch1/Bmp4/Plcb2/Src/Dio2/Fxyd2/Esr1/Pik3cd/Plce1/Atp1a2/Plcg2/Prkcb/Myh6/Prkcg/Thrb/Plcb1/Atp1b1/Atp1a3/Myh7/Med12l/Itgav/Notch4
mmu04933	mmu04933	AGE-RAGE signaling pathway in diabetic complications	98	-0.462662	-1.405	0.00319968	0.0146208	0.00851377	7635	tags=33%, list=22%, signal=26%	Mapk11/Agt/Foxo1/F3/Tgfbr1/Sele/Nfatc1/Col4a4/Tgfb3/Serpine1/Col4a1/Col4a2/Mmp2/Vcam1/Plcb2/Prkce/Prkcz/Icam1/Pik3cd/Plce1/Plcg2/Il6/Prkcb/Mapk10/Bcl2/Plcb1/Nox4/Col1a2/Col3a1/Tgfbr2/Thbd
mmu01521	mmu01521	EGFR tyrosine kinase inhibitor resistance	79	-0.477113	-1.43185	0.0034	0.0153233	0.00892286	7185	tags=32%, list=20%, signal=25%	Pdgfa/Pdgfb/Egf/Il6ra/Shc3/Fgfr2/Igf1/Egfr/Src/Kdr/Pik3cd/Plcg2/Il6/Prkcb/Pdgfrb/Pdgfd/Bcl2/Prkcg/Gas6/Tgfa/Pdgfra/Nrg2/Met/Nrg1
mmu00130	mmu00130	Ubiquinone and other terpenoid-quinone biosynthesis	11	0.609607	2.08868	0.00346021	0.0153839	0.00895815	2674	tags=55%, list=8%, signal=50%	Coq3/Vkorc1/Coq7/Coq2/Coq6/Coq5
mmu05230	mmu05230	Central carbon metabolism in cancer	67	-0.489718	-1.45294	0.00360288	0.0158046	0.00920315	9049	tags=33%, list=26%, signal=24%	Kit/Pkm/Erbb2/Hk3/Idh1/Gck/Ret/Fgfr2/Pgam2/Ntrk3/Egfr/Slc2a2/Fgfr1/Flt3/Pik3cd/Hkdc1/Hk2/Pdgfrb/Pdgfra/Ldhb/Met
mmu03430	mmu03430	Mismatch repair	22	0.746113	3.4617	0.003663	0.015857	0.00923361	5283	tags=68%, list=15%, signal=58%	Ssbp1/Rpa3/Exo1/Rfc3/Rfc4/Pold2/Rfc5/Rfc2/Mlh1/Msh2/Pcna/Mlh3/Rpa1/Rpa2/Rfc1
mmu05032	mmu05032	Morphine addiction	88	-0.467967	-1.41251	0.0038	0.0162364	0.00945455	7976	tags=39%, list=23%, signal=30%	Pde1c/Gng2/Kcnj9/Pde1b/Grk4/Gabra1/Adcy4/Pde2a/Gabra2/Gng4/Gabbr2/Gabrd/Gabrg3/Gabrg2/Drd1/Gabrr2/Gnao1/Kcnj5/Gabbr1/Adcy5/Adora1/Oprm1/Cacna1b/Gabrb3/Prkcb/Adcy1/Pde11a/Adcy8/Prkcg/Pde8b/Grk3/Pde7b/Kcnj6
mmu04972	mmu04972	Pancreatic secretion	102	-0.456969	-1.39043	0.0039	0.01645	0.00957895	8034	tags=36%, list=23%, signal=28%	Adcy3/Slc4a4/Ctrb1/Slc26a3/Kcnma1/Atp2a3/Pla2g3/Pla2g2c/Adcy4/Cela3b/Amy1/Atp2a1/Cpa3/Plcb2/Adcy5/Fxyd2/Try5/Amy2a5/Atp1a2/Pla2g10/Cela2a/Pnliprp1/Prkcb/Adcy1/Cel/Adcy8/Pla2g2d/Prkcg/Itpr3/Atp2b2/Ryr2/Plcb1/Atp1b1/Atp1a3/Gnaq/Cd38
mmu05144	mmu05144	Malaria	50	-0.516399	-1.50048	0.00421095	0.0175367	0.0102118	8721	tags=42%, list=25%, signal=32%	Tlr2/Klrb1b/Il12a/Sele/Tgfb3/Lrp1/Tlr9/Vcam1/Klrb1f/Pecam1/Icam1/Thbs4/Itgal/Il6/Klrb1/Klrb1c/Thbs3/Cd40/Met/Klrk1
mmu00900	mmu00900	Terpenoid backbone biosynthesis	23	0.502746	2.37549	0.0042735	0.0175748	0.0102339	4304	tags=57%, list=12%, signal=50%	Pdss1/Idi1/Pmvk/Hmgcs2/Zmpste24/Fnta/Mvk/Nus1/Rce1/Fdps/Acat2/Pdss2/Acat3
mmu05017	mmu05017	Spinocerebellar ataxia	140	-0.428481	-1.32617	0.00509949	0.0207127	0.0120612	4077	tags=17%, list=12%, signal=15%	Gria2/Plcb2/Ryr1/Pik3cd/Gria3/Grin3b/Grin1/Prkcb/Mapk10/Dab1/Vldlr/Prkcg/Itpr3/Gria1/Plcb1/Grin3a/Bean1/Gnaq/Grin2b/Rora/Sptbn2/Trpc3/Map3k5
mmu04330	mmu04330	Notch signaling pathway	60	-0.492765	-1.45188	0.00530424	0.0212817	0.0123925	6512	tags=25%, list=18%, signal=20%	Notch3/Maml3/Rbpjl/Maml2/Jag2/Hey2/Notch1/Tle6/Numbl/Jag1/Tle2/Dtx1/Aph1c/Notch4
mmu04922	mmu04922	Glucagon signaling pathway	100	-0.454561	-1.38143	0.0056	0.0220624	0.0128471	9184	tags=36%, list=26%, signal=27%	Gcgr/Slc2a1/Pkm/Gys1/Itpr1/Camk2g/Phkg1/Pck1/Phka1/Fbp1/Foxo1/Creb3l1/Prkag3/Gck/Calml4/Pgam2/Slc2a2/Acacb/Prkag2/Ppp3cc/G6pc/Prkaa2/Plcb2/Creb3l3/Ppargc1a/Ppp3r2/Camk2a/Itpr3/Camk2d/Plcb1/Ppara/Camk2b/Gnaq/Ldhb/Creb5
mmu05224	mmu05224	Breast cancer	139	-0.428414	-1.3257	0.00569943	0.0220624	0.0128471	9202	tags=34%, list=26%, signal=25%	Shc2/Wnt8a/Wnt4/Fzd9/Wnt3a/Kit/Erbb2/Wnt2/Wnt9b/Egf/Fgf10/Fzd3/Axin2/Esr2/Notch3/Fgf15/Shc3/Tcf7l2/Igf1/Ncoa3/Tcf7/Egfr/Wnt3/Wnt7a/Fzd4/Jag2/Hey2/Fgf5/Fgfr1/Fgf3/Apc2/Notch1/Fgf4/Esr1/Lef1/Wnt1/Pik3cd/Gadd45b/Jag1/Lrp5/Fzd1/Fgf1/Fgf22/Wnt10a/Fzd10/Notch4
mmu05142	mmu05142	Chagas disease	100	-0.453525	-1.37828	0.0057	0.0220624	0.0128471	8306	tags=30%, list=24%, signal=23%	Ace/Mapk11/Il12a/Tgfbr1/Tnfrsf1a/Tgfb3/Serpine1/Tlr9/Cd247/Ppp2r2c/Nos2/C1qc/Cd3g/Gnao1/Bdkrb2/Ace3/Plcb2/Cd3d/Kng1/C1qa/Pik3cd/Il6/Adcy1/Mapk10/Cd3e/Ppp2r2b/Plcb1/Gnaq/Tgfbr2
mmu04530	mmu04530	Tight junction	159	-0.41747	-1.30033	0.0059994	0.0229512	0.0133646	9446	tags=29%, list=27%, signal=21%	Tuba3b/Cldn8/Igsf5/Arhgef18/Hcls1/Erbb2/Cldn23/Myl2/Prkag3/Gata4/Marveld2/Cldn19/Cldn14/Myh14/Tubal3/Ppp2r2c/Cldn5/Mpp4/Cldn2/Afdn/Prkag2/Cacna1d/F11r/Tjp2/Prkaa2/Prkce/Prkcz/Src/Amotl1/Tuba8/Patj/Myh11/Jam3/Dlg2/Pard3/Mapk10/Tjp3/Cgnl1/Cldn15/Ppp2r2b/Marveld3/Amotl2/Mpdz/Map3k5/Epb41l4b
mmu03060	mmu03060	Protein export	27	0.68298	3.5076	0.00649351	0.0245559	0.0142991	4784	tags=63%, list=14%, signal=54%	Srp19/Srp9/Spcs1/Arxes2/Sec11a/Srprb/Srp72/Spcs2/Oxa1l/Immp2l/Immp1l/Sec63/Spcs3/Sec11c/Srpr/Srp68/Sec61b
mmu00512	mmu00512	Mucin type O-glycan biosynthesis	31	-0.552854	-1.53031	0.0068812	0.0255093	0.0148542	10037	tags=52%, list=28%, signal=37%	B3gnt6/Galnt15/Galnt18/Galnt12/Galnt6/Galnt14/Galntl6/Gcnt3/Galnt11/Galnt3/B4galt5/Galnt17/St6galnac1/Galnt16/St6galnac2
mmu04061	mmu04061	Viral protein interaction with cytokine and cytokine receptor	83	-0.463301	-1.39482	0.00690069	0.0255093	0.0148542	7090	tags=35%, list=20%, signal=28%	Il18r1/Cxcl12/Il20ra/Il6ra/Cxcl9/Cx3cl1/Ccr7/Tnfrsf10b/Csf1/Tnfrsf1b/Cxcr5/Ccl24/Ccr3/Ccl9/Ccr6/Tnfsf14/Xcr1/Ccr2/Ccr1l1/Ccr4/Il6/Cx3cr1/Csf1r/Ccr5/Il2ra/Il10ra/Il2rb/Il6st
mmu04927	mmu04927	Cortisol synthesis and secretion	67	-0.478288	-1.41903	0.00720576	0.0263411	0.0153386	9639	tags=43%, list=27%, signal=32%	Nr5a1/Creb3l2/Star/Itpr1/Adcy3/Agt/Creb3l1/Hsd3b3/Cacna1h/Cyp11a1/Adcy4/Cyp17a1/Cacna1s/Cacna1d/Plcb2/Adcy5/Creb3l3/Pbx1/Cacna1i/Adcy1/Adcy8/Cacna1f/Itpr3/Pde8b/Plcb1/Hsd3b2/Gnaq/Creb5
mmu00062	mmu00062	Fatty acid elongation	29	0.351034	1.84698	0.00735294	0.0265837	0.0154799	2170	tags=31%, list=6%, signal=29%	Acot1/Acot2/Hacd1/Mecr/Hacd2/Hadh/Elovl6/Elovl1/Hsd17b12
mmu05226	mmu05226	Gastric cancer	143	-0.421437	-1.30571	0.00779922	0.0276378	0.0160937	9202	tags=33%, list=26%, signal=24%	Shc2/Wnt8a/Wnt4/Fzd9/Rxrg/Wnt3a/Erbb2/Wnt2/Wnt9b/Egf/Fgf10/Tgfbr1/Fzd3/Tgfb3/Axin2/Jup/Fgf15/Shc3/Tcf7l2/Fgfr2/Ctnna3/Tcf7/Egfr/Wnt3/Wnt7a/Fzd4/Rxra/Fgf5/Fgf3/Apc2/Fgf4/Lef1/Wnt1/Pik3cd/Gadd45b/Lrp5/Fzd1/Bcl2/Fgf1/Fgf22/Wnt10a/Fzd10/Tert/Cdh17/Met/Tgfbr2
mmu03020	mmu03020	RNA polymerase	30	0.784465	4.10227	0.0078125	0.0276378	0.0160937	4398	tags=83%, list=12%, signal=73%	Polr2k/Polr2l/Polr2h/Polr3d/Polr1e/Polr2f/Polr3h/Polr2i/Cd3eap/Polr1d/Polr3g/Polr2j/Polr1c/Polr2d/Polr2g/Polr2e/Polr2m/Polr3f/Crcp/Polr3k/Polr3e/Polr1b/Polr1a/Polr2b/Polr3a
mmu00020	mmu00020	Citrate cycle (TCA cycle)	31	0.433389	2.28561	0.00833333	0.0288596	0.0168052	4669	tags=55%, list=13%, signal=48%	Sdhc/Idh3a/Suclg1/Pdha2/Sdhd/Dlat/Fh1/Sucla2/Sdhb/Dld/Pdha1/Suclg2/Idh3b/Mdh1/Cs/Pdhb/Mdh2
mmu00630	mmu00630	Glyoxylate and dicarboxylate metabolism	31	0.513265	2.70686	0.00833333	0.0288596	0.0168052	14701	tags=97%, list=42%, signal=57%	Shmt2/Gcsh/Grhpr/Pccb/Dld/Mcee/Acat2/Mdh1/Acss1/Cs/Acat3/Mdh2/Hyi/Pcca/Hoga1/Mmut/Pgp/Hao2/Aco2/Amt/Acat1/Glyctk/Cat/Csl/Acss2/Aco1/Glul/Agxt/Afmid/Shmt1
mmu04660	mmu04660	T cell receptor signaling pathway	99	-0.443354	-1.34683	0.00929907	0.0318687	0.0185574	7997	tags=28%, list=23%, signal=22%	Mapk11/Vav3/Icos/Nfatc1/Pak1/Cd247/Vav1/Rasgrp1/Ptprc/Lcp2/Ppp3cc/Cd3g/Cd4/Cd3d/Cd8a/Pak3/Pik3cd/Vav2/Nfkbie/Ppp3r2/Mapk10/Zap70/Cd3e/Nfatc2/Card11/Map3k14/Map3k8
mmu04390	mmu04390	Hippo signaling pathway	154	-0.412865	-1.28408	0.00949905	0.0322184	0.018761	9762	tags=34%, list=28%, signal=25%	Wnt11/Nkd1/Bmp8a/Apc/Wnt8a/Wnt4/Fzd9/Wnt3a/Wwtr1/Wnt2/Crb1/Wnt9b/Tgfbr1/Tead3/Fzd3/Tgfb3/Axin2/Serpine1/Snai2/Tcf7l2/Ppp2r2c/Ctnna3/Id2/Tcf7/Wnt3/Wnt7a/Fzd4/Rassf6/Dlg5/Apc2/Bmp4/Prkcz/Patj/Lef1/Wnt1/Trp73/Dlg2/Fzd1/Pard3/Wwc1/Afp/Tead1/Fgf1/Nkd2/Ppp2r2b/Wnt10a/Fzd10/Gli2/Smad1/Bmp7/Tgfbr2/Tead2
mmu04392	mmu04392	Hippo signaling pathway - multiple species	27	-0.563382	-1.5355	0.00984972	0.0330669	0.0192551	7085	tags=44%, list=20%, signal=36%	Wwtr1/Tead3/Pak1/Rassf6/Dchs1/Dchs2/Wwc1/Tead1/Rassf4/Fat4/Tead2
mmu05030	mmu05030	Cocaine addiction	46	-0.505838	-1.45905	0.0100341	0.0333457	0.0194174	4713	tags=28%, list=13%, signal=25%	Grin2d/Gria2/Adcy5/Creb3l3/Gpsm1/Rgs9/Grin3b/Grin1/Grin3a/Grm2/Grin2b/Creb5
mmu04550	mmu04550	Signaling pathways regulating pluripotency of stem cells	134	-0.419174	-1.29482	0.0105989	0.0348705	0.0203053	9799	tags=37%, list=28%, signal=27%	Wnt11/Neurog1/Apc/Wnt8a/Wnt4/Fzd9/Wnt3a/Jak3/Otx1/Wnt2/Fgfr4/Acvr1c/Mapk11/Tbx3/Wnt9b/Acvr1/Fzd3/Axin2/Dusp9/Inhbe/Onecut1/Acvr2a/Fgfr2/Igf1/Hoxb1/Id2/Tcf7/Wnt3/Wnt7a/Fzd4/Fgfr1/Apc2/Esrrb/Lif/Bmp4/Pax6/Wnt1/Zfhx3/Pik3cd/Fzd1/Lhx5/Klf4/Acvr2b/Wnt10a/Id3/Fzd10/Smad1/Acvr1b/Il6st
mmu00670	mmu00670	One carbon pool by folate	19	0.388375	1.7094	0.010989	0.0357959	0.0208442	3950	tags=47%, list=11%, signal=42%	Shmt2/Mthfd2/Atic/Dhfr/Mthfd1/Mthfr/Gart/Mthfsl/Tyms
mmu04727	mmu04727	GABAergic synapse	86	-0.451632	-1.36183	0.0112011	0.0361291	0.0210382	6033	tags=31%, list=17%, signal=26%	Gabra2/Gng4/Gabbr2/Gabrd/Gabrg3/Gabrg2/Gad2/Cacna1s/Plcl1/Slc6a1/Gabrr2/Cacna1d/Gnao1/Gabbr1/Src/Adcy5/Cacna1b/Slc6a11/Gabrb3/Prkcb/Adcy1/Adcy8/Cacna1f/Prkcg/Slc12a5/Kcnj6
mmu03030	mmu03030	DNA replication	35	0.739219	4.08574	0.0113636	0.0362974	0.0211362	6375	tags=77%, list=18%, signal=63%	Ssbp1/Rpa3/Pole4/Rfc3/Rfc4/Prim1/Rnaseh2b/Pold2/Rfc5/Pole3/Rfc2/Pole2/Rnaseh2a/Pcna/Prim2/Rpa1/Rnaseh2c/Mcm6/Rpa2/Mcm5/Mcm4/Rfc1/Mcm3/Mcm7/Pola2/Lig1/Pold3
mmu04742	mmu04742	Taste transduction	64	-0.46907	-1.38774	0.0121097	0.0383085	0.0223073	7756	tags=41%, list=22%, signal=32%	Grm1/Pde1b/Gabra1/P2ry4/Entpd2/Adcy4/Hcn4/Gabra2/Gabbr2/Scn9a/Plcb2/Gabbr1/Scnn1b/Asic2/Htr1d/Pkd2l1/Adcy8/Scn3a/Grm4/Calhm1/Tas2r138/Itpr3/Plcb1/P2rx3/Scn2a
mmu04726	mmu04726	Serotonergic synapse	125	-0.42176	-1.29782	0.0126987	0.0393531	0.0229156	10765	tags=41%, list=30%, signal=28%	Pla2g4d/Cyp2c68/Htr1b/Cyp2d10/Rapgef3/Cyp2d22/Cyp2c29/Pla2g4b/Cyp2c50/Cyp2d34/Alox12e/Itpr1/Cyp2c70/Gng2/Cyp2c65/Kcnj9/Alox8/Cyp2c38/Alox12/Htr5b/Gng4/App/Cacna1s/Cyp2j9/Kcnn2/Cyp2d9/Cacna1d/Gnao1/Kcnj5/Plcb2/Adcy5/Htr5a/Tph1/Cyp4x1/Cyp2j13/Cacna1b/Htr2b/Htr1d/Gabrb3/Pla2g4e/Prkcb/Pla2g4f/Cacna1f/Alox15/Prkcg/Itpr3/Plcb1/Cyp2d12/Gnaq/Kcnj6
mmu04650	mmu04650	Natural killer cell mediated cytotoxicity	100	-0.437035	-1.32817	0.0127	0.0393531	0.0229156	9589	tags=35%, list=27%, signal=26%	Klra4/Hcst/Ifnb1/Fasl/Shc2/Vav3/Gzmb/Nfatc1/Klrc2/Ncr1/Sh2d1b1/Pak1/Shc3/Cd247/Vav1/Lcp2/Tnfrsf10b/Ppp3cc/Syk/Klra9/Icam1/Pik3cd/Vav2/Itgal/Plcg2/Prf1/Prkcb/Ppp3r2/Zap70/Prkcg/Klrb1c/Nfatc2/Klrk1/Cd244a
mmu04670	mmu04670	Leukocyte transendothelial migration	109	-0.431597	-1.31823	0.0127987	0.0393531	0.0229156	11464	tags=40%, list=32%, signal=27%	Cyba/Actn1/Myl9/Mapk12/4930544G11Rik/Pxn/Rapgef3/Plcg1/Cldn8/Cybb/Cldn23/Myl2/Mapk11/Ncf2/Vav3/Cxcl12/Cldn19/Cldn14/Ncf1/Thy1/Cldn5/Ctnna3/Vav1/Cldn2/Mmp2/Afdn/Rassf5/Bcar1/Vcam1/F11r/Pecam1/Icam1/Pik3cd/Vav2/Itgal/Plcg2/Jam3/Rapgef4/Prkcb/Prkcg/Cldn15/Txk/Cdh5
mmu05222	mmu05222	Small cell lung cancer	92	-0.442042	-1.33741	0.0134987	0.0411209	0.023945	6729	tags=25%, list=19%, signal=20%	Fhit/Col4a1/Col4a2/Birc7/Nos2/Lama1/Rxra/Lamc2/Pik3cd/Cks1brt/Gadd45b/Lamb1/Bcl2/Lamb3/Lama4/Lama2/Lamc3/Itga3/Lama3/Itgav/Lamb2/Traf1
mmu04630	mmu04630	JAK-STAT signaling pathway	142	-0.411501	-1.27439	0.0153985	0.0464779	0.0270644	8308	tags=30%, list=24%, signal=23%	Pdgfa/Socs5/Csf3r/Il12a/Pdgfb/Egf/Gh/Il20ra/Il6ra/Aox3/Ctf2/Il27ra/Ghr/Il4ra/Thpo/Egfr/Il11/Il7/Il12rb1/Lif/Csf2rb2/Aox4/Il15/Il21r/Stat4/Pik3cd/Aox2/Il7r/Lep/Il6/Pdgfrb/Bcl2/Aox1/Lepr/Il2ra/Il10ra/Il5ra/Pdgfra/Il13ra1/Il2rb/Il6st/Prlr
mmu00380	mmu00380	Tryptophan metabolism	46	-0.493969	-1.42481	0.0161549	0.0480114	0.0279574	8447	tags=35%, list=24%, signal=26%	Haao/Lao1/Aox3/Kyat3/Cyp1b1/Aldh1b1/4930438A08Rik/Tph1/Aox4/Kynu/Aox2/Aldh8a1/Kmo/Aoc1/Aox1
mmu05166	mmu05166	Human T-cell leukemia virus 1 infection	235	-0.386394	-1.22167	0.0161984	0.0480114	0.0279574	9594	tags=26%, list=27%, signal=19%	Zfp36/1700009N14Rik/H2-M5/Slc2a1/Gm11127/Ccna1/Jak3/Adcy3/Il1r1/H2-Q6/H2-Q4/Creb3l1/Tgfbr1/Tnfrsf1a/Nfatc1/Tgfb3/Spi1/Adcy4/Msx3/Msx1/H2-Eb1/Il1r2/H2-DMb1/Ppp3cc/Nfatc4/Cd3g/Nrp1/Cd4/Adcy5/Creb3l3/Cd3d/H2-Aa/H2-T3/H2-Q7/Il15/Icam1/Pik3cd/Itgal/H2-Ob/Il6/Rasl2-9/Ppp3r2/Adcy1/Mapk10/Adcy8/H2-Ab1/Tln2/H2-DMb2/Cd3e/Nfatc2/Il2ra/Tert/H2-Oa/Cd40/Map3k14/Ets1/Creb5/Tgfbr2/Il2rb
mmu03440	mmu03440	Homologous recombination	39	0.570211	3.24471	0.0163934	0.0481557	0.0280414	5781	tags=62%, list=16%, signal=52%	Ssbp1/Rpa3/Nbn/Sem1/Abraxas1/Brip1/Pold2/Mre11a/Xrcc3/Babam1/Rad51b/Rad51c/Rpa1/Rbbp8/Blm/Bard1/Rpa2/Rad52/Rad51/Babam2/Rad51d/Palb2/Top3b/Rad50
mmu04370	mmu04370	VEGF signaling pathway	58	-0.471432	-1.38612	0.017521	0.0510125	0.029705	11257	tags=38%, list=32%, signal=26%	Pla2g4d/Mapkapk3/Mapk12/Pxn/Plcg1/Pla2g4b/Shc2/Sh2d2a/Nos3/Mapk11/Ppp3cc/Src/Kdr/Pik3cd/Plcg2/Pla2g4e/Prkcb/Pla2g4f/Ppp3r2/Prkcg/Nfatc2
mmu00565	mmu00565	Ether lipid metabolism	46	-0.48575	-1.4011	0.0209713	0.0605224	0.0352426	7634	tags=43%, list=22%, signal=34%	Gdpd3/Gal3st1/Lpcat4/Pla2g7/Pla2g3/Pld1/Pla2g2c/Pafah2/Lpcat2/Enpp6/Pld2/Pla2g4e/Pla2g10/Pla2g4f/Pld4/Enpp2/Pla2g2d/Plb1/Plpp3
mmu04350	mmu04350	TGF-beta signaling pathway	91	-0.434066	-1.31251	0.0211979	0.0606444	0.0353136	8033	tags=32%, list=23%, signal=25%	Smad6/Fst/Acvr1c/Acvr1/Tgfbr1/Neo1/Chrd/Grem1/Tgfb3/Inhbe/Acvr2a/Id2/Amhr2/Fbn1/Smurf1/Bmp4/Rgmb/Dcn/Zfyve9/Acvr2b/Ltbp1/Pitx2/Id3/Smad1/Acvr1b/Bmp7/Tgfbr2/Thsd4
mmu04935	mmu04935	Growth hormone synthesis, secretion and action	112	-0.421139	-1.28799	0.0213979	0.0606888	0.0353395	8149	tags=29%, list=23%, signal=23%	Itpr1/Adcy3/Pou1f1/Mapk11/Creb3l1/Sstr2/Gh/Shc3/Adcy4/Ghr/Igfals/Igf1/Cacna1s/Bcar1/Ghrhr/Cacna1d/Plcb2/Adcy5/Creb3l3/Pik3cd/Plcg2/Prkcb/Adcy1/Mapk10/Adcy8/Cacna1f/Adcy10/Prkcg/Itpr3/Plcb1/Gnaq/Creb5
mmu04064	mmu04064	NF-kappa B signaling pathway	98	-0.428321	-1.30071	0.0220978	0.0621382	0.0361835	4627	tags=22%, list=13%, signal=20%	Vcam1/Tnfsf13b/Card14/Syk/Tnfsf14/Icam1/Ltb/Plcg2/Gadd45b/Blnk/Card10/Prkcb/Zap70/Bcl2/Tnfrsf11a/Edaradd/Card11/Lbp/Cd40/Map3k14/Traf1
mmu04926	mmu04926	Relaxin signaling pathway	123	-0.413055	-1.26978	0.0224978	0.0627268	0.0365262	9661	tags=33%, list=27%, signal=24%	Creb3l2/Rln1/Shc2/Rxfp3/Rxfp2/Ednrb/Adcy3/Nos3/Gng2/Mapk11/Creb3l1/Tgfbr1/Rxfp4/Col4a4/Col4a1/Shc3/Adcy4/Gng4/Col4a2/Nos2/Egfr/Mmp2/Gnao1/Plcb2/Prkcz/Src/Adcy5/Creb3l3/Pik3cd/Adcy1/Mapk10/Adcy8/Nos1/Plcb1/Col1a2/Acta2/Col3a1/Creb5/Tgfbr2
mmu04260	mmu04260	Cardiac muscle contraction	80	-0.440158	-1.32195	0.0229	0.0633118	0.0368669	10874	tags=40%, list=31%, signal=28%	Cacng1/Cacnb1/Atp1a4/Cacng4/Cacna2d2/Tpm4/Casq2/Myl2/Atp2a3/Cacng3/Tpm2/Trdn/Atp2a1/Cacng2/Cacna1s/Cacna1d/Slc8a3/Fxyd2/Cox4i2/Atp1a2/Myh6/Cacna1f/Ryr2/Atp1b1/Atp1a3/Myh7/Tnnt2/Cacna2d4/Cacnb3/Slc9a7/Cacnb2
mmu04936	mmu04936	Alcoholic liver disease	124	-0.412324	-1.26813	0.0234977	0.0638967	0.0372075	7567	tags=24%, list=21%, signal=19%	Foxo1/Il12a/Prkag3/Tnfrsf1a/Tcf7l2/C3ar1/C1qc/Tcf7/Ikbke/Aldh1b1/Cd14/Acacb/Prkag2/Prkaa2/Adh1/Cyp2e1/Scd4/C1qa/Lef1/Ppargc1a/Il6/Mapk10/Ppara/Lbp/Nox4/C4a/Map3k14/Lpin3/Map3k5
mmu00590	mmu00590	Arachidonic acid metabolism	79	-0.440933	-1.32327	0.0235	0.0638967	0.0372075	12238	tags=52%, list=35%, signal=34%	Ltc4s/Pla2g12b/Alox5/Pla2g4d/Cyp2c68/Gpx6/Cyp4a31/Cyp2b19/Cyp2c29/Pla2g4b/Cyp4a12a/Cyp2c50/Alox12e/Cyp2b9/Cyp2c70/Cyp2c65/Ptgis/Alox8/Ptgds/Cyp2c38/Pla2g3/Cyp2b23/Pla2g2c/Hpgds/Alox12/Cyp2u1/Cyp2j9/Ggt5/Gpx3/Cyp2e1/Cyp2j13/Pla2g4e/Gpx5/Pla2g10/Cyp2b10/Pla2g4f/Alox15/Pla2g2d/Plb1/Ptges
mmu00970	mmu00970	Aminoacyl-tRNA biosynthesis	43	0.807959	4.65444	0.0243902	0.0647128	0.0376827	5090	tags=79%, list=14%, signal=68%	Pstk/Sars/Tars/Ears2/Yars2/Farsb/Eprs/Gars/Rars/Rars2/Gatb/Dars/Vars2/Yars/Wars/Sars2/Tars2/Qrsl1/Kars/Nars/Aars2/Cars2/Lars/Qars/Wars2/Hars/Mars2/Farsa/Dars2/Gatc/Aars/Iars/Hars2/Iars2
mmu03022	mmu03022	Basal transcription factors	43	0.494558	2.84902	0.0243902	0.0647128	0.0376827	4239	tags=49%, list=12%, signal=43%	Ccnh/Mnat1/Gtf2f2/Gtf2h2/Gtf2h5/Tbpl1/Taf10/Cdk7/Gtf2a2/Gtf2e1/Taf13/Taf9b/Gtf2h3/Taf11/Gtf2h4/Taf12/Gtf2h1/Gtf2b/Taf15/Taf9/Taf7
mmu03420	mmu03420	Nucleotide excision repair	43	0.656254	3.78051	0.0243902	0.0647128	0.0376827	5428	tags=65%, list=15%, signal=55%	Rad23b/Ccnh/Mnat1/Rpa3/Rbx1/Gtf2h2/Gtf2h5/Pole4/Rfc3/Cdk7/Rfc4/Ercc1/Ercc8/Gtf2h3/Pold2/Rfc5/Pole3/Rfc2/Gtf2h4/Pole2/Gtf2h1/Pcna/Ercc5/Rpa1/Rpa2/Ercc3/Rfc1/Ddb2
mmu04924	mmu04924	Renin secretion	72	-0.443681	-1.32296	0.02501	0.0658263	0.0383311	8550	tags=38%, list=24%, signal=28%	Gucy1b1/Itpr1/Ace/Pde1c/Agt/Kcnma1/Pde1b/Calml4/Cacna1s/Edn3/Ppp3cc/Cacna1d/Ace3/Plcb2/Ednra/Adcy5/Adora1/Ptger2/Ppp3r2/Cacna1f/Itpr3/Plcb1/Adcyap1r1/Gnaq/Prkg2/Gucy1a1
mmu05231	mmu05231	Choline metabolism in cancer	97	-0.426915	-1.29575	0.0252975	0.0659299	0.0383914	8088	tags=25%, list=23%, signal=19%	Wasf1/Dgkh/Pdgfb/Egf/Pld1/Slc22a3/Egfr/Dgkk/Pik3cd/Pld2/Pla2g4e/Wasf3/Slc44a4/Prkcb/Pla2g4f/Mapk10/Pdgfrb/Pdgfd/Prkcg/Dgkb/Plpp3/Pdgfra/Ralgds
mmu04975	mmu04975	Fat digestion and absorption	39	-0.493622	-1.40188	0.0254502	0.0659299	0.0383914	6946	tags=36%, list=20%, signal=29%	Pla2g2c/Slc27a1/Npc1l1/Abca1/Dgat2/Pla2g10/Pnliprp1/Cel/Apob/Pla2g2d/Abcg5/Plpp3/Mogat2
mmu05146	mmu05146	Amoebiasis	97	-0.42638	-1.29413	0.0258974	0.0665644	0.0387609	6729	tags=35%, list=19%, signal=28%	Lamc1/Tlr2/Il1r1/Il12a/Col4a4/Tgfb3/Rab7b/Col4a1/Col4a2/Nos2/Lama1/Cd14/Il1r2/C8b/Lamc2/Plcb2/Pik3cd/Il6/Prkcb/Adcy1/Ctsg/Lamb1/Lamb3/Lama4/Prkcg/Plcb1/Lama2/Lamc3/Col1a2/Gnaq/Lama3/Col3a1/Lamb2
mmu05217	mmu05217	Basal cell carcinoma	62	-0.45369	-1.33973	0.027522	0.0701918	0.0408732	12063	tags=52%, list=34%, signal=34%	Wnt9a/Ptch2/Gli1/Bmp2/Wnt11/Apc/Wnt8a/Wnt4/Fzd9/Wnt3a/Wnt2/Wnt9b/Kif7/Fzd3/Axin2/Tcf7l2/Tcf7/Wnt3/Wnt7a/Fzd4/Apc2/Gli3/Bmp4/Lef1/Wnt1/Gadd45b/Fzd1/Wnt10a/Fzd10/Gli2/Hhip
mmu03050	mmu03050	Proteasome	46	0.577559	3.32665	0.0277778	0.0702991	0.0409357	5304	tags=74%, list=15%, signal=63%	Pomp/Psma7/Psma4/Psmb3/Psmb2/Psmd7/Psma3/Psmc6/Psma5/Psmb1/Psmd3/Psmb6/Psmd12/Adrm1/Sem1/Psmb7/Psmb4/Psmd6/Psmd14/Psma6/Psmb5/Psma1/Psmc1/Psmc4/Psma2/Psmc2/Psmb10/Psmc5/Psmc3/Psmd9/Psmd13/Psmd1/Psme2/Psmd11
mmu04610	mmu04610	Complement and coagulation cascades	84	-0.432154	-1.30181	0.0285029	0.0715835	0.0416836	9659	tags=39%, list=27%, signal=29%	Cfhr2/Serpina1b/F7/F2rl3/Fgb/F3/C1s1/Plg/Klkb1/Serpine1/Serpinb2/C3ar1/C1qc/Serpinf2/F10/Vtn/Serpinc1/Itgax/F13a1/C8b/Bdkrb2/C4bp/Serping1/C1ra/Kng1/C1qa/Cr2/A2m/Masp1/C6/C4a/Thbd
mmu04012	mmu04012	ErbB signaling pathway	82	-0.431898	-1.29941	0.0304	0.0757697	0.0441212	3596	tags=24%, list=10%, signal=22%	Camk2g/Egf/Pak1/Shc3/Egfr/Nrg3/Src/Pak3/Pik3cd/Plcg2/Prkcb/Mapk10/Camk2a/Prkcg/Camk2d/Tgfa/Nrg2/Camk2b/Nrg1
mmu00600	mmu00600	Sphingolipid metabolism	54	-0.461254	-1.34806	0.030646	0.0758084	0.0441438	7955	tags=31%, list=23%, signal=24%	Gal3st1/Smpd3/Sptlc3/Cers3/Cers5/Neu4/Cers4/Psapl1/Smpd2/Degs2/Acer1/B4galt6/B4galt5/Asah2/Cerk/Plpp3
mmu05218	mmu05218	Melanoma	66	-0.446048	-1.32229	0.0315252	0.0774015	0.0450714	7185	tags=29%, list=20%, signal=23%	Egf/Fgf10/Mitf/Fgf15/Igf1/Egfr/Fgf5/Fgfr1/Fgf3/Fgf4/Pik3cd/Gadd45b/Pdgfrb/Pdgfd/Fgf1/Fgf22/Pdgfra/Met
mmu04062	mmu04062	Chemokine signaling pathway	178	-0.388709	-1.2158	0.0318968	0.0777337	0.0452649	9631	tags=31%, list=27%, signal=23%	Plcg1/Grk5/Ccr9/Shc2/Lyn/Cxcr6/Jak3/Adcy3/Gng2/Vav3/Pik3cg/Grk4/Cxcl12/Pak1/Ncf1/Shc3/Adcy4/Cxcl9/Gng4/Elmo1/Vav1/Dock2/Cx3cl1/Ccr7/Rasgrp2/Bcar1/Cxcr5/Ccl24/Ccr3/Plcb2/Prkcz/Src/Ccl9/Adcy5/Ccr6/Xcr1/Pik3cd/Vav2/Ccr2/Plcg2/Ccr1l1/Ccr4/Cx3cr1/Pard3/Prkcb/Adcy1/Grk1/Adcy8/Ccr5/Pik3r5/Plcb1/Grk3/Gnaq/Pik3r6
mmu04915	mmu04915	Estrogen signaling pathway	129	-0.403565	-1.24446	0.0330967	0.0800648	0.0466223	9594	tags=33%, list=27%, signal=24%	Krt28/Krt33a/Krt27/Shc2/Itpr1/Adcy3/Nos3/Grm1/Creb3l1/Kcnj9/Esr2/Shc3/Adcy4/Krt18/Krt35/Rara/Calml4/Ncoa3/Krt19/Gabbr2/Egfr/Mmp2/Gnao1/Kcnj5/Krt20/Plcb2/Gabbr1/Src/Adcy5/Creb3l3/Esr1/Pik3cd/Oprm1/Adcy1/Adcy8/Bcl2/Itpr3/Plcb1/Tgfa/Gnaq/Creb5/Kcnj6
mmu03410	mmu03410	Base excision repair	35	0.254593	1.40716	0.0340909	0.0818679	0.0476723	3995	tags=37%, list=11%, signal=33%	Smug1/Pole4/Polb/Parp2/Tdg/Pold2/Apex1/Pole3/Pole2/Ogg1/Hmgb1/Pcna/Ung
mmu05143	mmu05143	African trypanosomiasis	36	-0.491434	-1.38288	0.0345836	0.0824493	0.0480108	7254	tags=39%, list=21%, signal=31%	Sele/F2rl1/Tlr9/Vcam1/Plcb2/Kng1/Icam1/Il6/Prkcb/Lama4/Prkcg/Plcb1/Gnaq
mmu04623	mmu04623	Cytosolic DNA-sensing pathway	50	0.302016	1.78963	0.0357143	0.0845324	0.0492238	5243	tags=48%, list=15%, signal=41%	Polr2k/Polr2l/Polr2h/Polr3d/Pycard/Polr2f/Polr3h/Polr1d/Polr3g/Polr1c/Polr2e/Polr3f/Polr3k/Polr3e/Ripk1/Cxcl10/Nfkbib/Polr3a/Nfkbia/Chuk/Cgas/Irf3/Polr3gl/Nfkb1
mmu04710	mmu04710	Circadian rhythm	29	-0.509754	-1.40009	0.0383134	0.0900365	0.0524289	7633	tags=31%, list=22%, signal=24%	Prkag3/Cry1/Bhlhe40/Prkag2/Prkaa2/Npas2/Rorb/Rora
mmu04978	mmu04978	Mineral absorption	53	-0.454759	-1.32722	0.0394631	0.0920807	0.0536192	3449	tags=36%, list=10%, signal=32%	Trpv6/Slc26a3/Cybrd1/Slc6a19/Slc5a1/Gm5134/Slc8a3/Fxyd2/Trf/Slc26a9/Atp1a2/Slc34a2/Atp2b2/Atp1b1/Atp1a3/Trpm6/Vdr/Steap2
mmu03460	mmu03460	Fanconi anemia pathway	51	0.505023	2.97114	0.04	0.0926761	0.0539659	14317	tags=96%, list=41%, signal=57%	Fancf/Rpa3/Cenpx/Poli/Ercc1/Cenps/Brip1/Fancl/Fancb/Mlh1/Fan1/Eme2/Faap24/Usp1/Rad51c/Rpa1/Blm/Rpa2/Rad51/Atrip/Palb2/Rmi2/Top3b/Rmi1/Ube2t/Hes1/Fanca/Ercc4/Atr/Eme1/Fancc/Rev1/Pms2/Fanci/Mus81/Rev3l/Faap100/Fancg/Slx1b/Fancm/Fance/Polk/Top3a/Wdr48/Fancd2/Polh/Poln/Brca1/Telo2
mmu04721	mmu04721	Synaptic vesicle cycle	75	-0.42766	-1.27888	0.0457183	0.105184	0.0612494	9793	tags=32%, list=28%, signal=23%	Slc6a5/Slc1a7/Atp6v0a4/Slc6a3/Atp6v1e2/Slc17a7/Slc17a8/Tcirg1/Dnm3/Slc6a1/Syt1/Slc1a3/Cacna1b/Slc6a11/Slc6a7/Atp6v1c2/Slc6a2/Unc13a/Slc1a1/Unc13c/Stx1b/Unc13b/Cplx2
mmu05330	mmu05330	Allograft rejection	49	-0.45493	-1.31935	0.0487316	0.110898	0.0645766	15633	tags=67%, list=44%, signal=38%	H2-M9/H2-M10.4/H2-M2/Tnf/Il4/Il2/Il5/H2-Q1/H2-DMa/Fas/H2-M3/H2-T-ps/Fasl/H2-M5/Gm11127/H2-Q6/H2-Q4/Il12a/Gzmb/H2-Eb1/H2-DMb1/H2-Aa/H2-T3/H2-Q7/Prf1/H2-Ob/H2-Ab1/H2-DMb2/Cd80/Cd86/H2-Oa/Cd40
mmu00591	mmu00591	Linoleic acid metabolism	44	-0.462977	-1.33024	0.048876	0.110898	0.0645766	13541	tags=61%, list=38%, signal=38%	Cyp3a16/Cyp1a2/Cyp2j12/Pla2g12b/Pla2g4d/Cyp2c68/Cyp3a41a/Cyp2c29/Pla2g4b/Cyp2c50/Cyp3a13/Cyp2c70/Cyp2c65/Cyp2c38/Pla2g3/Pla2g2c/Cyp3a11/Cyp2j9/Cyp2e1/Cyp2j13/Pla2g4e/Pla2g10/Pla2g4f/Alox15/Pla2g2d/Plb1
mmu05332	mmu05332	Graft-versus-host disease	48	-0.456438	-1.32117	0.0495288	0.111609	0.0649909	9857	tags=52%, list=28%, signal=38%	H2-Q1/H2-DMa/Fas/H2-M3/H2-T-ps/Fasl/H2-M5/Gm11127/H2-Q6/H2-Q4/Gzmb/H2-Eb1/H2-DMb1/H2-Aa/H2-T3/H2-Q7/Prf1/H2-Ob/Il6/H2-Ab1/H2-DMb2/Cd80/Cd86/H2-Oa
mmu05215	mmu05215	Prostate cancer	97	-0.411227	-1.24814	0.049995	0.111894	0.0651564	8292	tags=26%, list=23%, signal=20%	Pdgfa/Foxo1/Creb3l1/Pdgfb/Egf/Tmprss2/Tcf7l2/Fgfr2/Igf1/Tcf7/Egfr/Il1r2/Fgfr1/Etv5/Creb3l3/Lef1/Pik3cd/Insrr/Pdgfrb/Pdgfd/Bcl2/Tgfa/Pdgfra/Creb5
mmu05320	mmu05320	Autoimmune thyroid disease	53	-0.446113	-1.30199	0.0534856	0.118897	0.0692345	4111	tags=53%, list=12%, signal=47%	Il5/H2-Q1/H2-DMa/Fas/H2-M3/H2-T-ps/Fasl/H2-M5/Gm11127/H2-Q6/H2-Q4/Gzmb/H2-Eb1/H2-DMb1/H2-Aa/H2-T3/H2-Q7/Tshb/Tpo/Prf1/H2-Ob/H2-Ab1/H2-DMb2/Cd80/Cd86/H2-Oa/Cd40
mmu00240	mmu00240	Pyrimidine metabolism	53	0.304823	1.83079	0.0555556	0.12267	0.0714314	3950	tags=40%, list=11%, signal=35%	Cda/Nme1/Uck2/Nme4/Hddc2/Nudt2/Dctpp1/Nme6/Dut/Dtymk/Umps/Enpp3/Nt5c/Dhodh/Nt5c3b/Cad/Cmpk1/Entpd6/Ctps/Dctd/Tyms
mmu04668	mmu04668	TNF signaling pathway	108	-0.401753	-1.22643	0.0564944	0.123911	0.0721542	5004	tags=23%, list=14%, signal=20%	Creb3l1/Sele/Tnfrsf1a/Il18r1/Cx3cl1/Csf1/Tnfrsf1b/Vcam1/Lif/Creb3l3/Dab2ip/Gm5431/Il15/Icam1/Pik3cd/Jag1/Il6/Mapk10/Nod2/Map3k14/Map3k8/Creb5/Traf1/Map3k5
mmu05214	mmu05214	Glioma	71	-0.424974	-1.26571	0.0589295	0.127815	0.0744276	8088	tags=27%, list=23%, signal=21%	Camk2g/Pdgfb/Egf/Shc3/Igf1/Calml4/Egfr/Pik3cd/Plcg2/Gadd45b/Prkcb/Pdgfrb/Camk2a/Prkcg/Camk2d/Tgfa/Pdgfra/Camk2b
mmu00561	mmu00561	Glycerolipid metabolism	60	-0.43392	-1.2785	0.0593475	0.127815	0.0744276	6950	tags=42%, list=20%, signal=34%	Dgka/Gykl1/Agpat2/Lipf/Lipc/Plpp4/Gpat2/Dgkh/Mboat1/Akr1b10/Pnpla3/Lpl/Aldh1b1/Dgkk/Dgat2/Pnliprp1/Gk2/Cel/Lipg/Gpat3/Dgkb/Plpp3/Lpin3/Mogat2
mmu04960	mmu04960	Aldosterone-regulated sodium reabsorption	37	-0.471378	-1.33092	0.0594399	0.127815	0.0744276	3119	tags=24%, list=9%, signal=22%	Fxyd2/Pik3cd/Atp1a2/Prkcb/Prkcg/Atp1b1/Atp1a3/Nr3c2
mmu04066	mmu04066	HIF-1 signaling pathway	108	-0.398811	-1.21745	0.0638936	0.1365	0.0794849	9155	tags=30%, list=26%, signal=22%	Slc2a1/Cybb/Erbb2/Angpt4/Camk2g/Hk3/Nos3/Egf/Il6ra/Serpine1/Pgk2/Pfkfb3/Igf1/Nos2/Egfr/Trf/Pik3cd/Plcg2/Hkdc1/Il6/Aldob/Prkcb/Hk2/Bcl2/Camk2a/Prkcg/Flt1/Camk2d/Tek/Camk2b/Ldhb
mmu04976	mmu04976	Bile secretion	95	-0.405581	-1.22948	0.0644936	0.136893	0.0797136	6382	tags=52%, list=18%, signal=42%	Sult2a7/Slco1a6/Ugt1a7c/Adcy2/Abcb1a/Ugt1a8/Ugt2b5/Gm6614/Baat/Slc51b/Sctr/Abcb1b/Acnat1/Ugt2a3/Slco1a5/Atp1a4/Abcb11/Slc2a1/Gm5724/Ugt2b1/Adcy3/Slc4a4/Slc5a1/Sult2a8/Adcy4/Ugt2b36/Slco1a4/Kcnn2/Ugt1a9/Slc4a5/Rxra/Slc10a2/Nr0b2/Gm5134/Adcy5/Slc27a5/Fxyd2/Atp1a2/Ugt1a2/Slc22a8/Adcy1/Adcy8/Abcg5/Ugt1a6a/Atp1b1/Atp1a3/Ephx1/Abcc2
mmu04940	mmu04940	Type I diabetes mellitus	56	-0.436591	-1.27947	0.0662928	0.13981	0.0814122	12989	tags=54%, list=37%, signal=34%	H2-Q1/Ica1/H2-DMa/Ins2/Fas/H2-M3/H2-T-ps/Fasl/H2-M5/Gm11127/Ptprn2/H2-Q6/H2-Q4/Il12a/Gzmb/H2-Eb1/Gad2/H2-DMb1/H2-Aa/H2-T3/H2-Q7/Prf1/H2-Ob/H2-Ab1/H2-DMb2/Cpe/Cd80/Cd86/H2-Oa
mmu00230	mmu00230	Purine metabolism	130	-0.38853	-1.19844	0.0686931	0.143949	0.0838227	8550	tags=28%, list=24%, signal=22%	Gucy2c/Gucy1b1/Gucy2d/Adcy3/Pgm1/Pde1c/Ak5/Adssl1/Pde1b/Pde6a/Fhit/Ak7/Entpd2/Adcy4/Pde2a/Papss2/Gucy2e/Adcy5/Ak8/Entpd1/Pde5a/Pde6b/Npr2/Adcy1/Pde11a/Adcy8/Adcy10/Xdh/Pde8b/Entpd8/Pde6h/Pde7b/Ak4/Pde6g/Gucy1a1/Ampd1
mmu01040	mmu01040	Biosynthesis of unsaturated fatty acids	34	0.239188	1.30959	0.0693069	0.144316	0.0840364	2303	tags=24%, list=7%, signal=22%	Acot1/Acot2/Hacd1/Hacd2/Elovl6/Elovl1/Hsd17b12/Fads2
mmu01523	mmu01523	Antifolate resistance	28	0.26401	1.37979	0.070922	0.146751	0.0854538	2966	tags=32%, list=8%, signal=29%	Folr1/Shmt2/Atic/Slc19a1/Dhfr/Fpgs/Mthfr/Slc46a1/Gart
mmu00510	mmu00510	N-Glycan biosynthesis	48	0.229328	1.37272	0.0714286	0.146875	0.0855263	5442	tags=50%, list=15%, signal=42%	Dpm3/Alg13/Alg3/Alg10b/Alg5/Alg14/Dad1/Rpn1/Srd5a3/Mogs/Dolpp1/Dolk/Dpm1/Alg1/Alg6/Man1a2/Dpm2/Alg8/Dpagt1/Ddost/Rpn2/Stt3b/Stt3a/Alg11
mmu04744	mmu04744	Phototransduction	25	-0.500152	-1.3507	0.0726217	0.148401	0.0864149	10656	tags=48%, list=30%, signal=34%	Guca1b/Gucy2d/Pde6a/Calml4/Rho/Gucy2e/Pde6b/Rgs9/Grk1/Cngb1/Pde6g
mmu05206	mmu05206	MicroRNAs in cancer	166	-0.374654	-1.16878	0.0791921	0.160828	0.0936515	8292	tags=24%, list=23%, signal=19%	Mmp16/Irs1/Pdgfa/Efna1/Pdgfb/Sox4/Fzd3/Notch3/Efna4/Bmf/Cyp1b1/Slc45a3/Egfr/Wnt3/Fscn1/Vim/Igf2bp1/Apc2/Notch1/Prkce/Tnr/Hmga2/Cyp24a1/Reck/Trp63/Pik3cd/Plcg2/Prkcb/Pdgfrb/Bcl2/Prkcg/Trim71/Tnxb/Pdgfra/Tnc/Efna5/St14/Met/Notch4
mmu00730	mmu00730	Thiamine metabolism	14	-0.558471	-1.37031	0.08271	0.166942	0.0972116	7409	tags=36%, list=21%, signal=28%	Ak7/Alpl/Ak8/Ak4
mmu05235	mmu05235	PD-L1 expression and PD-1 checkpoint pathway in cancer	87	-0.400915	-1.20937	0.0912182	0.182993	0.106558	8407	tags=25%, list=24%, signal=19%	Tlr2/Mapk11/Egf/Nfatc1/Tlr9/Cd247/Rasgrp1/Egfr/Batf3/Ppp3cc/Cd3g/Cd4/Cd3d/Alk/Pik3cd/Batf/Nfkbie/Ppp3r2/Zap70/Cd3e/Nfatc2
mmu00982	mmu00982	Drug metabolism - cytochrome P450	65	-0.415925	-1.23178	0.0967581	0.192182	0.111909	16453	tags=65%, list=47%, signal=35%	Gstm6/Fmo9/Mgst1/Gstt3/Gsta1/Adh4/Gstt1/Gstp2/Ugt1a7c/Fmo5/Gstm2/Ugt1a8/Ugt2b5/Mgst2/Cyp1a2/Adh7/Ugt2a3/Aldh3b1/Fmo2/Ugt2b1/Fmo6/Gsto2/Gstt4/Gsta2/Aox3/Gsta3/Hpgds/Gstm4/Ugt2b36/Aldh3b3/Gstm7/Ugt1a9/Adh1/Gstm1/Cyp2e1/Aox4/Aldh3a1/Aox2/Ugt1a2/Aox1/Ugt1a6a
mmu04136	mmu04136	Autophagy - other	32	0.239522	1.29105	0.0973451	0.192182	0.111909	21298	tags=97%, list=60%, signal=39%	Igbp1/Atg5/Atg3/Gabarapl1/Ppp2cb/Atg4d/Gabarapl2/Atg10/Ppp2ca/Atg101/Mlst8/Gabarap/Atg12/Atg4b/Wipi1/Becn1/Mtor/Rptor/Pik3r4/Atg2a/Pik3c3/Atg7/Atg4a/Atg13/Wipi2/Atg16l1/Atg2b/Igbp1b/Atg9a/Atg4c/Ulk2
mmu00052	mmu00052	Galactose metabolism	31	-0.468209	-1.29601	0.0975511	0.192182	0.111909	7930	tags=29%, list=22%, signal=23%	Pgm1/Akr1b10/Gck/G6pc/Hkdc1/Hk2/Lct/Mgam
mmu05417	mmu05417	Lipid and atherosclerosis	197	-0.364467	-1.14501	0.0990901	0.193294	0.112556	9589	tags=27%, list=27%, signal=20%	Ifnb1/Fasl/Lyn/Rxrg/Pou2f3/Cybb/Tlr2/Pparg/Itpr1/Camk2g/Nos3/Mapk11/Ncf2/Vav3/Il12a/Sele/Tnfrsf1a/Nfatc1/Ncf1/Calml4/Vav1/Ikbke/Tnfrsf10b/Cyp2j9/Cd14/Rxra/Vcam1/Ppp3cc/Abca1/Plcb2/Src/Cyp2j13/Icam1/Pik3cd/Vav2/Il6/Ppp3r2/Mapk10/Olr1/Apob/Vldlr/Bcl2/Camk2a/Pou2f2/Abcg1/Nfatc2/Camk2d/Plcb1/Lbp/Camk2b/Cd40/Map3k5
mmu00340	mmu00340	Histidine metabolism	22	-0.498396	-1.32088	0.0992908	0.193294	0.112556	12217	tags=55%, list=35%, signal=36%	Aldh3b1/Uroc1/Carns1/Hnmt/Aspa/Ftcd/Aldh3b3/Aldh1b1/Aldh3a1/Aoc1/Hal
mmu01212	mmu01212	Fatty acid metabolism	60	0.239515	1.4022	0.1	0.193529	0.112693	5413	tags=45%, list=15%, signal=38%	Hacd1/Cbr4/Mecr/Hacd2/Acsl6/Hadh/Elovl6/Elovl1/Hsd17b12/Ehhadh/Fads2/Acsl5/Cpt2/Acat2/Acaa1b/Ppt1/Acsf3/Acat3/Mcat/Hacd3/Tecr/Acaa1a/Acaa2/Acadvl/H2-Ke6/Ppt2/Acsl3
mmu05100	mmu05100	Bacterial invasion of epithelial cells	68	-0.411799	-1.22307	0.101471	0.19467	0.113358	9938	tags=28%, list=28%, signal=20%	Pxn/Arpc1b/Shc2/Hcls1/Elmo3/Wasf1/Shc3/Ctnna3/Elmo1/Dnm3/Bcar1/Src/Cav2/Arhgef26/Pik3cd/Dock1/Cav1/Met
mmu04923	mmu04923	Regulation of lipolysis in adipocytes	52	-0.426746	-1.2437	0.101773	0.19467	0.113358	3403	tags=19%, list=10%, signal=17%	Adora1/Prkg1/Pik3cd/Tshb/Npy1r/Adcy1/Adcy8/Plin1/Prkg2
mmu00830	mmu00830	Retinol metabolism	85	-0.398698	-1.20174	0.10291	0.195708	0.113962	12432	tags=48%, list=35%, signal=31%	Dhrs9/Adh7/Cyp26b1/Ugt2a3/Cyp2c68/Lrat/Cyp3a41a/Cyp2s1/Rdh7/Cyp4a31/Cyp2b19/Cyp2c29/Cyp2a5/Ugt2b1/Cyp4a12a/Cyp2c50/Hsd17b6/Cyp2b9/Cyp3a13/Cyp2c70/Cyp2c65/Rdh16/Cyp2c38/Cyp2b23/Aox3/Ugt2b36/Sdr16c5/Cyp3a11/Cyp2a12/Ugt1a9/Adh1/Rdh1/Aox4/Aox2/Ugt1a2/Rdh12/Cyp2b10/Rdh9/Aox1/Ugt1a6a
mmu04070	mmu04070	Phosphatidylinositol signaling system	93	-0.393075	-1.19008	0.10479	0.198137	0.115376	8034	tags=25%, list=23%, signal=19%	Dgkh/Cds1/Pik3c2b/Mtm1/Calml4/Pik3c2a/Pik3c2g/Dgkk/Plcb2/Synj2/Pik3cd/Plce1/Plcg2/Prkcb/Prkcg/Dgkb/Itpr3/Plcb1/Ip6k3/Inpp4b/Inppl1/Inpp4a
mmu00140	mmu00140	Steroid hormone biosynthesis	77	-0.401819	-1.20371	0.108011	0.20306	0.118243	11441	tags=48%, list=32%, signal=33%	Srd5a1/Cyp2d40/Cyp2c68/Cyp19a1/Akr1c18/Cyp3a41a/Cyp2d10/Sult2b1/Cyp2b19/Cyp2d22/Cyp2c29/Ugt2b1/Cyp2c50/Cyp2d34/Hsd17b6/Cyp2b9/Cyp3a13/Cyp2c70/Cyp2c65/Cyp2c38/Hsd3b3/Cyp2b23/Cyp11a1/Ugt2b36/Cyp1b1/Cyp3a11/Cyp17a1/Cyp2d9/Ugt1a9/Cyp2e1/Ugt1a2/Cyp2b10/Hsd17b1/Ugt1a6a/Hsd3b2/Cyp2d12
mmu02010	mmu02010	ABC transporters	49	-0.426213	-1.23607	0.113005	0.211243	0.123008	12532	tags=47%, list=35%, signal=30%	Abca8a/Abcb5/Abcb1b/Abca15/Abcb11/Abcd1/Abca6/Abcd4/Abcg3/Abca2/Abca16/Abca12/Abcc6/Abca1/Abca9/Abcd2/Abca17/Abca13/Abcg5/Abcg1/Abcc8/Abcc2
mmu04625	mmu04625	C-type lectin receptor signaling pathway	111	-0.382587	-1.1696	0.116888	0.217267	0.126516	8034	tags=23%, list=23%, signal=18%	Mapk11/Il12a/Nfatc1/Cd209d/Pak1/Cd209c/Calml4/Ikbke/Cd209e/Ppp3cc/Nfatc4/Cd209f/Rras2/Src/Syk/Pik3cd/Plcg2/Il6/Ppp3r2/Mapk10/Card9/Itpr3/Nfatc2/Map3k14/Cd209g
mmu04931	mmu04931	Insulin resistance	109	-0.382613	-1.16862	0.118188	0.217845	0.126853	11203	tags=35%, list=32%, signal=24%	Insr/Cpt1b/G6pc2/Prkcd/Creb3l2/Slc27a6/Slc2a1/Irs1/Gys1/Pck1/Nos3/Agt/Foxo1/Creb3l1/Prkag3/Tnfrsf1a/Slc27a1/Slc2a2/Ptprf/Acacb/Prkag2/G6pc/Prkaa2/Prkce/Prkcz/Creb3l3/Slc27a5/Gfpt2/Pik3cd/Ppargc1a/Il6/Prkcb/Mapk10/Mlxipl/Ppara/Rps6ka2/Creb5
mmu04620	mmu04620	Toll-like receptor signaling pathway	87	-0.393204	-1.18611	0.118524	0.217845	0.126853	5934	tags=17%, list=17%, signal=14%	Tlr9/Tlr5/Ikbke/Cd14/Irf5/Pik3cd/Il6/Mapk10/Tlr1/Lbp/Cd80/Cd86/Cd40/Map3k8
mmu00601	mmu00601	Glycosphingolipid biosynthesis - lacto and neolacto series	25	-0.474304	-1.28089	0.123141	0.225075	0.131063	2816	tags=36%, list=8%, signal=33%	Sec1/Fut7/B3galt2/B4galt4/Fut2/B3galt1/St8sia1/B3gnt5
mmu05135	mmu05135	Yersinia infection	133	-0.373366	-1.15278	0.125387	0.227914	0.132716	10165	tags=24%, list=29%, signal=17%	4930544G11Rik/Pxn/Plcg1/Ifnb1/Arpc1b/Limk1/Cd8b1/Mapk11/Vav3/Nfatc1/Mefv/Elmo1/Vav1/Nlrc4/Lcp2/Baiap2/Bcar1/Cd4/Src/Cd8a/Arhgef28/Wipf3/Pik3cd/Vav2/Il6/Mapk10/Zap70/Nfatc2/Rps6ka2/Dock1/Gnaq
mmu05225	mmu05225	Hepatocellular carcinoma	171	-0.360451	-1.1256	0.142686	0.257932	0.150196	9854	tags=27%, list=28%, signal=20%	Wnt11/Plcg1/Apc/Shc2/Wnt8a/Wnt4/Fzd9/Wnt3a/Igf2/Wnt2/Gsto2/Wnt9b/Gstt4/Tgfbr1/Gsta2/Fzd3/Tgfb3/Axin2/Gsta3/Shc3/Tcf7l2/Gstm4/Tcf7/Egfr/Wnt3/Wnt7a/Fzd4/Gstm7/Apc2/Gstm1/Lef1/Actl6b/Wnt1/Pik3cd/Plcg2/Gadd45b/Lrp5/Fzd1/Prkcb/Prkcg/Wnt10a/Fzd10/Tert/Tgfa/Met/Tgfbr2
mmu01210	mmu01210	2-Oxocarboxylic acid metabolism	19	0.285198	1.25528	0.145604	0.26177	0.15243	4100	tags=42%, list=12%, signal=37%	Got1/Nags/Idh3a/Acy1/Got2/Idh3b/Bcat2/Cs
mmu04950	mmu04950	Maturity onset diabetes of the young	22	-0.473953	-1.2561	0.154075	0.275494	0.160422	13144	tags=68%, list=37%, signal=43%	Mnx1/Foxa3/Ins2/Neurog3/Hnf1b/Hhex/Hnf4g/Bhlha15/Onecut1/Gck/Slc2a2/Nr5a2/Pax6/Hnf4a
mmu04216	mmu04216	Ferroptosis	40	0.2051	1.18101	0.15625	0.277323	0.161487	2634	tags=22%, list=7%, signal=21%	Slc7a11/Pcbp2/Gss/Vdac2/Acsl6/Atg5/Slc39a8/Trp53/Acsl5
mmu01522	mmu01522	Endocrine resistance	93	-0.380918	-1.15327	0.156784	0.277323	0.161487	6399	tags=27%, list=18%, signal=22%	Shc2/Erbb2/Adcy3/Mapk11/Esr2/Notch3/Shc3/Adcy4/Igf1/Ncoa3/Egfr/Mmp2/Jag2/Notch1/Src/Adcy5/Esr1/Pik3cd/Jag1/Adcy1/Mapk10/Adcy8/Bcl2/Notch4
mmu00500	mmu00500	Starch and sucrose metabolism	31	-0.443717	-1.22822	0.159583	0.280764	0.163491	8059	tags=32%, list=23%, signal=25%	Hk3/Pgm1/Gck/Amy1/G6pc/Amy2a5/Hkdc1/Hk2/Mgam
mmu01230	mmu01230	Biosynthesis of amino acids	75	0.249275	1.67169	0.166667	0.291667	0.169839	3668	tags=35%, list=10%, signal=31%	Pycr1/Got1/Shmt2/Psat1/Asns/Pklr/Eno3/Nags/Sdsl/Idh3a/Acy1/Got2/Pycr2/Pycrl/Prps2/Tpi1/Gapdh/Cth/Prps1/Idh3b/Pfkm/Pgk1/Psph/Bcat2/Aldoa/Aldh18a1
mmu00533	mmu00533	Glycosaminoglycan biosynthesis - keratan sulfate	14	-0.512117	-1.25658	0.170656	0.295963	0.172341	2816	tags=21%, list=8%, signal=20%	Chst1/Chst2
mmu00330	mmu00330	Arginine and proline metabolism	49	-0.40957	-1.1878	0.170962	0.295963	0.172341	5315	tags=22%, list=15%, signal=19%	Aldh1b1/Azin2/Dao/Ckmt1/P4ha3/Aoc1/Nos1/Ckb/Ckm/L3hypdh
mmu04920	mmu04920	Adipocytokine signaling pathway	68	-0.393001	-1.16724	0.17182	0.295963	0.172341	10960	tags=32%, list=31%, signal=22%	G6pc2/Acsbg1/Slc2a1/Rxrg/Irs1/Pck1/Prkag3/Tnfrsf1a/Tnfrsf1b/Acacb/Rxra/Prkag2/G6pc/Prkaa2/Lep/Ppargc1a/Nfkbie/Mapk10/Lepr/Ppara/Acsbg2
mmu05223	mmu05223	Non-small cell lung cancer	72	-0.389031	-1.16	0.17377	0.296778	0.172816	8832	tags=26%, list=25%, signal=20%	Eml4/Jak3/Erbb2/Kif5a/Egf/Fhit/Ret/Egfr/Rassf5/Rxra/Alk/Pik3cd/Plcg2/Gadd45b/Prkcb/Prkcg/Tgfa/Met
mmu04722	mmu04722	Neurotrophin signaling pathway	118	-0.368632	-1.13035	0.174483	0.296778	0.172816	10360	tags=27%, list=29%, signal=19%	Prkcd/Mapk12/4930544G11Rik/Plcg1/Fasl/Shc2/Bdnf/Arhgdib/Zfp369/Irs1/Camk2g/Mapk11/Sort1/Shc3/Irak3/Calml4/Ntrk3/Ntrk2/Ngfr/Matk/Pik3cd/Plcg2/Trp73/Nfkbie/Mapk10/Bcl2/Camk2a/Camk2d/Rps6ka2/Camk2b/Map3k5
mmu05150	mmu05150	Staphylococcus aureus infection	82	-0.383017	-1.15235	0.175	0.296778	0.172816	7239	tags=32%, list=20%, signal=25%	C1s1/Plg/Dsg1a/Ptafr/Krt18/Krt35/H2-Eb1/Krt19/C3ar1/C1qc/H2-DMb1/Dsg1b/Krt20/C1ra/H2-Aa/C1qa/Icam1/Itgal/Fcgr2b/H2-Ob/H2-Ab1/Masp1/H2-DMb2/H2-Oa/C4a
mmu04913	mmu04913	Ovarian steroidogenesis	56	-0.400113	-1.17257	0.182355	0.307666	0.179156	12512	tags=50%, list=35%, signal=32%	Acot3/Cyp2j12/Ins2/Alox5/Insr/Pla2g4d/Cyp19a1/Pla2g4b/Star/Adcy3/Hsd3b3/Cyp11a1/Adcy4/Igf1/Cyp1b1/Cyp17a1/Cyp2j9/Adcy5/Cyp2j13/Pla2g4e/Acot4/Pla2g4f/Adcy1/Adcy8/Hsd17b1/Hsd3b2/Lhcgr
mmu00562	mmu00562	Inositol phosphate metabolism	71	-0.387979	-1.15553	0.184192	0.30918	0.180037	7380	tags=24%, list=21%, signal=19%	Pik3c2b/Plch1/Mtm1/Miox/Pik3c2a/Pik3c2g/Plcb2/Synj2/Plch2/Pik3cd/Plce1/Plcg2/Plcb1/Inpp4b/Inppl1/Inpp4a
mmu00980	mmu00980	Metabolism of xenobiotics by cytochrome P450	66	-0.390242	-1.15686	0.190552	0.318232	0.185309	16453	tags=62%, list=47%, signal=33%	Gstm6/Mgst1/Gstt3/Gsta1/Adh4/Sult2a7/Gstt1/Gstp2/Ugt1a7c/Gstm2/Ugt1a8/Ugt2b5/Dhdh/Mgst2/Cyp1a2/Adh7/Ugt2a3/Aldh3b1/Cyp2s1/Ugt2b1/Cyp2f2/Gsto2/Gstt4/Gsta2/Sult2a8/Gsta3/Hpgds/Gstm4/Ugt2b36/Cyp1b1/Aldh3b3/Gstm7/Ugt1a9/Adh1/Gstm1/Cyp2e1/Aldh3a1/Ugt1a2/Ugt1a6a/Ephx1
mmu00450	mmu00450	Selenocompound metabolism	16	0.292311	1.19561	0.191617	0.318394	0.185403	4020	tags=44%, list=11%, signal=39%	Pstk/Scly/Sephs2/Cth/Txnrd3/Papss1/Mars2
mmu00760	mmu00760	Nicotinate and nicotinamide metabolism	39	-0.417545	-1.18582	0.195956	0.323968	0.188649	9276	tags=31%, list=26%, signal=23%	Art2a/Nnt/Art2b/Qprt/Aox3/Aox4/Aox2/Nnmt/Aox1/Nmnat2/Cd38
mmu04068	mmu04068	FoxO signaling pathway	130	-0.360124	-1.11083	0.20138	0.33127	0.192901	8238	tags=24%, list=23%, signal=18%	Irs1/Homer3/Pck1/Mapk11/Grm1/Foxo1/Egf/Tgfbr1/Prkag3/Tgfb3/Foxg1/Bcl6/Agap2/Sgk2/Igf1/Egfr/S1pr1/Prkag2/G6pc/Prkaa2/Klf2/Pik3cd/Il7r/Gadd45b/Il6/Mapk10/Plk2/Rag1/Fbxo32/Tgfbr2
mmu04979	mmu04979	Cholesterol metabolism	47	-0.40455	-1.1682	0.203713	0.333441	0.194165	10403	tags=36%, list=29%, signal=26%	Pltp/Abcb11/Angptl8/Pcsk9/Star/Apoe/Sort1/Lrp1/Lpl/Abca1/Apob/Lipg/Abcg5/Lrp2/Cyp27a1/Osbpl5
mmu04723	mmu04723	Retrograde endocannabinoid signaling	137	-0.357732	-1.10626	0.207279	0.33636	0.195865	8034	tags=29%, list=23%, signal=23%	Adcy3/Gng2/Mapk11/Grm1/Kcnj9/Slc17a7/Gabra1/Slc17a8/Adcy4/Gabra2/Gng4/Gabrd/Gabrg3/Gabrg2/Cnr1/Cacna1s/Dagla/Gabrr2/Gria2/Cacna1d/Gnao1/Kcnj5/Plcb2/Adcy5/Cacna1b/Gabrb3/Gria3/Prkcb/Adcy1/Mapk10/Adcy8/Cacna1f/Prkcg/Itpr3/Gria1/Plcb1/Gnaq/Grm5/Kcnj6
mmu05210	mmu05210	Colorectal cancer	87	-0.374085	-1.12844	0.207542	0.33636	0.195865	7180	tags=20%, list=20%, signal=16%	Tgfbr1/Tgfb3/Axin2/Tcf7l2/Tcf7/Egfr/Apc2/Lef1/Pik3cd/Gadd45b/Dcc/Mapk10/Bcl2/Tgfa/Ralgds/Tgfbr2
mmu00770	mmu00770	Pantothenate and CoA biosynthesis	20	-0.461533	-1.20513	0.210145	0.338629	0.197186	8521	tags=35%, list=24%, signal=27%	Dpyd/Vnn3/Aldh1b1/Dpys/Bcat1/Upb1
mmu03320	mmu03320	PPAR signaling pathway	80	-0.376624	-1.13113	0.211	0.338629	0.197186	11466	tags=38%, list=32%, signal=25%	Slc27a2/Cpt1b/Plin5/Pltp/Acsbg1/Cyp4a31/Slc27a6/Cyp4a12a/Rxrg/Me1/Pparg/Pck1/Ucp1/Cyp8b1/Fabp3/Slc27a1/Lpl/Rxra/Acox2/Slc27a5/Scd4/Gk2/Olr1/Me3/Ppara/Plin1/Acsbg2/Cyp27a1/Plin4
mmu04380	mmu04380	Osteoclast differentiation	119	-0.361075	-1.10781	0.221178	0.35324	0.205694	8231	tags=24%, list=23%, signal=18%	Il1r1/Mapk11/Ncf2/Tgfbr1/Tnfrsf1a/Nfatc1/Mitf/Fosl2/Spi1/Ncf1/Lcp2/Csf1/Ppp3cc/Syk/Pik3cd/Plcg2/Sirpb1c/Fcgr2b/Blnk/Ppp3r2/Mapk10/Csf1r/Tnfrsf11a/Nfatc2/Map3k14/Tgfbr2/Trem2
mmu04930	mmu04930	Type II diabetes mellitus	45	-0.40106	-1.15409	0.228778	0.362336	0.210991	8479	tags=36%, list=24%, signal=27%	Irs1/Hk3/Cacna1e/Kcnj11/Gck/Slc2a2/Cacna1d/Prkce/Prkcz/Pik3cd/Cacna1b/Hkdc1/Hk2/Mapk10/Abcc8
mmu00592	mmu00592	alpha-Linolenic acid metabolism	24	-0.441666	-1.18609	0.229639	0.362336	0.210991	2347	tags=42%, list=7%, signal=39%	Pla2g4d/Pla2g4b/Pla2g3/Pla2g2c/Pla2g4e/Pla2g10/Pla2g4f/Pla2g2d/Plb1
mmu04152	mmu04152	AMPK signaling pathway	124	-0.358039	-1.10118	0.230177	0.362336	0.210991	8406	tags=22%, list=24%, signal=17%	Pparg/Irs1/Gys1/Pck1/Fbp1/Foxo1/Creb3l1/Prkag3/Gm2446/Pfkfb3/Ppp2r2c/Igf1/Acacb/Prkag2/G6pc/Prkaa2/Creb3l3/Scd4/Pik3cd/Lep/Ppargc1a/Hnf4a/Ppp2r2b/Lepr/Adra1a/Creb5
mmu00564	mmu00564	Glycerophospholipid metabolism	96	-0.365091	-1.10717	0.241776	0.378782	0.220567	12200	tags=35%, list=35%, signal=23%	Etnk2/Pla2g12b/Agpat2/Pla2g4d/Etnppl/Plpp4/Pla2g15/Gpat2/Pla2g4b/Gpd1l/Dgkh/Chat/Cds1/Lpcat4/Mboat1/Pla2g3/Pld1/Pla2g2c/Lpcat2/Dgkk/Pla1a/Pld2/Pla2g4e/Pla2g10/Pla2g4f/Pld4/Pla2g2d/Gpat3/Dgkb/Plb1/Lpgat1/Plpp3/Lpin3
mmu05204	mmu05204	Chemical carcinogenesis - DNA adducts	73	-0.374941	-1.11914	0.245598	0.382947	0.222993	16106	tags=59%, list=46%, signal=32%	Mgst1/Nat3/Gstt3/Gsta1/Cyp2c39/Sult2a7/Gstt1/Gstp2/Ugt1a7c/Gstm2/Ugt1a8/Ugt2b5/Cyp3a16/Mgst2/Cyp1a2/Ugt2a3/Cyp2c68/Cyp3a41a/Cyp2c29/Ugt2b1/Cyp2c50/Cyp3a13/Cyp2c70/Cyp2c65/Gsto2/Gstt4/Gsta2/Cyp2c38/Sult2a8/Gsta3/Hpgds/Gstm4/Ugt2b36/Cyp1b1/Cyp3a11/Gstm7/Ugt1a9/Gstm1/Cyp2e1/Ugt1a2/Ugt1a6a/Ephx1
mmu04614	mmu04614	Renin-angiotensin system	32	-0.416275	-1.15648	0.249368	0.386991	0.225347	12180	tags=50%, list=34%, signal=33%	Klk1b9/Klk1b22/Klk1b8/Klk1b24/Ace/Klk1b5/Agt/Mme/Ace2/Enpep/Mrgprd/Cpa3/Ace3/Ctsg/Anpep
mmu04964	mmu04964	Proximal tubule bicarbonate reclamation	22	-0.440316	-1.16695	0.254291	0.392048	0.228292	12031	tags=41%, list=34%, signal=27%	Atp1a4/Slc38a3/Slc4a4/Pck1/Fxyd2/Atp1a2/Atp1b1/Atp1a3
mmu00563	mmu00563	Glycosylphosphatidylinositol (GPI)-anchor biosynthesis	26	-0.426947	-1.1574	0.25501	0.392048	0.228292	80	tags=12%, list=0%, signal=12%	Gpld1/Pgap1
mmu00120	mmu00120	Primary bile acid biosynthesis	17	-0.457421	-1.16487	0.26275	0.402069	0.234127	6682	tags=47%, list=19%, signal=38%	Ch25h/Acnat1/Cyp8b1/Acox2/Slc27a5/Cyp46a1/Cyp27a1
mmu00514	mmu00514	Other types of O-glycan biosynthesis	42	-0.396163	-1.13303	0.265749	0.404775	0.235703	9138	tags=26%, list=26%, signal=19%	Galnt18/Galnt12/Galnt6/Galnt14/Galntl6/Gxylt2/Galnt11/Galnt3/Galnt17/Galnt16
mmu00250	mmu00250	Alanine, aspartate and glutamate metabolism	38	-0.398857	-1.12987	0.276296	0.416692	0.242642	7025	tags=29%, list=20%, signal=23%	Lao1/Aspa/Ddo/Gad2/4930438A08Rik/Rimklb/Gpt2/Gfpt2/Aldh5a1/Nat8l
mmu04612	mmu04612	Antigen processing and presentation	74	-0.368514	-1.10116	0.276983	0.416692	0.242642	4111	tags=27%, list=12%, signal=24%	Ctss/H2-M5/Gm11127/Cd8b1/H2-Q6/H2-Q4/H2-Eb1/H2-DMb1/Cd4/H2-Aa/H2-T3/H2-Q7/Cd8a/H2-Ob/H2-Ab1/H2-DMb2/Cd74/H2-Oa/Ciita
mmu05169	mmu05169	Epstein-Barr virus infection	207	-0.338334	-1.06475	0.277372	0.416692	0.242642	4739	tags=16%, list=13%, signal=14%	H2-Eb1/Rbpjl/Ikbke/Cd19/H2-DMb1/Vim/Cd3g/Cd3d/H2-Aa/Entpd1/Syk/H2-T3/H2-Q7/Cr2/Icam1/Pik3cd/Itgal/Plcg2/Gadd45b/H2-Ob/Nfkbie/Blnk/Il6/Mapk10/H2-Ab1/Bcl2/H2-DMb2/Cd3e/Entpd8/H2-Oa/Fcer2a/Cd40/Map3k14
mmu05221	mmu05221	Acute myeloid leukemia	67	-0.369772	-1.09708	0.296637	0.443608	0.258316	8697	tags=25%, list=25%, signal=19%	Ccna1/Bcl2a1b/Jup/Spi1/Dusp6/Tcf7l2/Rara/Tcf7/Cebpa/Cd14/Lef1/Flt3/Pik3cd/Zbtb16/Csf1r/Mpo
mmu03450	mmu03450	Non-homologous end-joining	13	0.300352	1.11181	0.300417	0.447227	0.260424	14823	tags=92%, list=42%, signal=54%	Xrcc5/Xrcc6/Mre11a/Xrcc4/Rad50/Poll/Fen1/Nhej1/Lig4/Prkdc/Dclre1c/Polm
mmu05133	mmu05133	Pertussis	74	-0.364392	-1.08885	0.304091	0.450658	0.262421	7567	tags=23%, list=21%, signal=18%	Il12a/C1s1/Calml4/Nos2/C1qc/Cd14/C4bp/Serping1/C1ra/C1qa/Nod1/Il6/Sftpa1/Mapk10/Irf8/C4a
mmu04664	mmu04664	Fc epsilon RI signaling pathway	63	-0.368483	-1.08914	0.319219	0.470956	0.274241	14448	tags=40%, list=41%, signal=23%	Alox5ap/Fyn/Il4/Il5/Sos1/Fcer1a/Alox5/Pla2g4d/Mapk12/Plcg1/Pla2g4b/Lyn/Mapk11/Vav3/Ms4a2/Vav1/Lcp2/Syk/Pik3cd/Vav2/Plcg2/Pla2g4e/Pla2g4f/Mapk10
mmu01232	mmu01232	Nucleotide metabolism	81	0.266559	1.70471	0.333333	0.487407	0.283821	3950	tags=38%, list=11%, signal=34%	Cda/Gmpr/Nme1/Uck2/Nme4/Hprt/Hddc2/Adsl/Aprt/Dctpp1/Ak2/Guk1/Ak6/Nme6/Impdh2/Dut/Dtymk/Gmps/Gmpr2/Itpa/Enpp3/Nt5c/Adss/Nt5c3b/Lacc1/Cmpk1/Entpd6/Ctps/Dctd/Adk/Tyms
mmu03008	mmu03008	Ribosome biogenesis in eukaryotes	81	0.66418	4.24758	0.333333	0.487407	0.283821	4389	tags=72%, list=12%, signal=63%	Nop10/Gar1/Nhp2/Nxf3/Rpp38/Nmd3/Nop58/Wdr75/Snu13/Csnk2a2/Rpp30/Gnl3/Mphosph10/Utp18/Pop1/Riok2/Fbl/Wdr43/Nop56/Rexo2/Pop4/Rpp40/Wdr36/Pop5/Utp6/Utp4/Tbl3/Ak6/Pwp2/Nob1/Imp3/Utp14a/Eif6/Wdr3/Gnl2/Riok1/Csnk2b/Xrn2/Rmrp/Fcf1/Rrp7a/Ran/Utp15/Nol6/Emg1/Imp4/Nat10/Rexo5/Rpp25l/Rbm28/Pop7/Spata5/Nxt1/Tcof1/Csnk2a1/Heatr1/Drosha/Lsg1
mmu01250	mmu01250	Biosynthesis of nucleotide sugars	37	-0.380675	-1.07482	0.370038	0.538684	0.313679	7930	tags=22%, list=22%, signal=17%	Pgm1/Miox/Gck/Nagk/Gfpt2/Hkdc1/Hk2
mmu00010	mmu00010	Glycolysis / Gluconeogenesis	64	-0.359763	-1.06436	0.372598	0.540021	0.314458	8479	tags=28%, list=24%, signal=21%	Hk3/Pck1/Pgm1/Fbp1/Gapdhs/Pgk2/Gck/Pgam2/Aldh3b3/Aldh1b1/G6pc/Adh1/Aldh3a1/Hkdc1/Aldob/Hk2/Ldhb
mmu00350	mmu00350	Tyrosine metabolism	38	-0.377661	-1.06983	0.380272	0.548725	0.319527	9933	tags=39%, list=28%, signal=28%	Hgd/Dbh/Hpd/Lao1/Aox3/Aldh3b3/4930438A08Rik/Tyrp1/Adh1/Aox4/Aldh3a1/Aox2/Tpo/Aox1
mmu05212	mmu05212	Pancreatic cancer	76	-0.350263	-1.04819	0.389656	0.559811	0.325982	7180	tags=17%, list=20%, signal=14%	Tgfbr1/Pld1/Tgfb3/Egfr/Arhgef6/Pik3cd/Pld2/Gadd45b/Mapk10/Tgfa/Ralgds/Tgfbr2
mmu04917	mmu04917	Prolactin signaling pathway	69	-0.352415	-1.04764	0.401501	0.574029	0.334261	6399	tags=22%, list=18%, signal=18%	Mapk11/Esr2/Shc3/Elf5/Gck/Slc2a2/Cyp17a1/Src/Esr1/Pik3cd/Mapk10/Tnfrsf11a/Lhcgr/Prlr
mmu00534	mmu00534	Glycosaminoglycan biosynthesis - heparan sulfate / heparin	24	-0.395087	-1.061	0.403041	0.574029	0.334261	10520	tags=42%, list=30%, signal=29%	Ndst4/Extl1/Hs3st1/Xylt1/Hs3st5/Ndst3/Ndst1/Hs3st3a1/Hs3st3b1
mmu05022	mmu05022	Pathways of neurodegeneration - multiple diseases	448	-0.316077	-1.01841	0.407559	0.577961	0.336551	4968	tags=16%, list=14%, signal=14%	Tubal3/Calml4/Atp2a1/Nefm/Nos2/App/Wnt3/Wnt7a/Cacna1s/Fzd4/Csf1/Uchl1/Tnfrsf1b/Grin2d/Dnah5/Klc2/Ppp3cc/Gria2/Cacna1d/Apc2/Plcb2/Ryr1/Gpx3/Cox4i2/Dnah6/Tuba8/Wnt1/Dnah11/Cacna1b/Gpx5/Gria3/Lrp5/Fzd1/Grin1/Il6/Prkcb/Ppp3r2/Mapk10/Cacna1f/Bcl2/Nos1/Camk2a/Prkcg/Dnah17/Itpr3/Gria1/Ryr2/Dnah7b/Dnah3/Camk2d/Plcb1/Wnt10a/Fzd10/Nox4/Tubb1/Camk2b/Gnaq/Tubb2b/Dnah10/Grin2b/Grm5/Dnah7a/Ryr3/Uba1y/Sptbn2/Dn…
mmu04211	mmu04211	Longevity regulating pathway	87	-0.343408	-1.0359	0.415683	0.586952	0.341786	8231	tags=22%, list=23%, signal=17%	Irs1/Adcy3/Foxo1/Creb3l1/Prkag3/Adcy4/Igf1/Prkag2/Prkaa2/Adcy5/Creb3l3/Pik3cd/Ppargc1a/Adcy1/Kl/Adcy8/Sesn3/Creb5
mmu00051	mmu00051	Fructose and mannose metabolism	33	-0.371937	-1.03748	0.436679	0.613964	0.357515	7930	tags=21%, list=22%, signal=16%	Fbp1/Akr1b10/Pfkfb3/Hkdc1/Aldob/Hk2
mmu00603	mmu00603	Glycosphingolipid biosynthesis - globo and isoglobo series	15	-0.410305	-1.02092	0.464138	0.649793	0.378379	1083	tags=67%, list=3%, signal=65%	Hexb/Hexa/B3galnt1/A4galt/St3gal2/A3galt2/Sec1/Fut2/St8sia1
mmu04114	mmu04114	Oocyte meiosis	116	-0.331124	-1.01434	0.469453	0.654449	0.38109	8291	tags=18%, list=23%, signal=14%	Itpr1/Camk2g/Adcy3/Cpeb2/Mapk11/Adcy4/Igf1/Calml4/Fbxo43/Ppp3cc/Adcy5/Cpeb1/Ppp3r2/Adcy1/Adcy8/Camk2a/Itpr3/Camk2d/Rps6ka2/Camk2b
mmu05163	mmu05163	Human cytomegalovirus infection	228	-0.318524	-1.0058	0.479552	0.665707	0.387646	8034	tags=20%, list=23%, signal=16%	Adcy3/Il1r1/H2-Q6/H2-Q4/Gng2/Mapk11/Creb3l1/Tnfrsf1a/Nfatc1/Cxcl12/Il6ra/Adcy4/Gng4/Calml4/Cx3cl1/Egfr/Bcar1/Ppp3cc/Nfatc4/Gnao1/Ccr3/Plcb2/Src/Adcy5/Creb3l3/H2-T3/H2-Q7/Ptger2/Pik3cd/Ccr1l1/Il6/Prkcb/Ppp3r2/Adcy1/Adcy8/Ccr5/Prkcg/Itpr3/Nfatc2/Plcb1/Il10ra/Pdgfra/Gnaq/Itgav/Creb5
mmu04210	mmu04210	Apoptosis	133	-0.326088	-1.00681	0.486351	0.672309	0.39149	5030	tags=17%, list=14%, signal=15%	Ctsw/Tnfrsf1a/Tubal3/Hrk/Tnfrsf10b/Ctsc/Parp4/Dab2ip/Csf2rb2/Tuba8/Ctsh/Pik3cd/Gadd45b/Prf1/Parp3/Mapk10/Bcl2/Itpr3/Sptan1/Map3k14/Traf1/Map3k5
mmu05016	mmu05016	Huntington disease	282	-0.314717	-1.00097	0.49645	0.682573	0.397467	4050	tags=12%, list=11%, signal=11%	Klc2/Gria2/Plcb2/Creb3l3/Gpx3/Cox4i2/Dnah6/Tuba8/Slc1a3/Dnah11/Cacna1b/Ppargc1a/Gpx5/Gria3/Grin1/Kcnj10/Mapk10/Dnah17/Gria1/Dnah7b/Dnah3/Plcb1/Tubb1/Gnaq/Tubb2b/Dnah10/Grin2b/Grm5/Dnah7a/Dnah2/Creb5/Dnah9/Map3k5/Dnah7c
mmu00604	mmu00604	Glycosphingolipid biosynthesis - ganglio series	15	-0.401056	-0.997908	0.49804	0.682573	0.397467	6218	tags=20%, list=18%, signal=16%	St6galnac5/St8sia1
mmu03018	mmu03018	RNA degradation	79	0.405719	2.70639	0.5	0.682573	0.397467	3979	tags=42%, list=11%, signal=37%	Dcp2/Lsm5/Hspd1/Eno3/Mphosph6/Hspa9/Exosc1/Lsm7/Lsm3/Exosc5/Exosc2/Exosc3/Exosc7/Cnot7/Lsm8/Exosc4/Lsm2/Lsm6/Pnpt1/Dis3/Lsm4/Lsm1/C1d/Exosc8/Dcps/Xrn2/Wdr61/Cnot9/Pfkm/Zcchc7/Exosc9/Cnot10/Exosc6
mmu05034	mmu05034	Alcoholism	110	-0.319904	-0.977518	0.565343	0.768587	0.447553	7620	tags=21%, list=22%, signal=16%	H3f3c/Camkk1/Creb3l1/Slc29a3/Shc3/Drd2/H2al1k/Gng4/Calml4/Drd1/Grin2d/Gnao1/Ntrk2/Adcy5/Creb3l3/Grin3b/Grin1/Grin3a/Adora2a/Grin2b/Hdac9/Creb5
mmu05211	mmu05211	Renal cell carcinoma	67	-0.327012	-0.970212	0.570356	0.770858	0.448876	7185	tags=15%, list=20%, signal=12%	Tgfb3/Pak1/Arnt2/Pak3/Pik3cd/Tgfa/Epas1/Ets1/Met
mmu05140	mmu05140	Leishmaniasis	68	-0.326633	-0.970122	0.5717	0.770858	0.448876	8489	tags=40%, list=24%, signal=30%	Itga4/Il4/Tgfb2/Fcgr1/Itgb2/H2-DMa/C3/Cyba/Mapk12/Cybb/Tlr2/Mapk11/Ncf2/Il12a/Tgfb3/Ncf1/H2-Eb1/Nos2/H2-DMb1/Eef1a2/H2-Aa/H2-Ob/Prkcb/H2-Ab1/H2-DMb2/H2-Oa
mmu04213	mmu04213	Longevity regulating pathway - multiple species	60	-0.328557	-0.968061	0.57496	0.772089	0.449593	8149	tags=20%, list=23%, signal=15%	Adcy3/Foxo1/Prkag3/Adcy4/Igf1/Prkag2/Prkaa2/Adcy5/Pik3cd/Adcy1/Adcy8
mmu04215	mmu04215	Apoptosis - multiple species	31	-0.339685	-0.940255	0.604432	0.808367	0.470717	7090	tags=19%, list=20%, signal=15%	Birc7/Bok/Ngfr/Mapk10/Bcl2
mmu00053	mmu00053	Ascorbate and aldarate metabolism	28	-0.342179	-0.936727	0.611601	0.814643	0.474372	6606	tags=46%, list=19%, signal=38%	Ugt1a8/Ugt2b5/Ugt2a3/Gulo/Ugt2b1/Miox/Ugt2b36/Aldh1b1/Ugt1a9/Ugt1a2/Kl/Ugt1a6a
mmu00280	mmu00280	Valine, leucine and isoleucine degradation	56	-0.321524	-0.942259	0.623573	0.82724	0.481707	6552	tags=14%, list=19%, signal=12%	Aox3/Aldh1b1/4930438A08Rik/Aox4/Aox2/Aox1/Bcat1
mmu05216	mmu05216	Thyroid cancer	37	-0.328762	-0.928251	0.634999	0.839015	0.488564	8832	tags=24%, list=25%, signal=18%	Pparg/Tcf7l2/Ret/Tcf7/Rxra/Lef1/Pax8/Gadd45b
mmu05167	mmu05167	Kaposi sarcoma-associated herpesvirus infection	197	-0.305626	-0.960155	0.644136	0.844417	0.49171	9589	tags=23%, list=27%, signal=17%	Zfp36/Ifnb1/H2-M5/Lyn/Gm11127/Itpr1/H2-Q6/H2-Q4/Gng2/Mapk11/Pik3cg/Pdgfb/Tnfrsf1a/Nfatc1/Tcf7l2/Gng4/Calml4/Tcf7/Ikbke/Cd200r3/Ppp3cc/Nfatc4/Ccr3/Src/Syk/H2-T3/H2-Q7/Lef1/Icam1/Pik3cd/Plcg2/Ccr1l1/Ccr4/Il6/Ppp3r2/Mapk10/Ccr5/Pik3r5/Itpr3/Nfatc2/Cd200r1/Cd86/Pik3r6/Il6st
mmu00360	mmu00360	Phenylalanine metabolism	19	-0.349064	-0.9048	0.644221	0.844417	0.49171	7258	tags=32%, list=21%, signal=25%	Lao1/Pah/Aldh3b3/4930438A08Rik/Aldh3a1
mmu00511	mmu00511	Other glycan degradation	18	-0.343948	-0.884363	0.668369	0.872593	0.508117	10724	tags=33%, list=30%, signal=23%	Neu1/Man2b1/Manba/Neu4/Man2b2
mmu00410	mmu00410	beta-Alanine metabolism	32	-0.323392	-0.898436	0.673273	0.875521	0.509822	8204	tags=25%, list=23%, signal=19%	Dpyd/Aldh3b3/Gad2/Aldh1b1/Aldh3a1/Dpys/Upb1
mmu00061	mmu00061	Fatty acid biosynthesis	16	-0.32682	-0.823232	0.744237	0.963993	0.561339	4340	tags=19%, list=12%, signal=16%	Acacb/Acsbg2
mmu04966	mmu04966	Collecting duct acid secretion	26	-0.305582	-0.828391	0.762995	0.98222	0.571953	9449	tags=42%, list=27%, signal=31%	Slc4a1/Atp6v0e2/Slc12a7/Atp6v1b1/Atp4b/Atp6v0a4/Atp6v1e2/Tcirg1/Clcnkb/Atp6v1c2
mmu00620	mmu00620	Pyruvate metabolism	43	-0.297765	-0.853332	0.764281	0.98222	0.571953	8765	tags=23%, list=25%, signal=18%	Pkm/Ldhd/Pck1/Acot12/Aldh1b1/Acacb/Adh1/Me3/Ldhb
mmu04150	mmu04150	mTOR signaling pathway	154	-0.292422	-0.909484	0.770023	0.985749	0.574009	9129	tags=20%, list=26%, signal=15%	Wnt4/Fzd9/Wnt3a/Irs1/Wnt2/Atp6v1e2/Wnt9b/Tnfrsf1a/Fnip2/Fzd3/Rnf152/Igf1/Prr5/Wnt3/Wnt7a/Fzd4/Prkaa2/Wnt1/Pik3cd/Atp6v1c2/Lrp5/Fzd1/Prkcb/Prkcg/Rps6ka2/Wnt10a/Fzd10/Castor2/Lpin3/Prr5l
mmu00480	mmu00480	Glutathione metabolism	66	-0.291443	-0.863971	0.778022	0.992129	0.577724	7854	tags=23%, list=22%, signal=18%	Gsto2/Gstt4/Gsta2/Gsta3/Hpgds/Gstm4/Gstm7/Ggt5/Nat8f3/Gpx3/Nat8f2/Gstm1/Gpx5/Anpep
mmu00040	mmu00040	Pentose and glucuronate interconversions	32	-0.295901	-0.822064	0.781373	0.992555	0.577972	6507	tags=38%, list=18%, signal=31%	Ugt1a8/Ugt2b5/Dhdh/Ugt2a3/Ugt2b1/Akr1b10/Ugt2b36/Ugt1a9/Ugt1a2/Kl/Ugt1a6a
mmu05213	mmu05213	Endometrial cancer	58	-0.290533	-0.854234	0.784441	0.99262	0.578009	9202	tags=21%, list=26%, signal=15%	Erbb2/Egf/Axin2/Tcf7l2/Ctnna3/Tcf7/Egfr/Apc2/Lef1/Pik3cd/Gadd45b
mmu00910	mmu00910	Nitrogen metabolism	16	-0.307355	-0.774202	0.800021	0.999936	0.582269	7393	tags=25%, list=21%, signal=20%	Car5b/Car9/Car12
mmu00983	mmu00983	Drug metabolism - other enzymes	88	-0.287069	-0.866489	0.8013	0.999936	0.582269	8974	tags=25%, list=25%, signal=19%	Ugt2b1/Upp2/Dpyd/Gsto2/Gstt4/Gsta2/Gsta3/Gstm4/Ugt2b36/Gstm7/Ces2f/Ugt1a9/Gstm1/Cyp2e1/Dpys/Ugt1a2/Ces2b/Mpo/Xdh/Ugt1a6a/Upb1
mmu04144	mmu04144	Endocytosis	258	-0.288417	-0.914833	0.80342	0.999936	0.582269	10260	tags=20%, list=29%, signal=14%	Pard6g/Cblc/4930544G11Rik/H2-T-ps/Grk5/Arpc1b/H2-M5/Gm11127/Cyth1/Bin1/Kif5a/H2-Q6/H2-Q4/Fgfr4/Iqsec2/Tgfbr1/Asap2/Grk4/Pld1/Agap2/Sh3gl3/Fgfr2/Psd3/Dnm3/Acap1/Egfr/Arap2/Smurf1/Arap1/Prkcz/Src/Cyth4/Rab31/Cav2/H2-T3/H2-Q7/Wipf3/Pld2/Dab2/Zfyve9/Pard3/Grk1/Amph/Ccr5/Il2ra/Grk3/Pdgfra/Iqsec3/Cav1/Tgfbr2/Il2rb
mmu00650	mmu00650	Butanoate metabolism	28	-0.291599	-0.798262	0.803772	0.999936	0.582269	5003	tags=29%, list=14%, signal=25%	Hmgcll1/Oxct2a/Acsm5/Gad2/Bdh2/Acsm1/Aldh5a1
mmu04910	mmu04910	Insulin signaling pathway	137	-0.287535	-0.889182	0.805419	0.999936	0.582269	8149	tags=19%, list=23%, signal=15%	Gys1/Hk3/Phkg1/Pck1/Phka1/Fbp1/Foxo1/Rhoq/Prkag3/Shc3/Gck/Calml4/Ptprf/Acacb/Prkag2/G6pc/Prkaa2/Prkcz/Pik3cd/Trip10/Hkdc1/Ppargc1a/Hk2/Mapk10/Inppl1
mmu05132	mmu05132	Salmonella infection	248	-0.28716	-0.909694	0.812519	1	0.582307	9467	tags=22%, list=27%, signal=16%	Arpc1b/Tuba3b/Fyco1/Naip5/Cyfip1/Cyth1/Dync1i1/Tlr2/Plekhm2/Snx18/Kif5a/Myl2/Mapk11/Flna/Pik3cg/Pik3c2b/Tnfrsf1a/Rilp/Snx33/Rab7b/Pak1/Tlr9/Tcf7l2/Tubal3/Pik3c2a/Elmo1/Tlr5/Tcf7/Ptprc/Nlrc4/Pik3c2g/Tnfrsf10b/Cd14/Flnc/Anxa2/Klc2/Fhod1/Cyth4/Tuba8/Ahnak/Lef1/Pak3/Nod1/Arhgef26/Pik3cd/Il6/Wasf3/Naip1/Mapk10/Bcl2/Flnb/Tubb1/Tubb2b
mmu03250	mmu03250	Viral life cycle - HIV-1	61	-0.276432	-0.815303	0.846662	1	0.582307	4263	tags=10%, list=12%, signal=9%	Cd4/Trim5/Rasl2-9/Ccr5/Map1a
mmu05170	mmu05170	Human immunodeficiency virus 1 infection	211	-0.282158	-0.888462	0.848315	1	0.582307	9857	tags=21%, list=28%, signal=15%	Pxn/Plcg1/Ifnb1/Fasl/Limk1/H2-M5/Gm11127/Tlr2/Itpr1/H2-Q6/H2-Q4/Gng2/Wee2/Mapk11/Tnfrsf1a/Nfatc1/Pak1/Cd247/Gng4/Calml4/Tnfrsf1b/Ppp3cc/Nfatc4/Cd3g/Gnao1/Cd4/Trim5/Cd3d/Ap1s3/H2-T3/H2-Q7/Pak3/Pik3cd/Plcg2/Prkcb/Ppp3r2/Mapk10/Bcl2/Ccr5/Prkcg/Itpr3/Cd3e/Nfatc2/Gnaq
mmu00640	mmu00640	Propanoate metabolism	30	-0.276047	-0.761487	0.849099	1	0.582307	4340	tags=10%, list=12%, signal=9%	Acss3/Ldhb
mmu04977	mmu04977	Vitamin digestion and absorption	24	-0.27206	-0.730611	0.858849	1	0.582307	4900	tags=17%, list=14%, signal=14%	Tcn2/Apob/Plb1
mmu05020	mmu05020	Prion disease	252	-0.280361	-0.88874	0.863914	1	0.582307	4077	tags=12%, list=12%, signal=11%	Klc2/C8b/Ppp3cc/Cacna1d/Notch1/Creb3l3/Ryr1/Cav2/Cox4i2/C1qa/Tuba8/Pik3cd/Cacna1b/Grin3b/Grin1/Il6/Ppp3r2/Mapk10/Cacna1f/Itpr3/Ryr2/Grin3a/Tubb1/C6/Tubb2b/Cav1/Grin2b/Ryr3/Creb5/Ncam1
mmu04914	mmu04914	Progesterone-mediated oocyte maturation	89	-0.274188	-0.828177	0.866113	1	0.582307	8406	tags=17%, list=24%, signal=13%	Spdye4b/Adcy3/Cpeb2/Mapk11/Adcy4/Igf1/Adcy5/Pik3cd/Stk10/Cpeb1/Adcy1/Mapk10/Adcy8/Rps6ka2
mmu05161	mmu05161	Hepatitis B	151	-0.276719	-0.85987	0.868413	1	0.582307	10165	tags=19%, list=29%, signal=14%	Ddx58/Mavs/Creb3l2/Ifnb1/Fasl/Ccna1/Jak3/Tlr2/Mapk11/Creb3l1/Tgfbr1/Nfatc1/Tgfb3/Ikbke/Nfatc4/Src/Creb3l3/Stat4/Pik3cd/Il6/Prkcb/Mapk10/Bcl2/Prkcg/Nfatc2/Hspg2/Creb5/Tgfbr2
mmu00270	mmu00270	Cysteine and methionine metabolism	50	-0.267309	-0.776709	0.871065	1	0.582307	6552	tags=16%, list=19%, signal=13%	Kyat3/4930438A08Rik/Cdo1/Bhmt2/Bcat1/Ldhb/Cbs
mmu00430	mmu00430	Taurine and hypotaurine metabolism	21	-0.266548	-0.701593	0.87782	1	0.582307	16121	tags=52%, list=46%, signal=28%	Ggt6/Fmo9/Fmo5/Baat/Acnat1/Fmo2/Fmo6/Gad2/Cdo1/Ggt5
mmu00520	mmu00520	Amino sugar and nucleotide sugar metabolism	50	-0.264231	-0.767767	0.88079	1	0.582307	11162	tags=24%, list=32%, signal=16%	Cyb5r2/Chil6/Npl/Hk3/Pgm1/Chit1/Gck/Nagk/Gfpt2/Hkdc1/Hk2
mmu04621	mmu04621	NOD-like receptor signaling pathway	160	-0.273905	-0.853433	0.887711	1	0.582307	10229	tags=22%, list=29%, signal=16%	Mapk12/Mavs/4930544G11Rik/Ifnb1/Nlrp1b/Naip5/Cybb/Itpr1/Mapk11/Panx1/Aim2/Nlrp6/Mefv/Card6/Antxr2/Gbp2b/Nlrc4/Ikbke/Gbp5/Plcb2/Nod1/Pstpip1/P2rx7/Il6/Casr/Naip1/Mapk10/Bcl2/Card9/Itpr3/Nlrp1a/Plcb1/Nod2/Antxr1
mmu00220	mmu00220	Arginine biosynthesis	20	-0.260407	-0.679958	0.893271	1	0.582307	9056	tags=25%, list=26%, signal=19%	Nos3/Nos2/Gpt2/Nos1
mmu00100	mmu00100	Steroid biosynthesis	20	-0.257409	-0.672131	0.898033	1	0.582307	5668	tags=20%, list=16%, signal=17%	Cyp27b1/Cyp24a1/Cel
mmu00532	mmu00532	Glycosaminoglycan biosynthesis - chondroitin sulfate / dermatan sulfate	20	-0.254636	-0.664889	0.902692	1	0.582307	13891	tags=40%, list=39%, signal=24%	Chst13/Chst12/Ust/Dse/Xylt1/Chsy3/Chst3
mmu04613	mmu04613	Neutrophil extracellular trap formation	114	-0.265083	-0.811299	0.907909	1	0.582307	14035	tags=32%, list=40%, signal=20%	H2al1o/Casp1/Fcgr1/H2al2a/Itgb2/Plcb4/C3/Gm38574/Fga/Cyba/Mapk12/Selplg/Hc/Plcg1/Cybb/Tlr2/Mapk11/H3f3c/Ncf2/Fgb/Fpr2/Ncf1/H2al1k/Plcb2/Src/Syk/Pik3cd/Itgal/Plcg2/Elane/Prkcb/Ctsg/Prkcg/Mpo/Plcb1/Hdac9
mmu00531	mmu00531	Glycosaminoglycan degradation	20	-0.250192	-0.653287	0.911801	1	0.582307	17227	tags=45%, list=49%, signal=23%	Hpse2/Hexa/Hyal1/Spam1/Naglu/Hyal5/Hyal6/Hpse
mmu00920	mmu00920	Sulfur metabolism	10	0.204216	0.676455	0.915521	1	0.582307	18286	tags=90%, list=52%, signal=43%	Ethe1/Papss1/Sqor/Bpnt1/Selenbp1/Suox/Mpst/Selenbp2/Tst
mmu05219	mmu05219	Bladder cancer	38	-0.243632	-0.690153	0.925415	1	0.582307	8292	tags=16%, list=23%, signal=12%	Egf/Dapk1/Egfr/Mmp2/Src
mmu00513	mmu00513	Various types of N-glycan biosynthesis	37	-0.240182	-0.678146	0.92968	1	0.582307	5162	tags=11%, list=15%, signal=9%	Man1c1/Man2a2/Mgat4c
mmu05162	mmu05162	Measles	134	-0.259107	-0.800377	0.931407	1	0.582307	6381	tags=13%, list=18%, signal=11%	Cd209c/Tlr9/Ikbke/Cd209e/Cd3g/Cd209f/Cd3d/Pik3cd/Trp73/Fcgr2b/Il6/Mapk10/Bcl2/Cd3e/Il2ra/Cd209g/Il2rb
mmu00790	mmu00790	Folate biosynthesis	24	-0.232708	-0.624932	0.938049	1	0.582307	13415	tags=33%, list=38%, signal=21%	Alpi/Gch1/Pcbd1/Akr1b10/Alpl/Pah/Tph1
mmu04218	mmu04218	Cellular senescence	171	-0.259873	-0.81152	0.939506	1	0.582307	9085	tags=18%, list=26%, signal=14%	Gm11127/Ccna1/Itpr1/H2-Q6/H2-Q4/Mapk11/Foxo1/Tgfbr1/Nfatc1/Gata4/Tgfb3/Serpine1/Calml4/Trpv4/Rassf5/Ppp3cc/Nfatc4/Cacna1d/Traf3ip2/Rras2/H2-T3/H2-Q7/Pik3cd/Gadd45b/Il6/Ppp3r2/Itpr3/Nfatc2/Ets1/Tgfbr2
mmu05220	mmu05220	Chronic myeloid leukemia	76	-0.236449	-0.707593	0.958283	1	0.582307	2997	tags=11%, list=8%, signal=10%	Tgfb3/Shc3/Mecom/Pik3cd/Gadd45b/Bcr/Tgfbr2
mmu00071	mmu00071	Fatty acid degradation	49	-0.221103	-0.641224	0.962699	1	0.582307	5221	tags=20%, list=15%, signal=17%	Cpt1b/Acsbg1/Cyp4a31/Cyp4a12a/Cyp2u1/Aldh1b1/Adh1/Eci3/Acsbg2
mmu00860	mmu00860	Porphyrin metabolism	41	-0.214423	-0.612076	0.965427	1	0.582307	14272	tags=32%, list=40%, signal=19%	Ugt1a8/Ugt2b5/Hmox1/Cp/Ugt2a3/Heph/Ugt2b1/Alas1/Ugt2b36/Ugt1a9/Ugt1a2/Ugt1a6a
mmu04130	mmu04130	SNARE interactions in vesicular transport	32	-0.210468	-0.584716	0.967641	1	0.582307	749	tags=9%, list=2%, signal=9%	Vamp1/Stx1b
mmu04962	mmu04962	Vasopressin-regulated water reabsorption	43	-0.207906	-0.595816	0.972593	1	0.582307	9594	tags=19%, list=27%, signal=14%	Arhgdib/Dync1i1/Adcy3/Creb3l1/Aqp2/Creb3l3/Creb5
mmu05164	mmu05164	Influenza A	151	-0.242173	-0.752521	0.973503	1	0.582307	7254	tags=15%, list=21%, signal=12%	Tnfrsf1a/Tmprss11d/Tmprss4/Tmprss2/Plg/Calcoco2/H2-Eb1/Ikbke/Tnfrsf10b/H2-DMb1/H2-Aa/Try5/Icam1/Pik3cd/H2-Ob/Il6/Prkcb/H2-Ab1/H2-DMb2/Tpsab1/H2-Oa/Ciita
mmu00260	mmu00260	Glycine, serine and threonine metabolism	39	-0.203846	-0.578919	0.974147	1	0.582307	10914	tags=26%, list=31%, signal=18%	Tdh/Agxt2/Bhmt/Alas1/Dmgdh/Pgam2/Dao/Chdh/Cbs
mmu01524	mmu01524	Platinum drug resistance	78	-0.221098	-0.662992	0.976302	1	0.582307	8292	tags=15%, list=23%, signal=12%	Gsto2/Gstt4/Gsta2/Gsta3/Gstm4/Gstm7/Gstm1/Pik3cd/Bcl2/Abcc2/Map3k5
mmu00030	mmu00030	Pentose phosphate pathway	30	-0.196027	-0.540749	0.977112	1	0.582307	7828	tags=13%, list=22%, signal=10%	Fbp1/Tktl2/Aldob
mmu05014	mmu05014	Amyotrophic lateral sclerosis	342	-0.251782	-0.805522	0.986701	1	0.582307	4092	tags=10%, list=12%, signal=9%	Grin2d/Dnah5/Klc2/Ppp3cc/Gria2/Nrg3/Gpx3/Cox4i2/Dnah6/Tuba8/Dnah11/Gpx5/Grin1/Ppp3r2/Bcl2/Nos1/Dnah17/Itpr3/Gria1/Dnah7b/Dnah3/Tubb1/Nrg2/Tubb2b/Dnah10/Grin2b/Dnah7a/Dnah2/Nrg1/Dnah9/Map3k5/Dnah7c
mmu04657	mmu04657	IL-17 signaling pathway	78	-0.206344	-0.61875	0.986801	1	0.582307	6038	tags=27%, list=17%, signal=22%	Tnf/Il17rc/Il17ra/Il4/Il5/Tab3/Traf5/Muc5ac/Mapk12/Mapk15/Mapk11/Il17f/Mapk4/Ikbke/Il17rb/Traf3ip2/Il17re/Il6/Mapk10/Muc5b
mmu00310	mmu00310	Lysine degradation	61	-0.199288	-0.587777	0.987989	1	0.582307	6820	tags=11%, list=19%, signal=9%	Smyd1/Plod2/Aldh1b1/Mecom/Aass/Hykk
mmu05134	mmu05134	Legionellosis	59	-0.19497	-0.574117	0.988388	1	0.582307	8745	tags=15%, list=25%, signal=11%	Tlr2/Il12a/Tlr5/Nlrc4/Cd14/Eef1a2/Il6/Naip1
mmu05203	mmu05203	Viral carcinogenesis	184	-0.230831	-0.723015	0.988801	1	0.582307	3763	tags=8%, list=11%, signal=7%	Src/Creb3l3/Scin/Syk/H2-T3/H2-Q7/Pik3cd/Ccr4/Ccr5/Rel/Hdac9/Creb5/Traf1/Il6st
mmu04217	mmu04217	Necroptosis	123	-0.218662	-0.672196	0.989201	1	0.582307	2586	tags=7%, list=7%, signal=7%	Pla2g4e/Pla2g4f/Mapk10/Alox15/Bcl2/Camk2a/Camk2d/Camk2b
mmu05208	mmu05208	Chemical carcinogenesis - reactive oxygen species	204	-0.231421	-0.728052	0.991001	1	0.582307	7615	tags=15%, list=22%, signal=12%	Mapk11/Ncf2/Gsto2/Gstt4/Egf/Gsta2/Pld1/Gsta3/Ncf1/Gstm4/Cyp1b1/Egfr/Gstm7/Src/Gstm1/Cyp2e1/Cox4i2/Slc26a9/Pik3cd/Pld2/Ptprj/Ahr/Mapk10/Ephx3/Nox4/Map3k14/Ephx1/Met/Lpo/Map3k5
mmu05415	mmu05415	Diabetic cardiomyopathy	189	-0.227131	-0.712251	0.991601	1	0.582307	8149	tags=17%, list=23%, signal=14%	Gys1/Camk2g/Ace/Nos3/Mapk11/Ncf2/Agt/Atp2a3/Tgfbr1/Tgfb3/Ncf1/Pln/Atp2a1/Mmp2/Ace3/Plcb2/Prkcz/Cox4i2/Gfpt2/Pik3cd/Prkcb/Mapk10/Camk2a/Prkcg/Ryr2/Camk2d/Plcb1/Ppara/Camk2b/Col1a2/Col3a1/Tgfbr2
mmu04622	mmu04622	RIG-I-like receptor signaling pathway	55	-0.177338	-0.518898	0.993991	1	0.582307	10940	tags=31%, list=31%, signal=21%	Tbk1/Ifna5/Nlrx1/Trim25/Tnf/D1Pas1/Pin1rt1/Mapk12/Ddx58/Mavs/Ifnb1/Mapk11/Il12a/Tbkbp1/Ikbke/Mapk10
mmu04115	mmu04115	p53 signaling pathway	70	-0.181611	-0.540512	0.995098	1	0.582307	12769	tags=21%, list=36%, signal=14%	Ccng2/Fas/Cyct/Shisa5/Sfn/Perp/Adgrb1/Serpine1/Igf1/Tnfrsf10b/Gadd45b/Trp73/Bcl2/Sesn3
mmu04142	mmu04142	Lysosome	132	-0.207152	-0.639373	0.9952	1	0.582307	10457	tags=20%, list=30%, signal=14%	Pla2g15/Neu1/Hyal5/Ap3m2/Ctss/Atp6v0a4/Man2b1/Ap3b2/Sort1/Ctsw/Cd63/Dnase2b/Gm2a/Abca2/Tcirg1/Manba/Laptm4b/Hyal6/Ctsc/Psapl1/Ap1s3/Ctsh/Ctsg/Napsa/Dmxl2
mmu04146	mmu04146	Peroxisome	85	-0.185548	-0.559273	0.9955	1	0.582307	5315	tags=9%, list=15%, signal=8%	Ddo/Acox2/Dao/Pex11a/Abcd2/Eci3/Xdh
mmu04137	mmu04137	Mitophagy - animal	68	-0.176506	-0.524233	0.996498	1	0.582307	6684	tags=10%, list=19%, signal=8%	Rab7b/Calcoco2/Rras2/Src/Atg9b/Mapk10
mmu01240	mmu01240	Biosynthesis of cofactors	147	-0.183262	-0.568599	0.999	1	0.582307	8948	tags=16%, list=25%, signal=12%	Alas1/Ppcdc/Hsd17b6/Haao/Ak5/Qprt/Hpd/Adssl1/Ak7/Alpl/Ugt2b36/Sdr16c5/Aldh1b1/Ugt1a9/Ak8/Kynu/Ugt1a2/Rdh12/Kmo/Nmnat2/Ugt1a6a/Ak4/Bcat1
mmu05010	mmu05010	Alzheimer disease	362	-0.216557	-0.694051	0.9998	1	0.582307	5902	tags=12%, list=17%, signal=10%	Tubal3/Calml4/Slc39a14/Atp2a1/Nos2/Lpl/App/Wnt3/Wnt7a/Cacna1s/Fzd4/Csf1/Grin2d/Klc2/Ppp3cc/Cacna1d/Apc2/Plcb2/Cox4i2/Tuba8/Wnt1/Pik3cd/Lrp5/Fzd1/Grin1/Il6/Ppp3r2/Mapk10/Cacna1f/Nos1/Itpr3/Aph1c/Plcb1/Wnt10a/Fzd10/Nox4/Tubb1/Gnaq/Tubb2b/Grin2b/Grm5/Ryr3/Map3k5
mmu05168	mmu05168	Herpes simplex virus 1 infection	421	-0.219705	-0.70679	0.9999	1	0.582307	9189	tags=18%, list=26%, signal=13%	H2-M5/Gm11127/Zfp780b/Rsl1/Zfp108/Pou2f3/Zfp810/Tlr2/Zfp286/Zfp708/Zfp729a/H2-Q6/Zfp947/H2-Q4/Zfp764/Zfp14/Il12a/Zim1/Zfp709/Zfp459/Tnfrsf1a/Zfp13/Zfp799/Zfp354c/Zfp658/Zfp9/Zfp345/Tlr9/H2-Eb1/Zfp457/Nectin1/Ikbke/H2-DMb1/Gm21293/Zfp607b/Src/H2-Aa/Zfp600/Zfp619/Syk/H2-T3/Zfp334/Tnfsf14/Zfp551/H2-Q7/Zfp111/Zfp964/Pik3cd/Zfp811/Zfp28/Zfp37/H2-Ob/Zfp936/Il6/Zfp30/Zfp987/Zfp442/H2-Ab1/Bcl2/Zfp937/Zfp…
mmu00190	mmu00190	Oxidative phosphorylation	118	0.578759	NaN	1	1	0.582307	3867	tags=58%, list=11%, signal=52%	Cox7c/Ndufc1/Atp5g2/Ndufc2/Ndufa5/Ndufab1/Atp5g1/Ndufb5/Sdhc/Ndufa12/Cox5b/Ndufb2/Ppa1/Cox5a/Atp5e/Ndufb3/Cycs/Ndufb6/Atp5k/Cox10/Atp6v1h/Ndufb4/Ndufs3/Uqcr10/Uqcrb/Atp5j2/Ndufb4c/Ndufa2/Ndufa8/Atp5g3/Ndufs8/Ndufv2/Ndufv3/Ndufb10/Sdhd/Ndufs5/Ndufs7/Uqcrq/Atp5j/Cox6b1/Ppa2/Ndufs4/Ndufs6/Cox4i1/Uqcr11/Atp6v1g2/Sdhb/Atp5c1/Lhpp/Atp6v1d/Ndufa6/Cyc1/Ndufb7/Cox17/Ndufa4/Ndufa10/Ndufa13/Uqcrfs1/Cox7a2l/…
mmu00515	mmu00515	Mannose type O-glycan biosynthesis	22	0.11203	0.519781	1	1	0.582307	31370	tags=100%, list=89%, signal=11%	B4gat1/Rxylt1/Pomk/Pomgnt1/B3gat2/Fkrp/B4galt1/Pomt1/B3galnt2/Fktn/Pomgnt2/St3gal3/Pomt2/B4galt3/Crppa/Fut4/B4galt2/Chst10/Large2/Mgat5b/B3gat1/Large1
mmu01200	mmu01200	Carbon metabolism	115	0.243276	NaN	1	1	0.582307	4669	tags=40%, list=13%, signal=35%	Got1/Shmt2/Psat1/Sdhc/Pklr/Eno3/Sdsl/Esd/Idh3a/Gcsh/Suclg1/Pgls/Pdha2/Sdhd/Got2/Dlat/Fh1/Sucla2/Pccb/Sdhb/Prps2/Dld/Tpi1/Adh5/Gapdh/Me2/Prps1/Pdha1/Suclg2/Idh3b/Mcee/Pfkm/Pgk1/Psph/Acat2/Mdh1/Aldoa/Hibch/Acss1/Cs/Acat3/Phgdh/Prps1l3/Pdhb/Rpe/Mdh2
mmu03010	mmu03010	Ribosome	141	0.883398	NaN	1	1	0.582307	2786	tags=91%, list=8%, signal=84%	Rpl34-ps1/Rps27/Rps21/Rpl37rt/Rps28/Rpl38/Rpl23/Rps24/Rpl35/Mrps16/Mrps5/Mrpl35/Rpl36al/Rpl36/Rpl26/Rpl39/Rpl30/Rpl36a/Rpl22/Rps15/Rps8/Rpl37/Rps20/Rpl27a/Rps27l/Rps25/Rps15a/Rpl35a/Rpl29/Rps26/Rpl12/Rpl22l1/Rps11/Rpl11/Rpl28/Rpl27/Rps27a/Rpl31/Rpl13a/Rps23/Rps7/Rps17/Rpl37a/Rpl32/Rpl21/Rps10/Rps18/Mrpl36/Rpl5/Rps5/Rplp2/Rpl9/Mrpl17/Mrpl1/Rps3/Rps13/Rpl17/Mrps15/Mrps10/Rps29/Rpl18/Rps12/Rps27rt/R…
mmu03013	mmu03013	Nucleocytoplasmic transport	109	0.436608	NaN	1	1	0.582307	5069	tags=51%, list=14%, signal=44%	Magohb/Nxf3/Ncbp2/Nmd3/Magoh/Sap18/Alyref/Rbm8a/Nup43/Snupn/Nupl2/Thoc7/Thoc1/Nup37/Pym1/Sap18b/Nup54/Phax/Thoc3/Xpot/Thoc6/Nup35/Sumo3/Ddx19b/Eef1a1/Ddx39b/Sumo2/Ube2i/Rnps1/Tpr/Nup93/Nup62/Ran/Kpnb1/Upf3b/Aaas/Eif4a3/Thoc5/Nup107/Ddx19a/Nup88/Nxt1/Ipo5/Sumo1/Upf3a/Thoc2/Cse1l/Srrm1/Nup85/Ncbp1/Kpna2/Nxt2/Seh1l/Xpo4/Ndc1/Ipo7
mmu03015	mmu03015	mRNA surveillance pathway	97	0.251561	NaN	1	1	0.582307	5571	tags=45%, list=16%, signal=38%	Magohb/Nxf3/Ncbp2/Magoh/Sap18/Alyref/Rbm8a/Etf1/Pym1/Dazap1/Sap18b/Gspt1/Ppp2r3c/Ddx19b/Ssu72/Ddx39b/Papola/Rnps1/Nudt21/Ppp2r2d/Pabpn1/Upf3b/Gm2436/Eif4a3/Ppp2r2a/Cpsf2/Ddx19a/Nxt1/Ppp1ca/Fip1l1/Upf3a/Ppp2cb/Srrm1/Ncbp1/Nxt2/Tardbp/Ppp2r5c/Ppp2r1a/Cpsf3/Cpsf4/Ppp2r5d/Cstf2/Ppp1cc/Ppp2r3d
mmu03040	mmu03040	Spliceosome	128	0.685203	NaN	1	1	0.582307	5520	tags=67%, list=16%, signal=57%	Magohb/Snrpf/Snrpb2/Snrpg/Ncbp2/Lsm5/Snrpd2/Magoh/Snrpa1/Txnl4a/Snrpc/Prpf31/Snu13/Lsm7/Lsm3/Hnrnpa1/Sf3b5/Snrpa/Alyref/Snrpe/Rbm8a/Snrpd1/Sf3b4/Thoc1/Ppie/Isy1/Phf5a/Ppih/Lsm8/U2af1/Lsm2/Lsm6/Rbm17/Sf3b6/Thoc3/Srsf7/Lsm4/Srsf3/Srsf9/Prpf38a/Ddx39b/Sf3a2/Snrnp27/Prpf19/Smndc1/Snrpb/Hspa8/Ppil1/Prpf6/Tra2b/Sf3a3/Rbm25/Ctnnbl1/Hnrnpa3/Prpf3/Eif4a3/Snw1/Snrpd3/Rp9/Bud31/Srsf10/Cherp/Pcbp1/Plrg1/Dhx1…
mmu04110	mmu04110	Cell cycle	124	0.295545	NaN	1	1	0.582307	5152	tags=33%, list=15%, signal=28%	Gadd45g/Ccnh/E2f5/Rbx1/Cdkn2b/Ccnb3/Orc4/Ywhae/Ccnd2/Anapc11/Anapc15/Cdk4/Orc6/Cdk7/Hdac2/Orc2/Cdc16/Mad2l2/Anapc10/Cdc26/Trp53/Ywhaq/Orc5/Ywhag/Chek1/Cdc25a/Pcna/Anapc13/Anapc16/Anapc4/Rbl1/Tfdp1/Mcm6/Mdm2/Ccne1/Tgfb1/Mcm5/Mcm4/Cdc27/Cul1/Myc
mmu04120	mmu04120	Ubiquitin mediated proteolysis	140	0.244652	NaN	1	1	0.582307	4538	tags=32%, list=13%, signal=28%	Socs3/Fbxo2/Rps27a/Ube2e1/Rnf7/Rbx1/Anapc11/Anapc15/Ube2l3/Ube2n/Wwp1/Pias2/Cdc16/Ube2k/Ercc8/Anapc10/Cdc26/Ube2a/Ube2d3/Ube2q2/Eloc/Ube2i/Prpf19/Fancl/Ube2j2/Cul2/Uba2/Ube3a/Uba3/Ube2w/Fbxw7/Cdc34/Ube2g2/Sae1/Anapc13/Ube2b/Ube2j1/Cul3/Nhlrc1/Anapc16/Ube2d2a/Rchy1/Cul5/Ube2g1/Anapc4
mmu04140	mmu04140	Autophagy - animal	138	-0.124378	-0.384794	1	1	0.582307	6400	tags=7%, list=18%, signal=6%	Dapk1/Rubcn/Atg16l2/Prkaa2/Rras2/Atg9b/Pik3cd/Mapk10/Bcl2
mmu04141	mmu04141	Protein processing in endoplasmic reticulum	160	0.282995	NaN	1	1	0.582307	5268	tags=42%, list=15%, signal=36%	Fbxo2/Bak1/Ddit3/Rad23b/Eif2s1/Derl2/Rbx1/Plaa/Hspbp1/Ubxn4/Ubxn8/Hsp90aa1/Sar1b/Fbxo6/Nsfl1c/Bax/Ssr4/Sil1/Dad1/Ube2d3/Rpn1/Atf4/Ube2j2/Hspa8/Atf6b/Mogs/Xbp1/Derl1/Svip/Ssr1/Ssr2/Ubqln4/Erp29/Man1a2/Ubxn1/Dnajc1/Sec63/Herpud1/Selenos/Hsph1/Dnaja1/Preb/Lman1/Ube2g2/Mapk9/Ube2j1/Ssr3/Bag2/Ube2d2a/Hsp90ab1/Ube2g1/Prkcsh/Dnajb11/Sar1a/Sec61b/Ddost/Rpn2/Sec24b/Pdia3/Edem2/Cul1/Ubxn6/Canx/Pdia6/Bcap31…
mmu04714	mmu04714	Thermogenesis	213	0.302027	NaN	1	1	0.582307	3270	tags=37%, list=9%, signal=34%	Ndufaf4/Ndufaf6/Cox7c/Ndufaf2/Ndufc1/Atp5g2/Ndufc2/Coa7/Coa6/Ndufa5/Ndufaf8/Ndufab1/Atp5g1/Ndufb5/Sdhc/Ndufa12/Cox5b/Ndufb2/Cox5a/Cox20/Atp5e/Ndufb3/Bmp8b/Cox19/Ndufb6/Atp5k/Cox10/Cox16/Ndufb4/Ndufs3/Uqcr10/Uqcrb/Atp5j2/Ndufb4c/Rps6/Ndufa2/Ndufa8/Atp5g3/Ndufs8/Ndufaf1/Ndufv2/Ndufv3/Ndufb10/Acsl6/Sdhd/Ndufs5/Ndufs7/Uqcrq/Atp5j/Cox6b1/Coa5/Ndufs4/Ndufs6/Cox4i1/Uqcr11/Sdhb/Ndufaf5/Ndufaf7/Atp5c1/Ndu…
mmu04932	mmu04932	Non-alcoholic fatty liver disease	148	0.318248	NaN	1	1	0.582307	3867	tags=43%, list=11%, signal=38%	Socs3/Cox7c/Ndufc1/Ndufc2/Ddit3/Ndufa5/Ndufab1/Eif2s1/Ndufb5/Sdhc/Ndufa12/Pklr/Cox5b/Ndufb2/Cox5a/Mlx/Ndufb3/Cycs/Ndufb6/Ndufb4/Ndufs3/Uqcr10/Uqcrb/Ndufb4c/Ndufa2/Ndufa8/Ndufs8/Ndufv2/Ndufv3/Ndufb10/Sdhd/Ndufs5/Ndufs7/Uqcrq/Cox6b1/Bax/Ndufs4/Ndufs6/Cox4i1/Uqcr11/Sdhb/Ndufa6/Cyc1/Ndufb7/Ndufa4/Ndufa10/Atf4/Ndufa13/Uqcrfs1/Cox7a2l/Ndufa3/Xbp1/Ndufa7/Cdc42/Prkag1/Casp3/Ndufb8/Ndufa9/Srebf1/Cox6a2/Co…
mmu05012	mmu05012	Parkinson disease	243	0.332943	NaN	1	1	0.582307	3978	tags=47%, list=11%, signal=42%	Cox7c/Ndufc1/Atp5g2/Ndufc2/Ddit3/Rps27a/Ndufa5/Ndufab1/Atp5g1/Eif2s1/Ndufb5/Sdhc/Ndufa12/Cox5b/Ndufb2/Cox5a/Atp5e/Ndufb3/Cycs/Ndufb6/Ndufb4/Ndufs3/Uqcr10/Uqcrb/Psma7/Ndufb4c/Psma4/Vdac2/Psmb3/Park7/Ndufa2/Ndufa8/Atp5g3/Psmb2/Ndufs8/Ube2l3/Ndufv2/Ndufv3/Ndufb10/Psmd7/Psma3/Vdac1/Sdhd/Ndufs5/Ndufs7/Psmc6/Uqcrq/Atp5j/Cox6b1/Slc25a5/Calm1/Bax/Txn1/Ndufs4/Ndufs6/Psma5/Slc39a8/Slc39a13/Slc39a6/Cox4i1/U…
mmu05160	mmu05160	Hepatitis C	145	-0.113577	-0.352149	1	1	0.582307	7180	tags=14%, list=20%, signal=11%	Mavs/Ifnb1/Cldn8/Fasl/Cldn23/Egf/Tnfrsf1a/Cldn19/Cldn14/Ppp2r2c/Cldn5/Cldn2/Egfr/Ikbke/Rxra/Pik3cd/Cldn15/Ppp2r2b/Ppara
mmu05171	mmu05171	Coronavirus disease - COVID-19	224	0.420044	NaN	1	1	0.582307	2197	tags=40%, list=6%, signal=38%	Rpl34-ps1/Rps27/Rps21/Rpl37rt/Rps28/Rpl38/Rpl23/Rps24/Rpl35/Rpl36al/Rpl36/Rpl26/Selp/Rpl39/Rpl30/Rpl36a/Rpl22/Rps15/Rps8/Rpl37/Rps20/Rpl27a/Rps27l/Rps25/Rps15a/Rpl35a/Rpl29/Rps26/Rpl12/Rpl22l1/Rps11/Rpl11/Rpl28/Rpl27/Rps27a/Rpl31/Rpl13a/Rps23/Rps7/Rps17/Rpl37a/Rpl32/Rpl21/Rps10/Rps18/Rpl5/Rps5/Rplp2/Rpl9/Rps3/Rps13/Rpl17/Rps29/Rpl18/Rps12/Rps27rt/Rps16/Rpl19/Rpl23a/Rpl15/Rps14/Rps4x/Rplp1/Rpl24/F…

## Sheet: Reactome_result
	ID	Description	setSize	enrichmentScore	NES	pvalue	p.adjust	qvalues	rank	leading_edge	core_enrichment
R-MMU-1266738	R-MMU-1266738	Developmental Biology	413	-0.446809	-1.43903	9.999e-05	0.00251093	0.00166129	9773	tags=38%, list=28%, signal=28%	Gm19402/Cacng4/Krt81/Plcg1/Dok5/Evpl/Arpc1b/Krt28/Krt86/Krt33a/Krt27/Epha5/Krt82/Tuba3b/Col9a3/Gm10024/Limk1/Cdh2/Lyn/Epha8/Krtap8-1/Gfra4/Sprr2e/Dpysl5/Erbb2/Perp/Pparg/Unc5a/Ngef/Sprr2a2/Rhoc/Sema3a/Efna1/Mapk11/Vav3/Foxo1/St8sia2/Dsc2/Col5a3/Cdsn/Cacng3/Cxcl12/Col4a4/Robo1/Col5a2/Pkp3/Dsg1a/Fes/Jup/Efna4/Sema7a/Col4a1/Shc3/Krt18/Krt35/Plxnb3/Tubal3/Ret/Col4a2/Krt72/Pkp2/Mef2c/Tchh/Krt4/Krt19/C…
R-MMU-1474244	R-MMU-1474244	Extracellular matrix organization	256	-0.550416	-1.74971	9.999e-05	0.00251093	0.00166129	8335	tags=48%, list=24%, signal=37%	Scube3/Mmp16/Emilin3/Pdgfa/Ncan/Ceacam2/Klk1b5/Mfap5/Ddr1/Col14a1/Col17a1/Col19a1/Fgb/Serpinh1/Matn3/Itgae/Pdgfb/Pcolce/Col5a3/Adam19/Loxl4/Ltbp2/Col4a4/Plg/Klkb1/Col5a2/Capn3/Col4a1/Matn4/Pxdn/Col4a2/Ltbp4/Plod2/Nid1/Adamts4/Col2a1/Itgb5/App/Mmp2/Lama1/Tll2/Mmp19/Vtn/Emilin1/Itgax/Col6a2/Spock3/Mmp15/F11r/Mmp24/Fbn1/Bmp4/Tnr/Adam15/Fbn2/Ddr2/Itgb4/Col11a2/Psg18/Try5/Col8a1/Nid2/Pecam1/Klk1b4/Ica…
R-MMU-1474228	R-MMU-1474228	Degradation of the extracellular matrix	118	-0.554246	-1.70397	9.999e-05	0.00251093	0.00166129	7014	tags=44%, list=20%, signal=35%	Col4a4/Plg/Klkb1/Col5a2/Capn3/Col4a1/Col4a2/Nid1/Adamts4/Col2a1/Mmp2/Tll2/Mmp19/Col6a2/Spock3/Mmp15/Mmp24/Fbn1/Adam15/Fbn2/Col11a2/Try5/Col8a1/Klk1b4/Klk7/Col6a6/Col8a2/Col12a1/Mmp11/Elane/Dcn/Capn8/Ctsg/A2m/Acan/Adamts5/Lamb3/Mmp17/Tpsab1/Col7a1/Col6a5/Scube1/Capn11/Eln/Col1a2/Lama3/Col13a1/Col3a1/Col15a1/Hspg2/Col6a1
R-MMU-418555	R-MMU-418555	G alpha (s) signalling events	369	-0.440528	-1.41492	9.999e-05	0.00251093	0.00166129	9607	tags=46%, list=27%, signal=34%	Olfr1023/Olfr109/Grk5/Olfr267/Olfr78/Olfr1351/Gcgr/Olfr307/Olfr314/Pde4c/Pth1r/Rxfp2/Pde1a/Olfr1206/Pth2r/Olfr17/Olfr1510/Glp2r/Olfr392/Olfr780/Olfr449/Olfr59/Olfr460/Olfr661/Calcrl/Olfr395/Olfr1/Olfr1254/Olfr1446/Olfr390/Olfr728/Gng2/Olfr1467/Npsr1/Olfr1415/Olfr64/Olfr67/Olfr275/Pde1b/Olfr459/Olfr1414/Olfr362/Olfr322/Olfr20/Olfr1258/Mc3r/Olfr802/Olfr729/Reep1/Olfr452/Olfr1423/Olfr330/Pde2a/Reep3…
R-MMU-381753	R-MMU-381753	Olfactory Signaling Pathway	270	-0.458613	-1.46016	9.999e-05	0.00251093	0.00166129	8525	tags=45%, list=24%, signal=35%	Olfr17/Olfr1510/Olfr392/Olfr780/Olfr449/Olfr59/Olfr460/Olfr661/Olfr395/Olfr1/Olfr1254/Olfr1446/Olfr390/Olfr728/Olfr1467/Olfr1415/Olfr64/Olfr67/Olfr275/Olfr459/Olfr1414/Olfr362/Olfr322/Olfr20/Olfr1258/Olfr802/Olfr729/Reep1/Olfr452/Olfr1423/Olfr330/Reep3/Olfr578/Olfr308/Olfr635/Rtp2/Olfr1246/Olfr1416/Olfr984/Olfr73/Olfr727/Olfr318/Olfr2/Olfr691/Olfr145/Olfr11/Olfr52/Olfr748/Olfr24/Olfr714/Olfr734/O…
R-MMU-112314	R-MMU-112314	Neurotransmitter receptors and postsynaptic signal transmission	133	-0.481551	-1.49075	9.999e-05	0.00251093	0.00166129	8014	tags=39%, list=23%, signal=30%	Adcy3/Gng2/Camkk1/Kcnj9/Gabra1/Cacng3/Chrnb2/Chrna3/Adcy4/Gabra2/Gng4/Glra2/Cacng2/Gabbr2/Gabrg3/Gabrg2/Chrna5/Lrrc7/Grin2d/Gabrr2/Grik3/Kcnj5/Plcb2/Gabbr1/Adcy5/Chrna6/Gabrb3/Gria3/Dlg2/Grin1/Kcnj10/Akap5/Grik2/Adcy1/Adcy8/Ncald/Grik4/Kcnj12/Chrna9/Camk2a/Grip1/Gria1/Glrb/Camk2d/Plcb1/Rps6ka2/Grin3a/Camk2b/Actn2/Grin2b/Kcnj6
R-MMU-112315	R-MMU-112315	Transmission across Chemical Synapses	193	-0.469359	-1.47643	9.999e-05	0.00251093	0.00166129	7620	tags=37%, list=22%, signal=29%	Adcy3/Gng2/Camkk1/Kcnj9/Slc17a7/Gabra1/Cacng3/Chrnb2/Chrna3/Adcy4/Gabra2/Gng4/Glra2/Cacng2/Gabbr2/Gabrg3/Gabrg2/Gad2/Chrna5/Slc6a1/Syt1/Ppfia3/Cask/Lrrc7/Ppfia2/Grin2d/Gabrr2/Grik3/Kcnj5/Plcb2/Gabbr1/Adcy5/Syn2/Slc1a3/Cacna1b/Slc6a11/Chrna6/Gabrb3/Gria3/Dlg2/Grin1/Kcnj10/Akap5/Grik2/Adcy1/Adcy8/Ncald/Grik4/Kcnj12/Lin7a/Chrna9/Camk2a/Grip1/Gria1/Glrb/Slc1a1/Camk2d/Plcb1/Rps6ka2/Grin3a/Aldh5a1/Unc1…
R-MMU-112316	R-MMU-112316	Neuronal System	312	-0.495198	-1.58328	9.999e-05	0.00251093	0.00166129	10240	tags=49%, list=29%, signal=35%	Kcnq1/Lrrtm3/Tspoap1/Kcnk18/Chrnd/Rims1/Cacng4/Grip2/Kcnk3/Kcna1/Chrna7/Slc1a7/Slitrk5/Kcnc2/Shank1/Arhgef9/Chrnb4/Cacna2d2/Kcna7/Slc6a3/Kcnab2/Kcnh3/Kcnk1/Kcnq4/Lrrtm1/Kcnn3/Kcnh1/Kcnf1/Camk2g/Kcnk4/Homer3/Adcy3/Gng2/Ppfibp1/Nlgn3/Panx1/Camkk1/Kcnma1/Kcng3/Grm1/Slitrk3/Kcnj9/Slc17a7/Gabra1/Cacng3/Chrnb2/Kcns3/Kcnk7/Kcns2/Kcnd3/Kcnj11/Chrna3/Adcy4/Gabra2/Gng4/Kcnmb3/Glra2/Cacng2/Ntrk3/Gabbr2/Kcna…
R-MMU-1296071	R-MMU-1296071	Potassium Channels	92	-0.53322	-1.61826	9.999e-05	0.00251093	0.00166129	10217	tags=60%, list=29%, signal=43%	Kcnk18/Kcnk3/Kcna1/Kcnc2/Kcna7/Kcnab2/Kcnh3/Kcnk1/Kcnq4/Kcnn3/Kcnh1/Kcnf1/Kcnk4/Gng2/Kcnma1/Kcng3/Kcnj9/Kcns3/Kcnk7/Kcns2/Kcnd3/Kcnj11/Gng4/Kcnmb3/Gabbr2/Kcna6/Kcng4/Kcnj8/Kcnn2/Kcnq5/Kcnk16/Kcnj5/Kcnk10/Kcnb1/Gabbr1/Kcna2/Kcnj14/Kcng1/Hcn1/Kcnc1/Kcnh2/Kcns1/Kcnk6/Kcnj10/Kcnj12/Kcnh4/Kcnh8/Kcnk9/Kcna3/Kcnh7/Abcc8/Kcnq2/Kcnq3/Kcnj6
R-MMU-5173105	R-MMU-5173105	O-linked glycosylation	93	-0.565548	-1.7174	9.999e-05	0.00251093	0.00166129	5698	tags=38%, list=16%, signal=32%	Adamts17/Adamts4/Galnt14/Adamtsl4/Adamtsl1/Thsd7a/Large1/B3gnt8/Adamts7/Galntl6/Adamts15/Adamts1/Adamts10/Gcnt3/Spon1/Sema5b/Adamts6/Thsd1/Galnt11/Adamts5/Galnt3/Adamtsl3/B4galt6/Adamts19/B4galt5/Galnt17/Muc5b/Galnt9/Galnt16/Adamts2/Adamts9/Thsd4/B3gnt5/St6galnac2
R-MMU-397014	R-MMU-397014	Muscle contraction	172	-0.510251	-1.59813	9.999e-05	0.00251093	0.00166129	11853	tags=59%, list=34%, signal=39%	Lmod1/Myl1/Fxyd3/Myl10/Kcnk2/Tmod4/Slc8a2/Myl9/Cacna2d3/Cacng1/Cacnb1/Atp1a4/Scn1a/Kcnq1/Fgf14/Kcnk18/Cacng4/Kcnk3/Pxn/Fxyd4/Tnnc2/Cacna2d2/Itga1/Tpm4/Neb/Fgf11/Kcnk1/Casq2/Acta1/Kcnk12/Kcnip4/Itpr1/Camk2g/Fgf13/Kcnk4/Myl2/Tcap/Tmod2/Atp2a3/Scn2b/Scn11a/Fkbp1b/Cacng3/Myh3/Kcnk7/Kcnd3/Kcnj11/Mybpc1/Pln/Tpm2/Trdn/Atp2a1/Fgf12/Cacng2/Corin/Itgb5/Sorbs3/Kcnk16/Vim/Cacna1d/Tnni1/Scn9a/Kcnk10/Ryr1/Slc8…
R-MMU-5576891	R-MMU-5576891	Cardiac conduction	118	-0.535845	-1.6474	9.999e-05	0.00251093	0.00166129	10874	tags=58%, list=31%, signal=41%	Cacng1/Cacnb1/Atp1a4/Scn1a/Kcnq1/Fgf14/Kcnk18/Cacng4/Kcnk3/Fxyd4/Cacna2d2/Fgf11/Kcnk1/Casq2/Kcnk12/Kcnip4/Itpr1/Camk2g/Fgf13/Kcnk4/Atp2a3/Scn2b/Scn11a/Fkbp1b/Cacng3/Kcnk7/Kcnd3/Kcnj11/Pln/Trdn/Atp2a1/Fgf12/Cacng2/Corin/Kcnk16/Cacna1d/Scn9a/Kcnk10/Ryr1/Slc8a3/Fxyd2/Scn10a/Kcnj14/Npr2/Atp1a2/Kcnh2/Kcnk6/Scn3a/Kcnj12/Scn4b/Nos1/Camk2a/Itpr3/Atp2b2/Ryr2/Camk2d/Atp1b1/Atp1a3/Kcnk9/Camk2b/Kcnip3/Cacna2…
R-MMU-9006934	R-MMU-9006934	Signaling by Receptor Tyrosine Kinases	379	-0.409841	-1.31703	9.999e-05	0.00251093	0.00166129	9855	tags=33%, list=28%, signal=24%	Yap1/Kitl/Pxn/Plcg1/Nrp2/Nckap1l/Col9a3/Atp6v0a4/Shc2/Sh2d2a/Lyn/Bdnf/Thbs2/Cyfip1/Kit/Cybb/Itga2/Igf2/Erbb2/Irs1/Klb/Pdgfa/Wasf1/Fgfr4/Nos3/Mapk11/Ncf2/Atp6v1e2/Vav3/Pdgfb/Egf/Fgf10/Col5a3/Col4a4/Plg/Col5a2/Ptpru/Fes/Jup/Fgf15/Tcirg1/Sh3gl3/Col4a1/Ncf1/Dusp6/Shc3/Tlr9/Flrt3/Col4a2/Fgfr2/Igf1/Elmo1/Ntrk3/Vav1/Prr5/Col2a1/Egfr/Lama1/Baiap2/Bcar1/Fgf5/Col6a2/Grb7/Ntrk2/Nrp1/Fgfr1/Grap/Fgf4/Nrg3/Ptk…
R-MMU-983712	R-MMU-983712	Ion channel transport	171	-0.494208	-1.54748	9.999e-05	0.00251093	0.00166129	9847	tags=44%, list=28%, signal=32%	Atp1a4/Ttyh1/Trpc6/Asic5/Trpm5/Wnk4/Atp4b/Nalcn/Atp6v0a4/Fxyd4/Atp13a5/Slc17a3/Casq2/Camk2g/Trpv6/Trpm8/Atp6v1e2/Atp2a3/Fkbp1b/Ano2/Tcirg1/Wnk3/Pln/Trdn/Sgk2/Atp2a1/Ano7/Slc9b2/Trpv4/Atp13a4/Atp11a/Asic1/Trpc7/Clcnkb/Trpv3/Slc9b1/Unc80/Ano3/Atp12a/Atp8b2/Asic3/Ano10/Ryr1/Scnn1b/Fxyd2/Asic2/Ano4/Trpc4/Atp1a2/Best3/Trpv1/Ano5/Atp6v1c2/Ttyh2/Atp10a/Atp10b/Atp9a/Camk2a/Mcoln2/Atp2b2/Trpm4/Ryr2/Camk2d…
R-MMU-5673001	R-MMU-5673001	RAF/MAP kinase cascade	181	-0.474752	-1.48999	9.999e-05	0.00251093	0.00166129	9155	tags=36%, list=26%, signal=27%	Shc2/Gfra4/Kit/Jak3/Erbb2/Irs1/Klb/Pdgfa/Camk2g/Fgfr4/Paqr3/Fgb/Pdgfb/Egf/Fgf10/Dusp9/Fgf15/Dusp6/Shc3/Ret/Rasal3/Fgfr2/Rasgrp1/Egfr/Dusp2/Rasgrf2/Lrrc7/Fgf5/Grin2d/Fgfr1/Fgf4/Nrg3/Spred3/Src/Dab2ip/Il17rd/Flt3/Dlg2/Grin1/Kl/Pdgfrb/Camk2a/Rasa4/Fgf1/Fgf22/Ksr2/Rasal1/Camk2d/Il2ra/Sptbn1/Tgfa/Il5ra/Rasgrp3/Pdgfra/Tek/Camk2b/Actn2/Rasgrf1/Gfra1/Grin2b/Sptbn2/Il2rb/Nrg1/Ncam1
R-MMU-5683057	R-MMU-5683057	MAPK family signaling cascades	208	-0.476861	-1.50458	9.999e-05	0.00251093	0.00166129	9155	tags=35%, list=26%, signal=26%	Shc2/Cdc42ep2/Gfra4/Kit/Jak3/Erbb2/Irs1/Klb/Pdgfa/Camk2g/Fgfr4/Paqr3/Fgb/Foxo1/Pdgfb/Egf/Fgf10/Dusp9/Il6ra/Fgf15/Dusp6/Shc3/Ret/Rasal3/Fgfr2/Mapk4/Rasgrp1/Egfr/Dusp2/Rasgrf2/Lrrc7/Fgf5/Grin2d/Fgfr1/Fgf4/Nrg3/Spred3/Src/Dab2ip/Il17rd/Flt3/Pak3/Cdc14b/Dlg2/Grin1/Il6/Kl/Pdgfrb/Camk2a/Rasa4/Fgf1/Fgf22/Ksr2/Rasal1/Camk2d/Il2ra/Sptbn1/Tgfa/Il5ra/Rasgrp3/Pdgfra/Tek/Camk2b/Actn2/Rasgrf1/Gfra1/Grin2b/Sptb…
R-MMU-5684996	R-MMU-5684996	MAPK1/MAPK3 signaling	187	-0.483871	-1.5202	9.999e-05	0.00251093	0.00166129	8308	tags=34%, list=24%, signal=26%	Erbb2/Irs1/Klb/Pdgfa/Camk2g/Fgfr4/Paqr3/Fgb/Pdgfb/Egf/Fgf10/Dusp9/Il6ra/Fgf15/Dusp6/Shc3/Ret/Rasal3/Fgfr2/Rasgrp1/Egfr/Dusp2/Rasgrf2/Lrrc7/Fgf5/Grin2d/Fgfr1/Fgf4/Nrg3/Spred3/Src/Dab2ip/Il17rd/Flt3/Dlg2/Grin1/Il6/Kl/Pdgfrb/Camk2a/Rasa4/Fgf1/Fgf22/Ksr2/Rasal1/Camk2d/Il2ra/Sptbn1/Tgfa/Il5ra/Rasgrp3/Pdgfra/Tek/Camk2b/Actn2/Rasgrf1/Gfra1/Grin2b/Sptbn2/Il2rb/Nrg1/Il6st/Ncam1
R-MMU-422475	R-MMU-422475	Axon guidance	251	-0.507693	-1.61308	9.999e-05	0.00251093	0.00166129	9589	tags=39%, list=27%, signal=28%	Dok5/Arpc1b/Epha5/Tuba3b/Col9a3/Limk1/Lyn/Epha8/Gfra4/Dpysl5/Erbb2/Unc5a/Ngef/Rhoc/Sema3a/Efna1/Mapk11/Vav3/St8sia2/Col5a3/Cxcl12/Col4a4/Robo1/Col5a2/Fes/Efna4/Sema7a/Col4a1/Shc3/Plxnb3/Tubal3/Ret/Col4a2/Dnm3/Farp2/St8sia4/Col2a1/Slit3/Ptprc/Egfr/Mmp2/Crmp1/Ephb4/Col6a2/Plxna4/Sema3e/Grb7/Nrp1/Fgfr1/Sema4a/Epha4/Src/Ntn1/Ephb3/Plxna3/Epha7/Tuba8/Arhgef28/Dok2/Rnd1/Pak3/Pik3cd/Vav2/Dpysl3/Col6a6/P…
R-MMU-1500931	R-MMU-1500931	Cell-Cell communication	82	-0.523792	-1.57816	9.999e-05	0.00251093	0.00166129	7929	tags=43%, list=22%, signal=33%	Cdh7/Col17a1/Flna/Fblim1/Jup/Cdh10/Kirrel/Cadm2/Cdh11/Nectin1/Afdn/Flnc/Parva/F11r/Pvr/Cdh13/Itgb4/Arhgef6/Plec/Nectin3/Dst/Cadm1/Pard3/Fermt2/Lamb3/Cdh12/Nectin4/Cdh6/Cdh17/Lama3/Sdk1/Cdh4/Sdk2/Cdh5
R-MMU-1474290	R-MMU-1474290	Collagen formation	80	-0.59701	-1.79701	0.00010001	0.00251093	0.00166129	7663	tags=51%, list=22%, signal=40%	Col17a1/Col19a1/Serpinh1/Pcolce/Col5a3/Loxl4/Col4a4/Col5a2/Col4a1/Pxdn/Col4a2/Plod2/Col2a1/Tll2/Col6a2/Itgb4/Col11a2/Col8a1/Plec/Loxl1/Col6a6/Dst/Col8a2/Col12a1/Loxl3/Col26a1/Lamb3/Col7a1/Col6a5/Pcolce2/Col1a2/Lama3/Col13a1/Col3a1/Col15a1/Col27a1/Col22a1/Col6a1/Adamts2/P3h2
R-MMU-216083	R-MMU-216083	Integrin cell surface interactions	70	-0.581141	-1.73331	0.00010003	0.00251093	0.00166129	7462	tags=47%, list=21%, signal=37%	Itgae/Col5a3/Col4a4/Col5a2/Col4a1/Col4a2/Col2a1/Itgb5/Vtn/Itgax/Col6a2/F11r/Fbn1/Col8a1/Pecam1/Icam1/Col6a6/Jam3/Col8a2/Itgb8/Col7a1/Col6a5/Itga3/Tnc/Col1a2/Col13a1/Itga9/Col3a1/Hspg2/Itgb6/Col6a1/Itgav
R-MMU-446728	R-MMU-446728	Cell junction organization	64	-0.593848	-1.76283	0.00010004	0.00251093	0.00166129	7817	tags=52%, list=22%, signal=40%	Col17a1/Flna/Fblim1/Jup/Cdh10/Cadm2/Cdh11/Nectin1/Afdn/Flnc/Parva/F11r/Pvr/Cdh13/Itgb4/Arhgef6/Plec/Nectin3/Dst/Cadm1/Pard3/Fermt2/Lamb3/Cdh12/Nectin4/Cdh6/Cdh17/Lama3/Sdk1/Cdh4/Sdk2/Cdh5
R-MMU-373760	R-MMU-373760	L1CAM interactions	59	-0.550538	-1.62353	0.00010008	0.00251093	0.00166129	5802	tags=24%, list=16%, signal=20%	Dnm3/Egfr/Nrp1/Fgfr1/Tuba8/Sptbn1/Tubb1/Itga9/Tubb2b/Nfasc/Itgav/Sptbn2/Ncam1
R-MMU-1650814	R-MMU-1650814	Collagen biosynthesis and modifying enzymes	58	-0.628653	-1.85205	0.00010011	0.00251093	0.00166129	7663	tags=55%, list=22%, signal=43%	Col17a1/Col19a1/Serpinh1/Pcolce/Col5a3/Col4a4/Col5a2/Col4a1/Col4a2/Plod2/Col2a1/Tll2/Col6a2/Col11a2/Col8a1/Col6a6/Col8a2/Col12a1/Col26a1/Col7a1/Col6a5/Pcolce2/Col1a2/Col13a1/Col3a1/Col15a1/Col27a1/Col22a1/Col6a1/Adamts2/P3h2
R-MMU-2022090	R-MMU-2022090	Assembly of collagen fibrils and other multimeric structures	55	-0.614061	-1.80319	0.00010015	0.00251093	0.00166129	7663	tags=64%, list=22%, signal=50%	4930486L24Rik/Mmp10/Col9a3/Col14a1/Col17a1/Col5a3/Loxl4/Col4a4/Col5a2/Col4a1/Pxdn/Col4a2/Col2a1/Tll2/Col6a2/Itgb4/Col11a2/Col8a1/Plec/Loxl1/Col6a6/Dst/Col8a2/Col12a1/Loxl3/Lamb3/Col7a1/Col6a5/Col1a2/Lama3/Col3a1/Col15a1/Col27a1/Col6a1
R-MMU-983705	R-MMU-983705	Signaling by the B Cell Receptor (BCR)	52	-0.582689	-1.70237	0.00010019	0.00251093	0.00166129	5975	tags=33%, list=17%, signal=27%	Vav1/Cd22/Rasgrp1/Cd19/Syk/Pik3cd/Plcg2/Nfkbie/Blnk/Prkcb/Itpr3/Nfatc2/Card11/Cd79b/Rasgrp3/Cd79a
R-MMU-1442490	R-MMU-1442490	Collagen degradation	49	-0.617879	-1.79364	0.000100241	0.00251093	0.00166129	7517	tags=49%, list=21%, signal=39%	Col5a3/Col4a4/Col5a2/Col4a1/Col4a2/Col2a1/Mmp2/Col6a2/Mmp15/Col11a2/Try5/Col8a1/Col6a6/Col8a2/Col12a1/Mmp11/Col7a1/Col6a5/Col1a2/Col13a1/Col3a1/Col15a1/Col6a1
R-MMU-3000178	R-MMU-3000178	ECM proteoglycans	44	-0.61082	-1.75606	0.000100402	0.00251093	0.00166129	9211	tags=61%, list=26%, signal=45%	Bgn/Itga2/Ncan/Matn3/Col5a3/Col5a2/Matn4/Col2a1/Itgb5/App/Vtn/Itgax/Col6a2/Tnr/Col6a6/Dcn/Acan/Col6a5/Tnc/Col1a2/Itga9/Col3a1/Hspg2/Itgb6/Col6a1/Itgav
[truncated: 960 more rows]
